# Supplementary material for: Activation of a transient progenitor state in the epicardium is required for zebrafish heart regeneration
Source: Nat Commun. 2022 Dec 13;13:7704. doi: 10.1038/s41467-022-35433-9 (PMC9747719; doi:10.1038/s41467-022-35433-9)
Supplement: Supplementary file 4 — Supplementary Data 1 [file 41467_2022_35433_MOESM4_ESM.xlsx]

## Sheet: Seurat
p_val	avg_logFC	pct.1	pct.2	p_val_adj	cluster	gene
0	1.14546	0.861	0.482	0	0	sostdc1a
0	0.93045	0.909	0.669	0	0	phlda2
0	0.91053	0.869	0.53	0	0	egr1
0	0.877308	0.989	0.893	0	0	btg2
0	0.840807	0.979	0.86	0	0	jun
0	0.7857	0.981	0.891	0	0	junba
0	0.781209	0.782	0.387	0	0	rasgef1ba
0	0.750976	0.991	0.896	0	0	fosab
0	0.695943	0.97	0.872	0	0	junbb
0	0.695348	0.994	0.874	0	0	mfap5
0	0.692142	0.989	0.898	0	0	pmp22a
0	0.685961	0.992	0.909	0	0	socs3a
0	0.644612	0.928	0.807	0	0	ier2b
0	0.60814	0.618	0.289	0	0	fgl2b
0	0.589813	0.985	0.725	0	0	dpt
0	0.583699	0.86	0.589	0	0	si:dkey-261h17.1
0	0.531979	0.765	0.508	0	0	fkbp5
0	0.527889	0.929	0.778	0	0	c1qtnf5
0	0.514004	0.999	0.966	0	0	tcf21
0	0.511767	0.903	0.733	0	0	prss23
0	0.499581	0.74	0.469	0	0	mast2
0	0.477769	0.999	0.959	0	0	dcn
0	0.413515	0.982	0.882	0	0	cst3
0	-0.279641	1	1	0	0	si:dkey-151g10.6
4.10308e-305	0.510767	0.85	0.663	8.34116e-301	0	zgc:174863
3.82399e-303	0.404531	0.33	0.091	7.77379e-299	0	inhbb
3.0785e-297	0.477678	0.62	0.343	6.25829e-293	0	zfp36l2
6.93115e-295	0.627926	0.927	0.775	1.40903e-290	0	f3b
2.36472e-294	0.43644	0.878	0.634	4.80723e-290	0	thbs3a
8.46112e-294	0.578564	0.659	0.379	1.72006e-289	0	sesn1
1.74584e-289	0.478636	0.772	0.498	3.54913e-285	0	col18a1b
6.56034e-289	-0.951454	0.095	0.381	1.33365e-284	0	aldh1a2
2.94229e-287	0.525106	0.663	0.388	5.98138e-283	0	si:ch211-195b13.1
6.31465e-287	0.647987	0.949	0.838	1.28371e-282	0	gadd45ba
3.40791e-286	-0.294951	1	1	6.92795e-282	0	rps20
1.12428e-281	0.592953	0.556	0.296	2.28554e-277	0	pik3ip1
3.59242e-259	0.453237	0.892	0.743	7.30302e-255	0	jund
4.30335e-253	0.358031	0.997	0.932	8.74829e-249	0	CABZ01092746.1
3.46092e-251	0.336365	0.983	0.88	7.03571e-247	0	srgn
6.53744e-251	-0.643444	0.031	0.277	1.329e-246	0	cavin1b
3.14194e-250	-0.789597	0.259	0.545	6.38725e-246	0	si:ch211-198c19.3
1.43715e-242	0.56781	0.687	0.466	2.92158e-238	0	dusp1
6.95186e-241	0.500889	0.818	0.601	1.41324e-236	0	mdkb
8.51744e-241	0.523994	0.796	0.61	1.73151e-236	0	tsc22d3
3.69952e-240	0.320062	1	0.983	7.52075e-236	0	sparc
1.72685e-233	0.441989	0.998	0.935	3.51052e-229	0	rbp4
1.6819e-230	0.528207	0.958	0.834	3.41913e-226	0	mycb
2.08089e-229	-0.279243	1	1	4.23025e-225	0	rps12
1.85746e-227	0.461913	0.782	0.574	3.77604e-223	0	txnipa
4.48403e-227	-0.811299	0.169	0.427	9.11558e-223	0	rdh10b
1.63434e-222	0.396914	0.936	0.823	3.32245e-218	0	mcl1b
2.33353e-214	0.337338	0.861	0.705	4.74384e-210	0	add3a
1.21453e-213	0.508383	0.714	0.508	2.46903e-209	0	igf2b
4.54131e-211	0.387445	0.605	0.379	9.23203e-207	0	egfra
1.04214e-210	-0.347707	0.028	0.243	2.11856e-206	0	tmem98
7.48178e-210	0.368538	0.435	0.199	1.52097e-205	0	CABZ01102109.1
5.48662e-209	0.39051	0.859	0.719	1.11538e-204	0	si:ch211-196l7.4
2.0819e-208	0.46247	0.841	0.63	4.2323e-204	0	htra1b
3.43248e-208	-0.411276	0.094	0.337	6.97788e-204	0	tgif1
1.30707e-207	-0.745286	0.684	0.817	2.65715e-203	0	krt18a.1
4.03862e-207	0.343789	0.96	0.821	8.21012e-203	0	col4a1
2.08783e-205	-0.780577	0.024	0.232	4.24435e-201	0	podxl
3.2669e-203	-0.525656	0.006	0.2	6.64128e-199	0	si:ch211-66e2.3
2.0987e-200	0.294724	0.964	0.894	4.26645e-196	0	s100v2
3.81486e-199	-0.38977	0.809	0.904	7.75522e-195	0	atp5mc3b
3.66889e-197	-0.261321	0.96	0.983	7.45849e-193	0	pabpc1a
3.66924e-197	0.384599	0.719	0.518	7.45919e-193	0	cyp2n13
9.07379e-196	0.326362	0.97	0.883	1.84461e-191	0	dap1b-ENSDARG00000086842
1.03179e-192	-0.432304	0.389	0.615	2.09753e-188	0	prdx2
1.06146e-191	-0.250643	0.998	0.999	2.15785e-187	0	rpl5a
1.00546e-190	0.364027	0.393	0.178	2.044e-186	0	peli1a
2.20988e-187	-0.572753	1	0.999	4.49247e-183	0	CR318588.4
1.28277e-186	-0.35725	0.035	0.238	2.60774e-182	0	efemp2a
3.6668e-184	0.3338	0.944	0.804	7.45423e-180	0	col4a2
5.11978e-184	-0.352406	0.319	0.572	1.0408e-179	0	cnn3a
5.18089e-184	0.344265	0.792	0.619	1.05322e-179	0	mgst1.2
1.64522e-183	0.392937	0.409	0.2	3.34457e-179	0	fgfr4
4.36801e-183	0.365026	0.582	0.373	8.87973e-179	0	emp2
4.51944e-183	0.323607	0.987	0.922	9.18758e-179	0	col6a3-ENSDARG00000077139
3.32909e-181	0.358101	0.648	0.427	6.76771e-177	0	ntn1a
5.03792e-179	-0.60293	0.122	0.343	1.02416e-174	0	slc16a3
9.42177e-179	0.322034	0.79	0.588	1.91535e-174	0	soul5
3.49948e-176	0.341215	0.751	0.587	7.11409e-172	0	ablim1b
1.94914e-175	0.260604	0.992	0.965	3.9624e-171	0	b2ml
2.11517e-174	0.358212	0.727	0.556	4.29993e-170	0	serpinf1
3.35636e-174	0.45222	0.699	0.52	6.82314e-170	0	ddit3
4.41008e-174	-0.373549	0.054	0.256	8.96525e-170	0	rspo3
1.85993e-173	0.358375	0.997	0.962	3.78106e-169	0	col1a1b
5.48912e-171	-0.66414	0.55	0.714	1.11588e-166	0	mvp
4.60568e-169	0.380119	0.552	0.352	9.3629e-165	0	tbx18
1.82202e-168	-0.309503	0.741	0.86	3.70398e-164	0	cox6b2
1.75666e-166	-0.522355	0.177	0.397	3.57112e-162	0	si:busm1-57f23.1
1.94601e-164	-1.04288	0.087	0.279	3.95603e-160	0	tmsb1
3.4596e-164	0.36304	0.937	0.847	7.03302e-160	0	marcksl1a
5.72538e-164	0.320654	0.805	0.666	1.16391e-159	0	nid1b
6.16513e-164	-0.283538	0.994	0.993	1.25331e-159	0	hspa8
1.86806e-163	0.358419	0.81	0.701	3.79758e-159	0	h2afx1
2.11772e-163	0.522378	0.761	0.547	4.30512e-159	0	hapln1a
1.05046e-160	0.423486	0.99	0.936	2.13548e-156	0	zgc:162730
3.3574e-159	0.381139	0.635	0.454	6.82526e-155	0	BX322530.1
9.38215e-158	0.291868	0.868	0.708	1.9073e-153	0	nid1a
2.25544e-156	-0.453846	0.999	0.997	4.58508e-152	0	krt8
4.1653e-155	0.451139	0.402	0.208	8.46765e-151	0	glula
1.83025e-154	0.388477	0.62	0.435	3.72071e-150	0	fibinb
3.29909e-154	0.331046	0.746	0.583	6.70672e-150	0	lama5
2.68453e-153	-0.726993	0.181	0.391	5.45739e-149	0	c4b
6.31268e-153	-0.487489	0.336	0.548	1.2833e-148	0	npm1a
1.41834e-152	0.285352	0.913	0.796	2.88335e-148	0	si:ch1073-291c23.2
3.00096e-151	-0.574666	0.261	0.479	6.10065e-147	0	tnfaip6
4.61765e-151	-0.599899	0.043	0.218	9.38722e-147	0	CR318588.3
5.70321e-151	0.326004	0.254	0.096	1.15941e-146	0	egr2a
6.89346e-149	0.345823	0.523	0.335	1.40137e-144	0	hif1al
3.97445e-147	0.269193	0.954	0.892	8.07967e-143	0	itm2ba
1.21656e-144	0.305721	0.49	0.294	2.47314e-140	0	pdgfra
5.30656e-144	-0.312543	0.345	0.559	1.07877e-139	0	elovl1b
1.96786e-141	0.26594	0.512	0.303	4.00046e-137	0	fgl2a
4.207e-141	-0.34689	0.064	0.242	8.55241e-137	0	lmna
1.0181e-140	0.300218	0.725	0.542	2.0697e-136	0	edil3a
1.68293e-140	0.359579	0.638	0.473	3.42122e-136	0	si:ch211-159i8.4
3.83879e-140	0.29707	0.999	0.974	7.80388e-136	0	col1a2
2.64701e-139	0.300012	0.883	0.746	5.3811e-135	0	tuft1a
1.95022e-138	0.301422	0.767	0.651	3.96461e-134	0	tmem176
7.44648e-138	0.317473	0.498	0.311	1.5138e-133	0	si:dkey-238i5.2
1.62253e-136	0.460793	0.931	0.767	3.29844e-132	0	si:ch73-335l21.4
3.27713e-135	-0.311968	0.41	0.629	6.66207e-131	0	stat1a
1.00997e-134	-0.317042	0.158	0.356	2.05316e-130	0	cpn1
3.48956e-134	0.260064	0.827	0.611	7.09394e-130	0	hsd11b2
4.89003e-134	0.291642	0.992	0.931	9.94095e-130	0	c6-ENSDARG00000057113
1.15087e-133	-0.583514	0.116	0.302	2.3396e-129	0	col12a1a
1.91804e-133	0.284969	0.78	0.605	3.89919e-129	0	lamb1b
3.28548e-132	0.295175	0.53	0.353	6.67905e-128	0	tsku
3.67798e-132	0.251217	0.348	0.173	7.47696e-128	0	tiparp
6.04523e-132	0.306526	0.459	0.278	1.22893e-127	0	nr1d2a
6.11715e-132	-0.501824	0.106	0.284	1.24356e-127	0	cotl1
1.45274e-131	0.291604	0.502	0.322	2.95328e-127	0	cyp2p6
4.13201e-131	-0.306689	0.573	0.751	8.39995e-127	0	cirbpa
5.93092e-131	-0.449032	0.157	0.347	1.2057e-126	0	tspan36
4.05927e-129	0.288917	0.444	0.26	8.25209e-125	0	si:ch73-380l3.2-ENSDARG00000075697
7.73487e-129	-0.801839	0.37	0.534	1.57242e-124	0	tgm2b
1.93882e-128	0.353732	0.937	0.805	3.94143e-124	0	c4
2.17384e-128	-0.301507	0.795	0.881	4.4192e-124	0	rpl22l1
3.7289e-128	-0.571388	0.567	0.732	7.58049e-124	0	si:ch211-204c21.1-ENSDARG00000053091
3.96674e-128	0.262518	0.473	0.285	8.06399e-124	0	efhd1
4.9498e-127	0.408124	0.557	0.386	1.00624e-122	0	nfkbiab
3.36691e-125	-0.313956	0.315	0.53	6.84459e-121	0	irf2bp2b
4.24297e-125	0.408077	0.738	0.585	8.62553e-121	0	spry4
4.39432e-125	-0.381026	0.245	0.439	8.93322e-121	0	cycsb
4.55927e-124	-0.304047	0.375	0.582	9.26855e-120	0	idh2
6.52147e-124	0.251773	0.971	0.894	1.32575e-119	0	ahnak
3.85429e-123	0.317159	0.995	0.948	7.83539e-119	0	col1a1a
1.97377e-121	-0.580089	0.565	0.694	4.01249e-117	0	postnb
7.62518e-121	-0.302856	0.026	0.165	1.55012e-116	0	zgc:110182
1.76621e-120	-0.540781	0.087	0.25	3.59053e-116	0	ptger2b
3.50072e-120	-0.819003	0.134	0.311	7.11661e-116	0	ptgs2a
3.79917e-120	-0.399418	0.19	0.371	7.72333e-116	0	mbd2
2.65919e-118	-0.520938	0.605	0.734	5.40587e-114	0	lgals2a
3.79921e-117	-0.322278	0.122	0.294	7.72342e-113	0	pprc1
5.29864e-117	-0.252667	0.517	0.707	1.07716e-112	0	atp5f1e
1.22247e-116	0.263465	0.924	0.828	2.48516e-112	0	atf4b
1.59132e-114	-0.280655	0.143	0.32	3.23499e-110	0	rgl1
1.6053e-114	0.284286	0.626	0.481	3.26342e-110	0	c1qtnf2
1.04621e-112	-1.30862	0.897	0.889	2.12683e-108	0	gstm.3
1.10938e-112	0.296903	0.381	0.208	2.25525e-108	0	col18a1a
2.35035e-112	0.271569	0.462	0.294	4.77802e-108	0	sik2b
4.78332e-112	-1.06804	0.467	0.596	9.724e-108	0	krt91
5.88e-112	-0.251329	0.855	0.936	1.19534e-107	0	TXN
9.97082e-111	0.28375	0.465	0.302	2.02697e-106	0	klf9
2.99549e-110	0.593235	0.933	0.835	6.08953e-106	0	jdp2b
4.2117e-110	0.276634	0.516	0.348	8.56196e-106	0	cd99
5.67051e-110	-0.513734	0.175	0.347	1.15276e-105	0	b4galt6
1.60537e-109	-0.27054	0.033	0.167	3.26355e-105	0	cyp1c2
5.62105e-109	0.33814	0.651	0.511	1.1427e-104	0	ier2a
1.13295e-108	0.307552	0.655	0.511	2.30318e-104	0	nt5e
3.75405e-107	-1.30491	0.189	0.347	7.63161e-103	0	si:ch211-106h4.12
9.47336e-107	-0.273167	0.613	0.764	1.92584e-102	0	ppiaa
1.37269e-106	-0.30392	0.007	0.118	2.79054e-102	0	ucmaa
2.17344e-106	0.337195	0.297	0.148	4.41838e-102	0	phc2b
2.75591e-106	0.254622	0.627	0.481	5.60248e-102	0	serpina10a
1.74171e-105	0.257256	0.401	0.243	3.54073e-101	0	slmapb
3.68806e-105	-0.278588	0.468	0.638	7.49746e-101	0	cox8a
4.13136e-104	-0.388681	0.016	0.133	8.39865e-100	0	c3a.1
7.01388e-104	0.286966	0.573	0.409	1.42585e-99	0	angptl1a
7.18109e-104	-0.261536	0.341	0.526	1.45984e-99	0	cox7b
9.64668e-103	-0.594467	0.24	0.407	1.96107e-98	0	ppdpfa
1.31566e-102	-1.38692	0.458	0.565	2.67461e-98	0	timp2b
1.97458e-102	0.290636	0.2	0.081	4.01413e-98	0	sox11b
6.03598e-101	-0.278663	0.174	0.339	1.22705e-96	0	gamt
1.6792e-100	-0.281605	0.506	0.678	3.41364e-96	0	ncl
5.60314e-100	-0.30246	0.097	0.249	1.13906e-95	0	zfand2a
7.90914e-100	0.349822	0.816	0.728	1.60785e-95	0	ier5
1.50446e-98	0.327734	0.163	0.058	3.05841e-94	0	zgc:122979
8.89041e-98	-0.291447	0.366	0.536	1.80733e-93	0	colec12
3.05992e-97	0.2885	0.383	0.234	6.22052e-93	0	dusp6
3.55029e-97	-0.295762	0.458	0.621	7.21739e-93	0	COX5B
5.32957e-97	-0.781436	0.434	0.573	1.08345e-92	0	serpine1
1.90524e-96	-0.299251	0.296	0.468	3.87316e-92	0	fabp3
3.72029e-95	-0.353972	0.671	0.775	7.56299e-91	0	ptmab
4.96795e-95	-0.284361	0.005	0.104	1.00993e-90	0	cldnc
1.96955e-94	-0.269797	0.478	0.651	4.00389e-90	0	atp5fa1
3.65918e-94	0.30722	0.853	0.729	7.43876e-90	0	thbs1a
4.46254e-93	-0.443927	0.152	0.301	9.07189e-89	0	atp5mc1
4.926e-93	-1.01275	0.485	0.567	1.00141e-88	0	adh8a
5.704e-93	0.254316	0.43	0.28	1.15957e-88	0	ackr4b
2.25998e-92	-0.276932	0.506	0.667	4.59432e-88	0	pfn2
2.17619e-91	0.265071	0.452	0.304	4.42398e-87	0	zbtb16b
6.81143e-91	-0.256121	0.601	0.749	1.3847e-86	0	atp5l
9.50077e-91	-0.551394	0.992	0.967	1.93141e-86	0	krt94
1.00784e-90	-1.07911	0.122	0.259	2.04884e-86	0	s100a10a
7.39573e-90	-0.476872	0.265	0.427	1.50348e-85	0	hbegfa
1.41308e-89	-0.366161	0.799	0.836	2.87264e-85	0	msna
2.22619e-88	-0.307488	0.21	0.368	4.52561e-84	0	tuba1b
3.04581e-88	0.363373	0.476	0.338	6.19182e-84	0	hist2h2l
2.18606e-87	-0.267669	0.33	0.493	4.44404e-83	0	atp5mc3a
1.16771e-85	0.287722	0.79	0.687	2.37384e-81	0	chac1
3.21148e-85	-0.278319	0.262	0.427	6.52861e-81	0	tpi1b
6.91759e-85	-0.301267	0.297	0.448	1.40628e-80	0	hint1
1.16852e-84	-0.340311	0.163	0.316	2.37548e-80	0	si:ch73-86n18.1
1.35844e-83	0.280343	0.86	0.787	2.76157e-79	0	c7a
2.53466e-81	-0.266463	0.223	0.374	5.15271e-77	0	si:ch211-286o17.1
3.03709e-81	-0.298731	0.113	0.248	6.17409e-77	0	si:ch211-212g7.6
4.33162e-80	-0.274563	0.091	0.223	8.80576e-76	0	adam8a
8.79252e-78	-0.253403	0.161	0.303	1.78743e-73	0	si:ch211-178n15.1
1.95034e-77	-0.255925	0.226	0.379	3.96484e-73	0	brd2a
3.98206e-77	-0.387807	0.941	0.951	8.09512e-73	0	fthl27
1.63006e-75	0.706218	0.436	0.309	3.31375e-71	0	dnajb1b
1.79466e-75	-0.495339	0.39	0.507	3.64836e-71	0	ugdh
2.33871e-75	-0.439835	0.066	0.183	4.75436e-71	0	igfbp5b
2.30327e-74	-0.300618	0.077	0.196	4.68231e-70	0	cygb1
1.53781e-72	-0.253408	0.114	0.24	3.12622e-68	0	gfpt2
1.77672e-72	-0.258564	0.432	0.594	3.61189e-68	0	aldoaa
1.90581e-72	-0.7531	0.103	0.227	3.87432e-68	0	ifi45
8.51719e-72	0.293062	0.523	0.41	1.73146e-67	0	loxl2a
2.69162e-71	-1.07355	0.131	0.257	5.47179e-67	0	rgs5b
1.02427e-70	-0.258923	0.651	0.786	2.08225e-66	0	ccng1
3.09328e-70	-0.299185	0.057	0.163	6.28834e-66	0	vmp1
4.28137e-70	-0.255592	0.313	0.457	8.70361e-66	0	atp5pd
5.23454e-70	-0.718163	0.44	0.569	1.06413e-65	0	pfn1
2.06309e-69	-0.425593	0.349	0.486	4.19406e-65	0	h2afvb
2.70136e-69	-0.258361	0.291	0.431	5.4916e-65	0	dbi
6.24096e-69	0.305997	0.943	0.839	1.26872e-64	0	fosb
2.45631e-67	-0.259471	0.31	0.456	4.99343e-63	0	pcolce2b
5.27998e-66	-0.255558	0.404	0.549	1.07337e-61	0	sec61b
2.39851e-65	-0.314935	0.4	0.529	4.87593e-61	0	cox6a1
7.68685e-65	0.292304	0.636	0.51	1.56266e-60	0	ramp2
2.19558e-64	-0.460753	0.386	0.498	4.46339e-60	0	cav1
4.70795e-63	-0.25396	0.629	0.751	9.57079e-59	0	atp5f1b
5.94826e-63	-0.327216	0.78	0.819	1.20922e-58	0	aldh9a1a.1
7.03948e-63	-0.325611	0.229	0.369	1.43106e-58	0	id2a
9.27098e-63	-0.313967	0.193	0.326	1.8847e-58	0	nr4a3
9.35798e-60	-0.256063	0.271	0.406	1.90238e-55	0	plk3
1.4246e-58	-1.52515	0.308	0.4	2.89608e-54	0	CR318588.1
2.59815e-58	-0.389432	0.707	0.78	5.28179e-54	0	gapdhs
4.68116e-58	-1.01191	0.946	0.865	9.51633e-54	0	cxcl18b
4.35867e-55	-0.630778	0.333	0.431	8.86074e-51	0	txn
3.82516e-53	-0.56415	0.132	0.241	7.77616e-49	0	hmox1a
4.42162e-53	-0.295613	0.954	0.953	8.98871e-49	0	ppdpfb
1.40023e-51	-0.906399	0.145	0.241	2.84652e-47	0	inhbaa
1.11752e-50	-0.308784	0.273	0.396	2.2718e-46	0	tuba8l
8.12428e-50	-0.272906	0.206	0.326	1.65158e-45	0	nupr1b
3.49325e-48	0.337526	0.445	0.348	7.10143e-44	0	pdk2b
2.24072e-44	-0.274145	0.886	0.909	4.55515e-40	0	zgc:153867
2.30925e-44	-0.604246	0.94	0.905	4.69448e-40	0	mdka
8.2299e-42	-0.285078	0.315	0.437	1.67306e-37	0	rps27l
2.68382e-41	-0.914975	0.826	0.76	5.45593e-37	0	zgc:158343
3.25795e-41	-0.738799	0.703	0.735	6.6231e-37	0	krt4
5.7386e-41	-0.419221	0.49	0.57	1.1666e-36	0	pcolcea
2.16906e-40	-0.388327	0.101	0.188	4.40949e-36	0	ccn2a
3.85834e-40	-0.466106	0.997	0.956	7.84362e-36	0	anxa2a
9.19643e-35	-0.263209	0.219	0.311	1.86954e-30	0	bhmt
1.14392e-33	-0.277673	0.26	0.356	2.32548e-29	0	si:dkey-23i12.7
1.49547e-32	-0.32389	0.531	0.578	3.04014e-28	0	zgc:77486-ENSDARG00000013711
8.05162e-32	-0.285973	0.288	0.388	1.63681e-27	0	hopx
3.97448e-31	-0.250305	0.133	0.211	8.07972e-27	0	tubb2b
5.00984e-30	-0.252775	0.556	0.617	1.01845e-25	0	maff
5.34016e-26	-0.28765	0.214	0.294	1.0856e-21	0	fthl31
1.39754e-25	-0.282542	0.778	0.79	2.84106e-21	0	zfp36l1b
2.08033e-25	-0.393837	0.187	0.262	4.2291e-21	0	cfd
3.15254e-25	-0.569133	0.492	0.536	6.40879e-21	0	fn1a
8.95881e-25	0.303713	0.423	0.354	1.82124e-20	0	atf3
7.02659e-24	-0.278289	0.122	0.187	1.42844e-19	0	frzb
8.20486e-23	-0.270569	0.241	0.324	1.66797e-18	0	ak1
9.37133e-23	-0.578089	0.434	0.48	1.9051e-18	0	eppk1
4.36502e-17	-0.437658	0.419	0.471	8.87366e-13	0	id1
1.37723e-16	-0.389394	0.603	0.613	2.79977e-12	0	bcl2l10
1.43573e-15	-0.298273	0.177	0.234	2.9187e-11	0	CR855311.1
2.87953e-15	-0.340946	0.697	0.703	5.85381e-11	0	clic2
7.05605e-15	-0.253517	0.854	0.845	1.43442e-10	0	tfa
8.27691e-15	-0.277688	0.501	0.535	1.68261e-10	0	cxcl12a
1.96742e-13	0.40312	0.188	0.145	3.99957e-09	0	mgp
1.30318e-10	-0.445347	0.632	0.692	2.64924e-06	0	hmgn2
5.12643e-09	-0.316372	0.691	0.681	0.000104215	0	cbx7a
1.60446e-08	-0.368343	0.85	0.808	0.000326171	0	anxa1a
3.23327e-06	0.351261	0.142	0.118	0.0657291	0	hsp70.1
0.000138633	-0.515223	0.996	0.957	1	0	krt15
0	1.83856	0.817	0.431	0	1	timp2b
0	1.62343	0.972	0.857	0	1	cxcl18b
0	1.49355	0.482	0.115	0	1	inhbaa
0	1.3109	0.887	0.509	0	1	bcl2l10
0	1.26847	0.955	0.562	0	1	mvp
0	1.26649	0.963	0.711	0	1	zgc:158343
0	1.25603	0.931	0.487	0	1	dusp5
0	1.2107	0.491	0.178	0	1	ptgs2a
0	1.1691	0.903	0.627	0	1	clic2
0	1.16823	0.868	0.329	0	1	ugdh
0	1.1595	0.677	0.346	0	1	tcima
0	1.07975	0.869	0.567	0	1	rgcc
0	1.0752	0.68	0.236	0	1	rdh10b
0	1.07402	0.876	0.616	0	1	si:ch211-204c21.1-ENSDARG00000053091
0	1.04871	0.657	0.168	0	1	b4galt6
0	1.00223	0.829	0.518	0	1	pmp22b
0	0.997261	0.888	0.609	0	1	cbx7a
0	0.986887	0.669	0.139	0	1	slc16a3
0	0.926819	0.514	0.09	0	1	ptger2b
0	0.913063	0.515	0.142	0	1	fstl3
0	0.905516	0.916	0.484	0	1	maff
0	0.880513	0.614	0.224	0	1	si:dkey-23i12.7
0	0.876982	0.677	0.273	0	1	hbegfa
0	0.838269	0.992	0.729	0	1	higd1a
0	0.824385	0.877	0.451	0	1	zgc:77486-ENSDARG00000013711
0	0.82163	0.999	0.883	0	1	sdc4
0	0.818081	0.999	0.88	0	1	pim1
0	0.814977	0.889	0.556	0	1	vegfaa
0	0.800089	0.787	0.351	0	1	cremb
0	0.777149	0.996	0.87	0	1	bzw1b
0	0.772989	0.873	0.435	0	1	si:dkey-79d12.5
0	0.765824	0.92	0.738	0	1	zfp36l1b
0	0.746518	0.655	0.197	0	1	mbd2
0	0.742849	0.996	0.846	0	1	sat1a.2
0	0.742449	0.656	0.332	0	1	zgc:153911
0	0.72682	0.942	0.688	0	1	si:ch211-222l21.1
0	0.711809	0.961	0.776	0	1	msna
0	0.670691	0.56	0.162	0	1	tgif1
0	0.645718	0.998	0.935	0	1	xbp1
0	0.641337	0.844	0.447	0	1	dclk1a
0	0.637971	0.481	0.106	0	1	zfand2a
0	0.636213	0.626	0.274	0	1	plk3
0	0.633134	0.562	0.129	0	1	pprc1
0	0.627397	0.924	0.604	0	1	eif4a1a
0	0.626123	0.96	0.759	0	1	si:ch73-335l21.4
0	0.619606	0.72	0.404	0	1	npm1a
0	0.611649	0.495	0.106	0	1	si:ch211-212g7.6
0	0.609279	0.692	0.267	0	1	pnp5a
0	0.604219	0.977	0.785	0	1	ddx5
0	0.596832	1	0.994	0	1	cd63
0	0.596652	0.735	0.356	0	1	trib3
0	0.586814	0.575	0.149	0	1	si:ch211-178n15.1
0	0.583425	0.705	0.293	0	1	sptlc2b
0	0.577825	0.493	0.099	0	1	gfpt2
0	0.574202	0.828	0.435	0	1	ccnl1a
0	0.561555	0.984	0.826	0	1	fosb
0	0.561188	0.571	0.185	0	1	nr4a3
0	0.560798	1	0.962	0	1	mcl1a
0	0.552346	0.516	0.212	0	1	tspan36
0	0.541744	0.986	0.904	0	1	hnrnpa0l-ENSDARG00000036161
0	0.541294	0.997	0.96	0	1	eif1b
0	0.538733	0.929	0.703	0	1	thbs1a
0	0.53576	0.691	0.279	0	1	SBNO2
0	0.534525	0.706	0.289	0	1	crema
0	0.533873	0.565	0.162	0	1	rgl1
0	0.523159	0.504	0.131	0	1	pim3
0	0.519965	0.817	0.5	0	1	ptp4a2b
0	0.518861	0.951	0.677	0	1	prelid3b
0	0.517093	0.719	0.341	0	1	CU929418.1
0	0.516493	0.541	0.186	0	1	tacc1
0	0.512057	0.584	0.245	0	1	brd2a
0	0.509118	0.549	0.211	0	1	cdkn1cb
0	0.46888	0.615	0.279	0	1	kdm6ba
0	0.446048	0.727	0.39	0	1	homeza
0	0.44289	0.674	0.322	0	1	eif6
0	0.442491	0.592	0.285	0	1	chmp4ba
0	0.439939	0.352	0.077	0	1	si:dkey-19b23.8
0	0.439725	0.647	0.299	0	1	il13ra1
0	0.428615	0.664	0.36	0	1	jak1
0	0.414794	0.986	0.88	0	1	srgn
0	0.403279	0.492	0.138	0	1	ndel1b
0	0.384539	0.566	0.263	0	1	tax1bp1b
0	0.380953	0.477	0.17	0	1	il4r.1-ENSDARG00000102583
0	0.379763	0.218	0.028	0	1	nmrk2
0	0.374566	0.341	0.061	0	1	asap3
0	0.361978	0.387	0.116	0	1	il4r.1-ENSDARG00000116052
0	0.360444	0.424	0.13	0	1	pxk
0	0.358623	0.357	0.057	0	1	zgc:77158
0	0.35669	0.338	0.081	0	1	clcn5b
0	0.337859	0.467	0.158	0	1	abcf2a
0	0.33193	0.412	0.128	0	1	trim8a
0	0.328336	0.33	0.087	0	1	tgfbr2a
0	0.31338	0.408	0.131	0	1	rrs1
0	0.301986	0.375	0.097	0	1	hiat1b
0	-0.650226	0.315	0.677	0	1	fkbp5
0	-0.695562	0.342	0.739	0	1	txnipa
0	-0.745468	0.192	0.555	0	1	sesn1
0	-0.854396	0.33	0.727	0	1	cebpd
0	-0.911895	0.446	0.754	0	1	hsd11b2
0	-0.935257	0.36	0.722	0	1	egr1
0	-1.18188	0.322	0.686	0	1	sostdc1a
1.67212e-306	0.302896	0.384	0.116	3.39925e-302	1	uck2b
4.46608e-301	0.473102	0.89	0.634	9.0791e-297	1	fosl1a
6.25834e-295	0.418333	0.89	0.642	1.27226e-290	1	fosl2
7.99101e-288	0.569689	0.71	0.443	1.62449e-283	1	plpp3
1.40146e-286	0.3817	0.613	0.301	2.84902e-282	1	cycsb
3.47708e-285	0.337703	0.463	0.179	7.06856e-281	1	pcyt2
1.62989e-284	0.252426	0.312	0.082	3.31341e-280	1	rspry1
6.76094e-284	0.438466	0.782	0.492	1.37443e-279	1	csrnp1b
2.53421e-283	0.38142	0.508	0.223	5.1518e-279	1	larp4ab
1.09279e-280	0.583423	0.882	0.637	2.22154e-276	1	alkbh3-ENSDARG00000097208
1.55961e-277	0.366697	0.997	0.984	3.17052e-273	1	ubc
2.57349e-277	0.521108	0.584	0.317	5.23165e-273	1	pdcd6
2.60696e-276	0.390552	0.912	0.672	5.29969e-272	1	phlda2
9.44791e-276	-0.557242	0.573	0.796	1.92066e-271	1	tmem88b
2.35633e-275	0.375648	0.487	0.205	4.79018e-271	1	si:ch211-74m13.3
5.68413e-273	0.791308	0.601	0.35	1.15553e-268	1	tnfaip6
7.6952e-272	0.303146	0.519	0.222	1.56436e-267	1	ccnl1b
1.40848e-271	0.339276	0.507	0.223	2.8633e-267	1	rpl7l1
3.12449e-271	0.447799	0.747	0.502	6.35177e-267	1	stat1a
2.40757e-269	0.373646	0.64	0.348	4.89435e-265	1	il6st
1.01157e-266	0.292106	0.387	0.136	2.05643e-262	1	ube2d2l
3.473e-266	-0.649648	0.283	0.577	7.06026e-262	1	rasgef1ba
2.49297e-265	0.364261	0.619	0.314	5.06796e-261	1	sh3bp5la
1.31862e-264	0.349152	0.58	0.292	2.68063e-260	1	tnfrsf1a
1.54869e-264	0.40529	0.953	0.819	3.14834e-260	1	atf4b
3.08149e-264	0.299595	0.362	0.119	6.26436e-260	1	tshz2
3.25956e-262	0.546219	0.796	0.541	6.62637e-258	1	gadd45bb
5.92123e-257	0.309074	0.311	0.091	1.20373e-252	1	filip1b
4.4947e-255	0.449239	0.865	0.625	9.13728e-251	1	htra1b
2.82494e-253	0.364914	0.507	0.228	5.74282e-249	1	alas1
2.80381e-247	0.365056	0.64	0.348	5.69986e-243	1	sik1
6.62538e-246	0.345855	0.335	0.106	1.34687e-241	1	pfkfb3
6.01011e-245	-0.79159	0.842	0.912	1.2218e-240	1	jun
1.70071e-244	-0.44283	0.209	0.499	3.45738e-240	1	zfp36l2
1.29513e-243	0.327146	0.411	0.16	2.63286e-239	1	si:dkey-25e12.3
2.12509e-243	0.389258	0.277	0.075	4.32009e-239	1	has1
2.16476e-242	0.368016	0.523	0.244	4.40073e-238	1	nocta
6.47687e-241	0.410811	0.99	0.953	1.31668e-236	1	pnrc2
3.17655e-239	0.264726	0.337	0.11	6.45761e-235	1	gnpnat1
3.19271e-239	0.312961	0.615	0.338	6.49046e-235	1	rab5ab
6.80746e-239	-0.328499	1	0.999	1.38389e-234	1	tmsb4x
2.63573e-237	0.409148	0.776	0.576	5.35818e-233	1	ncl
4.05277e-234	0.422383	0.32	0.106	8.23887e-230	1	palld
2.36399e-232	0.273596	0.364	0.131	4.80575e-228	1	cpeb4b
3.24661e-232	0.325638	0.464	0.206	6.60004e-228	1	eif3jb
6.73451e-231	0.266513	0.36	0.13	1.36906e-226	1	twistnb
7.10364e-231	0.483095	0.835	0.633	1.4441e-226	1	socs3b
1.41335e-230	0.409694	0.36	0.131	2.87319e-226	1	lmna
1.14793e-228	-0.718263	0.974	0.974	2.33363e-224	1	krt94
1.97705e-224	0.485398	0.491	0.24	4.01914e-220	1	cish
3.00261e-222	0.296411	0.48	0.223	6.104e-218	1	ndfip2
6.89715e-222	0.275416	0.404	0.163	1.40212e-217	1	prmt1
7.43868e-218	0.304423	0.438	0.19	1.51221e-213	1	slc38a2
3.74919e-217	0.357341	0.408	0.172	7.62174e-213	1	lifrb
1.70087e-214	-0.376939	0.138	0.398	3.45771e-210	1	nr1d2a
1.97655e-213	0.434926	0.645	0.405	4.01812e-209	1	irf2bp2b
2.46515e-210	0.412492	0.434	0.192	5.0114e-206	1	n4bp1
8.04284e-210	0.369386	0.827	0.684	1.63503e-205	1	sdcbp2
1.83e-208	-1.08918	0.06	0.286	3.72021e-204	1	tmsb1
1.30527e-207	0.346215	0.43	0.196	2.65349e-203	1	zfand5a
3.99797e-207	0.364358	0.444	0.205	8.12748e-203	1	smad7
5.56125e-200	-0.490406	0.101	0.342	1.13055e-195	1	cebpa
1.78891e-197	0.77642	0.519	0.301	3.63668e-193	1	hopx
1.03577e-195	-0.916401	0.97	0.967	2.10561e-191	1	krt15
2.15735e-193	0.363195	0.731	0.477	4.38568e-189	1	ramp2
1.16694e-192	0.302361	0.605	0.366	2.37228e-188	1	grinab
1.30418e-191	0.328608	0.774	0.51	2.65128e-187	1	slc20a1b
1.34535e-189	0.291176	0.373	0.159	2.73497e-185	1	rap2b
2.60306e-189	-1.0591	0.393	0.622	5.29176e-185	1	krt91
1.93282e-188	0.332289	0.482	0.245	3.92924e-184	1	ube2al
4.60882e-188	0.351362	0.756	0.534	9.36928e-184	1	edil3a
9.70066e-188	-0.455662	0.248	0.502	1.97205e-183	1	nfkbiab
1.61337e-186	-0.512133	0.008	0.196	3.27981e-182	1	si:ch211-66e2.3
4.05232e-186	0.365461	0.463	0.232	8.23796e-182	1	cishb
1.63819e-182	0.307411	0.7	0.454	3.33027e-178	1	hnrnpa0b
5.50965e-180	0.30272	0.663	0.44	1.12006e-175	1	rab10
1.033e-179	0.381159	0.589	0.356	2.1e-175	1	zbtb16a
2.29641e-178	0.272736	0.535	0.297	4.66836e-174	1	btg3
2.36802e-175	-0.272525	0.018	0.206	4.81394e-171	1	ftr82
5.76357e-175	0.33193	0.464	0.242	1.17168e-170	1	si:dkey-177p2.6
2.85426e-174	0.286218	0.451	0.213	5.80243e-170	1	egr3
1.17557e-173	-0.751165	0.033	0.225	2.38982e-169	1	podxl
3.55086e-172	0.297924	0.881	0.771	7.21854e-168	1	h3f3d
5.28865e-172	0.342576	0.412	0.201	1.07513e-167	1	pde4ba
7.79516e-171	0.2873	0.338	0.135	1.58468e-166	1	arg2
1.16831e-169	-0.367354	0.326	0.551	2.37505e-165	1	nupr1a
6.43234e-169	-0.337154	0.148	0.376	1.30763e-164	1	si:ch211-250c4.4
1.40218e-168	-0.842367	0.385	0.587	2.85049e-164	1	pfn1
4.96653e-168	0.304912	0.511	0.285	1.00964e-163	1	zgc:77650
3.23197e-167	-0.394799	0.91	0.969	6.57027e-163	1	ppdpfb
1.00316e-166	0.25104	0.267	0.094	2.03933e-162	1	si:dkey-147f3.8
1.76744e-165	0.27456	0.552	0.322	3.59302e-161	1	etf1b
6.57113e-164	0.300785	0.591	0.345	1.33585e-159	1	hspa5
6.61567e-164	-0.326791	0.044	0.234	1.3449e-159	1	tmem98
3.15192e-161	-0.332401	0.006	0.17	6.40754e-157	1	zgc:110182
2.24164e-159	-0.38091	0.107	0.311	4.55703e-155	1	tjp2b
7.23563e-159	0.394031	0.765	0.55	1.47093e-154	1	hapln1a
1.31076e-158	-0.570202	0.067	0.26	2.66465e-154	1	cavin1b
3.59085e-155	-0.30884	0.083	0.283	7.29984e-151	1	tnfsf12
2.66138e-153	0.30933	0.798	0.624	5.41032e-149	1	rhoab
4.75019e-151	0.413881	0.345	0.157	9.65665e-147	1	mknk2a
4.05825e-147	-0.543831	1	0.999	8.25001e-143	1	CR318588.4
8.00021e-147	0.289498	0.303	0.127	1.62636e-142	1	foxc1b
1.03254e-146	0.26793	0.454	0.244	2.09904e-142	1	acsl4b
2.8461e-144	-0.349389	0.256	0.464	5.78583e-140	1	tbx18
6.0121e-143	0.291346	0.406	0.213	1.2222e-138	1	pef1
1.43847e-138	0.255276	0.947	0.827	2.92426e-134	1	col4a1
2.05907e-137	0.2612	0.812	0.61	4.18588e-133	1	si:dkey-261h17.1
2.6697e-137	-0.419749	0.52	0.715	5.42723e-133	1	tsc22d3
4.83174e-137	-1.17421	0.219	0.431	9.82245e-133	1	CR318588.1
2.75636e-136	-0.442732	0.386	0.581	5.6034e-132	1	dusp1
3.04288e-136	-0.30831	0.242	0.439	6.18587e-132	1	lgals3b
7.11646e-136	-0.775974	0.332	0.516	1.44671e-131	1	eppk1
2.20575e-134	-0.730423	0.352	0.538	4.48407e-130	1	tgm2b
9.90121e-133	-0.285107	0.093	0.28	2.01282e-128	1	arrdc2
4.02479e-131	-0.386028	0.437	0.594	8.18201e-127	1	prdx2
1.01724e-129	-0.414795	0.728	0.838	2.06795e-125	1	aldh9a1a.1
2.00113e-129	-0.677921	0.166	0.351	4.0681e-125	1	aldh1a2
7.20971e-129	0.268414	0.616	0.423	1.46566e-124	1	appa
8.80317e-128	-0.373001	0.098	0.277	1.7896e-123	1	cdkn1a
1.62912e-125	-0.253877	0.828	0.915	3.31184e-121	1	cox4i1
2.42211e-125	0.331092	0.978	0.941	4.9239e-121	1	zgc:162730
5.57735e-125	0.264846	0.74	0.586	1.13382e-120	1	oaz1b
1.17402e-124	0.5577	0.386	0.205	2.38667e-120	1	her9
5.9587e-124	0.319871	0.44	0.247	1.21134e-119	1	rnd1b
8.6341e-124	-0.707591	0.408	0.594	1.75523e-119	1	adh8a
3.80182e-122	-0.261269	0.068	0.234	7.72871e-118	1	inka1a
2.35465e-121	0.254696	0.728	0.519	4.78676e-117	1	col18a1b
2.96649e-121	-0.44953	0.243	0.426	6.03057e-117	1	hist2h2l
3.6637e-121	-0.454835	0.384	0.562	7.44793e-117	1	eif4ebp3l
4.7054e-121	0.280935	0.453	0.249	9.56562e-117	1	si:dkey-27i16.2
1.80719e-120	-0.272696	0.217	0.414	3.67383e-116	1	foxo3b
5.08525e-119	0.289978	0.522	0.327	1.03378e-114	1	serp1
6.72675e-119	-0.396832	0.119	0.297	1.36748e-114	1	agtr2
1.64461e-118	-0.492393	0.11	0.28	3.34332e-114	1	cotl1
1.75535e-117	-1.15716	0.856	0.905	3.56846e-113	1	gstm.3
4.98466e-117	-0.310737	0.442	0.614	1.01333e-112	1	si:ch73-1a9.3
3.88967e-116	-1.15584	0.174	0.35	7.90731e-112	1	si:ch211-106h4.12
1.64711e-111	0.75276	0.636	0.496	3.34841e-107	1	serpine1
3.85337e-108	-0.26662	0.097	0.261	7.83352e-104	1	ghrb
2.83433e-107	-0.423855	0.177	0.347	5.7619e-103	1	dhrs3a
4.95695e-107	0.25181	0.487	0.306	1.0077e-102	1	elmsan1b
2.62598e-106	-1.1092	0.109	0.261	5.33835e-102	1	s100a10a
1.37353e-105	0.387776	0.337	0.175	2.79224e-101	1	her6
1.61425e-105	-0.311794	0.823	0.9	3.28162e-101	1	ptmaa
5.43928e-105	-0.270332	0.084	0.241	1.10575e-100	1	h1f0
5.41189e-104	0.282972	0.284	0.141	1.10018e-99	1	hsd3b7
8.28178e-104	-0.322067	0.695	0.812	1.6836e-99	1	prss23
3.78257e-103	-0.309946	0.208	0.377	7.68958e-99	1	si:ch211-286o17.1
7.2075e-101	-0.254337	0.313	0.521	1.46521e-96	1	si:ch211-198c19.3
2.26453e-99	-0.517553	0.354	0.508	4.60357e-95	1	cav1
6.17e-98	0.25389	0.549	0.384	1.2543e-93	1	nop56
1.0796e-96	-0.29596	0.008	0.116	2.19473e-92	1	ucmaa
1.21354e-94	-0.383065	0.999	0.997	2.46701e-90	1	krt8
8.39756e-94	-0.28618	0.003	0.103	1.70714e-89	1	cldnc
1.67958e-93	-0.441519	0.912	0.917	3.41441e-89	1	junba
3.53264e-93	-0.283353	0.125	0.275	7.18149e-89	1	eif4ebp3
3.70944e-93	0.273475	0.668	0.519	7.54091e-89	1	prdx6
3.40488e-91	-0.289988	0.823	0.897	6.92178e-87	1	atp5mc3b
6.66849e-91	-0.398105	0.065	0.198	1.35564e-86	1	adma
3.33572e-90	-0.486871	0.07	0.205	6.78118e-86	1	CR318588.3
3.97027e-90	0.301872	0.516	0.353	8.07117e-86	1	si:dkey-16l2.20
5.27119e-90	0.352069	0.495	0.312	1.07158e-85	1	kcne4
5.2672e-88	0.273667	0.422	0.265	1.07077e-83	1	rcan1a
2.7095e-87	-0.503458	0.058	0.184	5.50814e-83	1	igfbp5b
2.76151e-86	0.296795	0.787	0.703	5.61387e-82	1	UBB
3.46832e-82	-0.262444	0.944	0.966	7.05075e-78	1	CT027638.1
5.6754e-81	-0.269627	0.242	0.391	1.15375e-76	1	fxyd6l
8.73604e-80	-0.355695	0.024	0.128	1.77595e-75	1	c3a.1
1.41645e-78	-0.292737	0.084	0.21	2.87951e-74	1	spaca4l
6.4413e-78	-0.297363	0.675	0.781	1.30945e-73	1	cavin2b
1.19317e-77	-0.25913	0.053	0.17	2.42559e-73	1	serpinh1b
3.89487e-76	0.84235	0.578	0.512	7.91788e-72	1	ifitm1
1.04352e-72	-0.325431	0.864	0.892	2.12137e-68	1	lxn
1.30225e-72	0.319924	0.371	0.234	2.64734e-68	1	angptl4
2.62856e-70	-0.255339	0.071	0.186	5.3436e-66	1	histh1l
3.1012e-70	-0.382393	0.221	0.373	6.30442e-66	1	c4b
5.06738e-67	-0.446155	0.086	0.199	1.03015e-62	1	frzb
5.20658e-64	-0.481053	0.765	0.84	1.05845e-59	1	anxa1a
6.62978e-63	-0.289664	0.912	0.928	1.34777e-58	1	pmp22a
8.45059e-63	-0.552269	0.272	0.393	1.71792e-58	1	ppdpfa
1.04275e-62	-0.358904	0.17	0.297	2.1198e-58	1	h1fx
5.60688e-62	-0.258943	0.049	0.147	1.13982e-57	1	zgc:153284
1.83327e-61	0.291862	0.866	0.816	3.72686e-57	1	ctsla
3.65248e-60	-0.257954	0.729	0.8	7.42514e-56	1	mmp2
9.60565e-60	0.335308	0.53	0.424	1.95273e-55	1	ccng2
6.2472e-57	-0.258258	0.389	0.503	1.26999e-52	1	slco2b1
8.07216e-56	0.28563	0.852	0.813	1.64099e-51	1	klf6a
1.62256e-55	-0.291341	0.768	0.842	3.2985e-51	1	hspb1
2.19428e-55	-0.253548	0.613	0.729	4.46075e-51	1	lgals2a
3.75657e-51	-0.265003	0.172	0.286	7.63672e-47	1	nfil3-6
4.53353e-50	-0.268967	0.284	0.4	9.21621e-46	1	pik3ip1
6.52985e-50	-0.25281	0.647	0.741	1.32745e-45	1	chac1
8.95866e-50	0.298615	0.642	0.563	1.82121e-45	1	ip6k2b
1.59064e-49	-0.307986	0.184	0.292	3.2336e-45	1	glula
2.15054e-48	0.261327	0.449	0.329	4.37184e-44	1	fgl2a
3.35226e-48	0.465685	0.106	0.043	6.81481e-44	1	cxcl8b.1
9.50925e-43	0.278961	0.252	0.16	1.93314e-38	1	wu:fj16a03
1.38329e-42	-0.650245	0.668	0.748	2.81209e-38	1	krt4
3.77933e-40	-0.309231	0.356	0.451	7.68299e-36	1	dynll1
9.6314e-40	-0.340439	0.382	0.472	1.95797e-35	1	h2afvb
1.67946e-38	0.367272	0.4	0.311	3.41418e-34	1	si:busm1-57f23.1
9.20388e-38	0.262798	0.489	0.394	1.87106e-33	1	sqstm1
1.6556e-34	-0.341778	0.433	0.517	3.36567e-30	1	hmgb2a
2.03134e-30	-0.308059	0.42	0.481	4.1295e-26	1	si:ch211-195b13.1
3.47473e-28	-0.289537	0.202	0.28	7.06378e-24	1	atp5mc1
5.4301e-27	-0.471988	0.187	0.261	1.10388e-22	1	cfd
7.70946e-25	-0.545328	0.414	0.472	1.56726e-20	1	id1
4.21706e-24	-0.365942	0.638	0.689	8.57285e-20	1	hmgn2
1.68732e-21	-0.250733	0.494	0.567	3.43014e-17	1	pcolcea
9.52205e-21	-0.440943	0.744	0.757	1.93574e-16	1	fabp11a
1.46982e-17	-0.264108	0.946	0.91	2.988e-13	1	btg2
7.92942e-10	-0.741596	0.197	0.231	1.61197e-05	1	rgs5b
7.67041e-08	-0.259706	0.275	0.31	0.00155932	1	ak1
3.9353e-06	-0.368179	0.114	0.139	0.0800007	1	hsp70l
0.000226408	-0.825563	0.127	0.105	1	1	myl7
0.00319303	-0.300934	0.112	0.127	1	1	hsp90aa1.2
0.00425588	-0.326443	0.312	0.27	1	1	hsp70.2
0	2.29803	0.822	0.108	0	2	s100a10a
0	2.18283	0.999	0.872	0	2	gstm.3
0	1.99025	0.738	0.221	0	2	si:ch211-106h4.12
0	1.98984	0.894	0.1	0	2	tmsb1
0	1.77824	0.865	0.503	0	2	krt91
0	1.70402	0.997	0.962	0	2	krt15
0	1.68421	0.862	0.045	0	2	podxl
0	1.66998	0.742	0.306	0	2	CR318588.1
0	1.66443	0.974	0.68	0	2	krt4
0	1.64417	0.873	0.391	0	2	eppk1
0	1.61232	0.958	0.178	0	2	aldh1a2
0	1.45802	0.918	0.407	0	2	tgm2b
0	1.44355	0.815	0.275	0	2	ppdpfa
0	1.31209	0.853	0.088	0	2	cavin1b
0	1.27261	0.938	0.378	0	2	cav1
0	1.26691	0.998	0.969	0	2	krt94
0	1.26359	0.757	0.031	0	2	si:ch211-66e2.3
0	1.23346	0.988	0.788	0	2	anxa1a
0	1.17909	0.522	0.081	0	2	igfbp5b
0	1.17564	0.597	0.089	0	2	frzb
0	1.09697	0.605	0.087	0	2	CR318588.3
0	1.06476	1	0.999	0	2	CR318588.4
0	1.06217	0.469	0.031	0	2	c3a.1
0	1.01714	1	0.997	0	2	krt8
0	0.943805	0.656	0.027	0	2	zgc:110182
0	0.940033	0.817	0.152	0	2	tjp2b
0	0.927038	0.471	0.015	0	2	ucmaa
0	0.914233	0.811	0.065	0	2	tmem98
0	0.891454	0.439	0.009	0	2	cldnc
0	0.864493	0.881	0.387	0	2	si:ch211-198c19.3
0	0.831923	0.959	0.695	0	2	tmem88b
0	0.781487	0.974	0.794	0	2	hspb1
0	0.781011	0.452	0.059	0	2	zgc:153284
0	0.755283	0.94	0.783	0	2	aldh9a1a.1
0	0.741643	0.93	0.607	0	2	postnb
0	0.732819	0.607	0.096	0	2	spaca4l
0	0.725885	0.866	0.377	0	2	ehd2b
0	0.71287	0.719	0.303	0	2	slc43a3b
0	0.690987	0.728	0.225	0	2	phactr4a
0	0.683651	0.935	0.752	0	2	mmp2
0	0.678559	0.894	0.487	0	2	prdx2
0	0.6762	0.737	0.256	0	2	si:ch211-286o17.1
0	0.673068	0.617	0.069	0	2	ftr82
0	0.665653	0.927	0.72	0	2	cavin2b
0	0.665409	0.565	0.172	0	2	eif4ebp3
0	0.663337	0.74	0.299	0	2	klf2a
0	0.659	0.815	0.306	0	2	lgals3b
0	0.658243	0.577	0.042	0	2	efna1b
0	0.633958	0.996	0.945	0	2	ppdpfb
0	0.622752	0.814	0.427	0	2	colec12
0	0.606022	0.65	0.156	0	2	cotl1
0	0.593859	0.295	0.016	0	2	sost
0	0.580371	0.486	0.008	0	2	jam2b
0	0.559251	0.496	0.056	0	2	csf1a
0	0.557809	0.434	0.018	0	2	serpine3
0	0.556839	0.621	0.13	0	2	cav2
0	0.542948	0.696	0.244	0	2	si:ch211-250c4.4
0	0.539905	0.987	0.887	0	2	zgc:153867
0	0.534703	0.99	0.857	0	2	dkk3b
0	0.523285	0.568	0.174	0	2	scarb2a
0	0.515931	0.665	0.217	0	2	bnc2
0	0.498439	0.952	0.763	0	2	gstm.1
0	0.491029	0.685	0.287	0	2	cd151
0	0.482839	0.447	0.128	0	2	gpx1a
0	0.477272	0.486	0.129	0	2	myh10
0	0.469306	0.392	0.074	0	2	itm2cb
0	0.459199	0.338	0.008	0	2	slc29a1b
0	0.453232	0.563	0.149	0	2	reep3a
0	0.451789	0.593	0.2	0	2	sfrp1a
0	0.446208	0.655	0.252	0	2	palm1b
0	0.445686	0.502	0.064	0	2	epb41l5
0	0.432838	0.532	0.175	0	2	sox6
0	0.407391	0.497	0.09	0	2	si:ch211-166a6.5
0	0.401813	0.434	0.106	0	2	rhpn2
0	0.398442	0.482	0.142	0	2	gas1a
0	0.396135	0.414	0.104	0	2	myof
0	0.395038	0.448	0.11	0	2	si:ch211-260e23.9
0	0.378769	0.502	0.126	0	2	psmb8a
0	0.370054	0.275	0.033	0	2	si:ch211-165i18.2
0	0.368464	0.559	0.199	0	2	si:dkey-28b4.7
0	0.365185	0.482	0.127	0	2	cdon
0	0.361886	0.34	0.012	0	2	scn4ba
0	0.353228	0.394	0.043	0	2	myrf
0	0.352554	0.252	0.015	0	2	zgc:112437
0	0.351723	0.475	0.135	0	2	psd3l
0	0.35033	0.39	0.032	0	2	cxadr
0	0.350114	1	1	0	2	nme2b.1
0	0.349917	0.354	0.051	0	2	si:dkey-7j14.5
0	0.336067	0.317	0.059	0	2	si:ch211-121a2.2
0	0.334301	0.383	0.049	0	2	prr13
0	0.327647	0.336	0.051	0	2	sema3d
0	0.3275	0.318	0.032	0	2	dpp3
0	0.326028	0.408	0.096	0	2	si:ch211-253b8.5
0	0.311706	0.377	0.068	0	2	psmb9a
0	0.310437	0.315	0.046	0	2	ca10a
0	0.308142	0.319	0.039	0	2	arl4d
0	0.302766	0.341	0.066	0	2	LO018188.1
0	0.302545	0.333	0.041	0	2	tmem200b
0	0.283122	0.346	0.068	0	2	psmb12
0	0.27882	0.342	0.065	0	2	dnmbp
0	0.277942	0.328	0.066	0	2	cgnl1
0	0.267305	0.256	0.036	0	2	CR925728.1
0	0.26437	0.276	0.038	0	2	ampd2b
0	0.262509	0.323	0.051	0	2	ppfibp1a
0	0.26184	0.339	0.071	0	2	ptprk
0	0.259587	0.302	0.037	0	2	ap1s3b
0	0.255287	0.339	0.061	0	2	f11r.1
0	0.253799	0.323	0.055	0	2	si:rp71-36a1.1
0	-0.718438	0.956	0.973	0	2	dcn
0	-0.727184	0.076	0.566	0	2	ntn1a
0	-0.738821	0.295	0.71	0	2	soul5
0	-0.739872	0.234	0.661	0	2	edil3a
0	-0.740026	0.666	0.89	0	2	atf4b
0	-0.786502	0.279	0.725	0	2	lamb1b
0	-0.792266	0.208	0.617	0	2	si:dkey-79d12.5
0	-0.809611	0.392	0.82	0	2	nid1a
0	-0.815592	0.76	0.939	0	2	cst3
0	-0.831324	0.344	0.725	0	2	si:dkey-261h17.1
0	-0.86751	0.912	0.96	0	2	rbp4
0	-0.874948	0.503	0.837	0	2	tuft1a
0	-0.889445	0.175	0.65	0	2	col18a1b
0	-0.897516	0.604	0.888	0	2	col4a2
0	-0.91415	0.621	0.904	0	2	col4a1
0	-0.928291	0.598	0.882	0	2	ddx5
0	-0.962301	0.842	0.972	0	2	xbp1
0	-0.992555	0.682	0.924	0	2	sat1a.2
0	-1.01246	0.844	0.971	0	2	zgc:162730
0	-1.04617	0.174	0.801	0	2	thbs3a
0	-1.04941	0.295	0.764	0	2	htra1b
0	-1.07447	0.68	0.952	0	2	srgn
0	-1.10433	0.777	0.932	0	2	mfap5
0	-1.10821	0.744	0.929	0	2	junbb
0	-1.15989	0.739	0.944	0	2	pim1
0	-1.22425	0.808	0.944	0	2	fosab
0	-1.25325	0.683	0.945	0	2	bzw1b
0	-1.31059	0.405	0.873	0	2	higd1a
0	-1.36103	0.598	0.919	0	2	fosb
0	-1.37846	0.242	0.674	0	2	dusp5
0	-1.4704	0.22	0.793	0	2	alkbh3-ENSDARG00000097208
0	-1.51169	0.151	0.741	0	2	rgcc
0	-1.53046	0.163	0.736	0	2	vegfaa
0	-1.5347	0.09	0.704	0	2	hapln1a
0	-1.54718	0.449	0.79	0	2	phlda2
0	-1.60026	0.651	0.963	0	2	sdc4
0	-1.64654	0.66	0.931	0	2	cxcl18b
0	-1.65091	0.44	0.883	0	2	si:ch73-335l21.4
0	-1.79825	0.192	0.911	0	2	dpt
0	-1.83904	0.42	0.845	0	2	zgc:158343
2.43282e-307	0.48363	0.607	0.243	4.94568e-303	2	cpn1
9.13747e-304	0.316999	1	1	1.85756e-299	2	rps20
1.91745e-298	0.807788	0.743	0.403	3.89798e-294	2	id1
8.51449e-298	-0.793748	0.468	0.819	1.73091e-293	2	thbs1a
1.23162e-297	-0.726691	0.911	0.984	2.50376e-293	2	mcl1a
2.58177e-296	-0.786381	0.244	0.625	5.24847e-292	2	zgc:77486-ENSDARG00000013711
1.44196e-295	0.854686	0.522	0.189	2.93136e-291	2	cfd
1.10376e-288	0.429391	0.486	0.159	2.24382e-284	2	cemip
7.65439e-288	0.391522	0.453	0.141	1.55606e-283	2	im:7151449
1.63698e-286	-0.59571	0.501	0.795	3.32782e-282	2	add3a
1.52139e-284	-0.781268	0.046	0.444	3.09283e-280	2	fgl2b
2.55281e-284	-0.605756	0.976	0.975	5.18961e-280	2	tcf21
6.6299e-282	-0.680816	0.259	0.628	1.34779e-277	2	csrnp1b
1.7021e-279	-0.941012	0.791	0.944	3.4602e-275	2	btg2
4.13638e-279	-0.591455	0.38	0.721	8.40886e-275	2	mgst1.2
1.49239e-278	0.297026	0.32	0.072	3.03388e-274	2	slit3
4.26849e-275	-0.638533	0.673	0.909	8.67741e-271	2	marcksl1a
2.36999e-273	0.405664	0.46	0.151	4.81796e-269	2	rbp5
9.79916e-273	0.503457	0.966	0.863	1.99207e-268	2	ptmaa
1.53622e-271	0.35913	0.563	0.221	3.12298e-267	2	tjp1a
5.90881e-270	-0.742262	0.396	0.76	1.2012e-265	2	fosl1a
1.69767e-269	0.879542	0.762	0.503	3.4512e-265	2	adh8a
4.82552e-268	0.319334	0.401	0.118	9.80981e-264	2	dsc2l
3.68105e-267	0.360669	0.607	0.258	7.4832e-263	2	smdt1b
8.03233e-267	-1.32977	0.04	0.421	1.63289e-262	2	kcne4
1.30399e-266	0.34569	0.613	0.264	2.65088e-262	2	vamp3
1.59051e-266	0.362748	0.586	0.24	3.23334e-262	2	zgc:175088
1.01569e-265	0.368302	0.99	0.907	2.06479e-261	2	ndufa4l
4.45157e-265	-0.825022	0.664	0.907	9.0496e-261	2	mycb
1.3284e-264	0.652066	0.999	0.985	2.7005e-260	2	s100a10b
3.38066e-262	-1.05263	0.287	0.66	6.87254e-258	2	pmp22b
4.79773e-262	0.409208	0.99	0.947	9.7533e-258	2	selenow1
1.51359e-261	-0.531892	0.995	0.986	3.07698e-257	2	sparc
2.08951e-261	0.488866	0.91	0.703	4.24776e-257	2	si:ch73-46j18.5
1.34953e-260	-0.665823	0.444	0.758	2.74347e-256	2	fosl2
1.65796e-260	0.415159	0.886	0.592	3.37046e-256	2	hdlbpa
1.85266e-260	0.2953	0.419	0.13	3.76626e-256	2	pkp3b
5.83744e-260	-0.637198	0.558	0.827	1.18669e-255	2	jund
1.74447e-258	-0.473065	0.987	0.997	3.54634e-254	2	cd63
9.4197e-257	-0.438652	0.966	0.994	1.91493e-252	2	tubb4b
1.35373e-255	0.334615	0.535	0.209	2.752e-251	2	psme1
1.77937e-253	0.306507	0.434	0.143	3.61729e-249	2	cox7a1
2.51999e-253	-0.584708	0.857	0.939	5.12289e-249	2	hnrnpa0l-ENSDARG00000036161
4.41572e-253	0.284065	0.352	0.093	8.97672e-249	2	gpc1b
5.01571e-253	0.413333	0.832	0.53	1.01964e-248	2	capns1a
1.5116e-252	-0.602456	0.507	0.796	3.07293e-248	2	prelid3b
1.04059e-251	-0.739212	0.264	0.608	2.11541e-247	2	dclk1a
6.17539e-250	-0.633725	0.491	0.758	1.25539e-245	2	zgc:174863
1.14868e-249	0.45798	0.769	0.438	2.33514e-245	2	nupr1a
5.37589e-246	0.327641	0.982	0.858	1.09286e-241	2	atp5mc3b
5.45176e-246	0.335013	0.536	0.196	1.10829e-241	2	col12a1a
3.38444e-243	-0.640921	0.905	0.973	6.88022e-239	2	pnrc2
1.82047e-242	-0.681636	0.078	0.438	3.70084e-238	2	pnp5a
4.50871e-241	0.384049	0.587	0.262	9.16575e-237	2	antxr1c
4.58612e-241	0.325167	1	0.999	9.32312e-237	2	tmsb4x
2.95003e-238	0.326765	0.647	0.302	5.99711e-234	2	si:dkey-112e7.2
3.21889e-238	0.402609	0.855	0.583	6.54369e-234	2	mycbp
2.34037e-237	0.267253	0.272	0.061	4.75773e-233	2	hsbp1a
2.82063e-237	0.393653	0.797	0.443	5.73406e-233	2	elovl1b
3.05136e-237	-0.972717	0.455	0.727	6.2031e-233	2	cbx7a
3.26991e-237	-0.626526	0.455	0.734	6.6474e-233	2	eif4a1a
2.1692e-235	0.410764	0.569	0.261	4.40977e-231	2	si:dkey-51e6.1
1.15096e-233	-0.588448	0.267	0.597	2.33978e-229	2	mast2
3.34243e-233	0.369076	0.545	0.233	6.79483e-229	2	jam3b
4.48678e-230	0.310896	0.584	0.254	9.12118e-226	2	clic4
1.63952e-227	-0.717819	0.39	0.713	3.33298e-223	2	mdkb
1.05779e-225	-0.805464	0.184	0.528	2.15039e-221	2	ugdh
1.383e-225	-0.722678	0.439	0.804	2.81151e-221	2	clu
1.72102e-225	-0.681318	0.335	0.649	3.49867e-221	2	maff
1.08486e-223	-1.48175	0.253	0.587	2.20542e-219	2	timp2b
1.00725e-222	0.381437	0.558	0.243	2.04764e-218	2	gamt
6.83224e-222	0.294847	0.408	0.139	1.38893e-217	2	psme2
4.24572e-220	-0.646361	0.292	0.635	8.63113e-216	2	slc20a1b
2.54497e-219	0.374333	0.542	0.238	5.17368e-215	2	ccdc187
2.64064e-218	-0.554045	0.198	0.533	5.36815e-214	2	homeza
4.01096e-218	0.317208	0.454	0.17	8.15389e-214	2	tnfsf10l
3.77355e-217	0.594973	0.994	0.962	7.67126e-213	2	anxa2a
2.83365e-216	-0.682451	0.261	0.598	5.76052e-212	2	ramp2
3.29034e-216	0.354314	0.652	0.329	6.68892e-212	2	cast
8.1374e-216	0.345044	0.615	0.296	1.65425e-211	2	arpc1a
6.18298e-215	0.319058	0.968	0.801	1.25694e-210	2	cox6b2
2.07253e-214	-1.11189	0.667	0.899	4.21325e-210	2	jdp2b
8.70879e-214	-0.743228	0.867	0.945	1.77041e-209	2	socs3a
2.00273e-212	0.265417	0.406	0.14	4.07135e-208	2	slc25a24
1.26398e-210	-0.734005	0.148	0.479	2.56954e-206	2	sik1
1.3013e-210	-0.763703	0.198	0.519	2.64541e-206	2	cremb
6.47136e-209	0.336627	0.586	0.27	1.31556e-204	2	ugt1b5
3.7171e-208	0.647759	0.905	0.757	7.5565e-204	2	krt18a.1
7.39036e-208	-0.530877	0.347	0.652	1.50239e-203	2	serpinf1
6.11288e-207	0.298813	0.472	0.189	1.24269e-202	2	si:dkey-188i13.11
3.98317e-206	0.470428	0.911	0.658	8.09738e-202	2	lgals2a
5.17607e-206	-0.495345	0.945	0.975	1.05224e-201	2	eif1b
5.28773e-206	0.378303	0.676	0.355	1.07494e-201	2	hint1
3.69259e-205	-1.03288	0.339	0.661	7.50667e-201	2	bcl2l10
9.93396e-205	0.507182	0.789	0.544	2.01948e-200	2	cdh2
3.47633e-204	0.328451	0.588	0.285	7.06702e-200	2	ak2
1.07969e-203	-1.17039	0.149	0.489	2.19491e-199	2	tcima
3.01331e-203	0.457166	0.521	0.226	6.12575e-199	2	si:ch73-86n18.1
3.23834e-202	0.322687	0.967	0.854	6.58323e-198	2	vdac2
2.3589e-201	0.25604	0.367	0.122	4.79541e-197	2	kank4
3.46513e-200	0.354292	0.37	0.124	7.04426e-196	2	cygb1
4.58948e-200	0.268294	0.364	0.118	9.32995e-196	2	myclb
1.43303e-199	0.285372	0.464	0.186	2.9132e-195	2	tspan4a
1.76632e-199	0.288495	0.248	0.059	3.59076e-195	2	si:dkeyp-9d4.2
6.95587e-198	0.406409	0.808	0.523	1.41406e-193	2	si:ch73-1a9.3
1.46964e-197	0.289857	0.259	0.064	2.98763e-193	2	AL954191.1
2.96559e-197	-1.04437	0.08	0.396	6.02874e-193	2	im:7152348
4.13151e-197	-0.406805	0.045	0.354	8.39894e-193	2	fndc1
1.11706e-194	-0.532181	0.137	0.451	2.27087e-190	2	crema
3.48437e-194	-0.760621	0.249	0.577	7.08338e-190	2	cxcl12a
1.30292e-192	-0.462219	0.704	0.852	2.64871e-188	2	si:ch1073-291c23.2
1.91433e-192	-0.577449	0.301	0.585	3.89164e-188	2	ccnl1a
2.68827e-192	-0.7002	0.366	0.677	5.46498e-188	2	spry4
1.48851e-191	-0.956747	0.475	0.744	3.02598e-187	2	clic2
3.01666e-191	0.440318	0.457	0.187	6.13257e-187	2	cdkn1a
6.54585e-190	-0.53712	0.874	0.933	1.33071e-185	2	pmp22a
2.54145e-189	0.303517	0.455	0.184	5.16652e-185	2	ctsh
4.44183e-189	0.339248	0.603	0.285	9.0298e-185	2	si:busm1-57f23.1
8.01356e-189	-0.698022	0.05	0.352	1.62908e-184	2	si:dkey-27i16.2
1.35207e-186	0.376611	0.625	0.331	2.74862e-182	2	si:dkey-188i13.10
2.00298e-186	0.310181	0.516	0.233	4.07185e-182	2	snx17
5.13306e-186	0.280772	0.305	0.093	1.0435e-181	2	phc2a
3.40007e-183	0.283297	0.571	0.274	6.912e-179	2	ndufb9
1.51019e-182	0.277815	0.976	0.876	3.07006e-178	2	cox4i1
1.7126e-182	-0.616342	0.451	0.731	3.48154e-178	2	socs3b
2.88165e-182	-0.508372	0.2	0.503	5.85811e-178	2	angptl1a
1.37962e-181	0.538147	0.689	0.403	2.80463e-177	2	h2afvb
3.2534e-181	0.251638	0.355	0.121	6.61383e-177	2	ywhah
3.25378e-181	0.353607	0.907	0.687	6.6146e-177	2	ppiaa
1.23875e-179	0.344865	0.817	0.548	2.51826e-175	2	cox8a
2.29469e-178	-0.481643	0.331	0.608	4.66488e-174	2	aebp1
7.76352e-178	-0.636963	0.218	0.511	1.57825e-173	2	si:ch211-195b13.1
1.10023e-177	0.341788	0.963	0.837	2.23665e-173	2	rpl22l1
1.23675e-177	0.268262	0.155	0.024	2.51419e-173	2	cfl1l
2.41055e-177	-0.447909	0.038	0.324	4.90041e-173	2	vcanb
9.15106e-176	0.484317	0.353	0.126	1.86032e-171	2	adma
6.73554e-175	-0.514996	0.411	0.669	1.36927e-170	2	lama5
3.39476e-174	-0.517041	0.166	0.457	6.90121e-170	2	aoc2
2.1292e-173	0.342744	0.634	0.342	4.32845e-169	2	mif
4.17029e-173	0.422976	0.278	0.083	8.47779e-169	2	gig2d
6.38677e-173	0.48496	0.578	0.286	1.29837e-168	2	c4b
1.13166e-171	-0.568681	0.279	0.559	2.30055e-167	2	plpp3
3.2716e-171	0.261598	0.994	0.973	6.65084e-167	2	pabpc1a
1.20162e-170	-0.808944	0.465	0.705	2.44277e-166	2	mvp
1.53902e-170	0.391127	0.344	0.123	3.12868e-166	2	lrrc15
3.398e-170	-0.681436	0.674	0.874	6.90779e-166	2	c4
3.64177e-170	0.3386	0.438	0.185	7.40335e-166	2	gchfr
7.39224e-170	-0.544992	0.066	0.346	1.50277e-165	2	cdkn1cb
7.83634e-170	0.512707	0.855	0.619	1.59305e-165	2	ifi46
1.74364e-168	0.44385	0.815	0.584	3.54465e-164	2	cebpd
1.73354e-167	0.350083	0.491	0.225	3.52412e-163	2	tapbp.1
4.73476e-167	0.405191	0.401	0.162	9.62528e-163	2	rspo3
1.41138e-164	-0.500274	0.133	0.413	2.8692e-160	2	kdm6ba
3.86047e-164	0.288326	0.653	0.356	7.84795e-160	2	rps27l
1.94297e-163	0.343487	0.861	0.639	3.94987e-159	2	atp5pb
4.27257e-162	0.452685	0.773	0.55	8.6857e-158	2	pleca
4.75141e-162	-0.407786	0.11	0.394	9.65914e-158	2	pdgfra
1.25192e-161	-0.431794	0.922	0.955	2.54502e-157	2	CABZ01092746.1
2.18455e-160	0.259828	0.53	0.256	4.44097e-156	2	psma4
2.84324e-160	-0.418687	0.042	0.307	5.78003e-156	2	CABZ01102109.1
2.94073e-159	0.389935	0.502	0.236	5.97821e-155	2	cebpa
3.87633e-159	-0.479337	0.034	0.298	7.88019e-155	2	col18a1a
6.32503e-158	-0.66763	0.057	0.323	1.28582e-153	2	slc16a3
2.1353e-157	0.311361	0.804	0.533	4.34084e-153	2	COX5B
6.79443e-157	-0.431551	0.734	0.884	1.38124e-152	2	vim
9.89777e-157	-0.567297	0.51	0.799	2.01212e-152	2	fabp11a
1.32151e-156	0.292509	0.299	0.098	2.6865e-152	2	cyp1c2
1.0749e-155	0.264019	0.506	0.242	2.18516e-151	2	psma2
6.67865e-155	-0.654116	0.269	0.54	1.3577e-150	2	rasgef1ba
2.16726e-154	0.287132	0.995	0.981	4.40581e-150	2	ppiab
6.08381e-154	-1.03408	0.295	0.574	1.23678e-149	2	ifitm1
1.27905e-153	-0.458285	0.546	0.735	2.60018e-149	2	nid1b
4.29433e-153	0.367118	0.725	0.45	8.72995e-149	2	cox6a1
1.01811e-151	0.33939	0.977	0.919	2.06971e-147	2	b2m
1.12762e-151	-0.408466	0.313	0.561	2.29234e-147	2	serpina10a
1.04079e-150	-0.518837	0.232	0.5	2.11583e-146	2	trib3
2.69375e-150	0.294555	0.584	0.312	5.47613e-146	2	foxp4
7.31043e-150	-0.757851	0.099	0.372	1.48614e-145	2	si:dkey-23i12.7
9.96879e-150	-0.346842	0.306	0.637	2.02656e-145	2	tmsb2
4.18187e-149	-0.413761	0.92	0.958	8.50133e-145	2	tagln2
7.74414e-148	-0.499231	0.566	0.788	1.57431e-143	2	ier5
4.04721e-147	-0.375378	0.842	0.922	8.22758e-143	2	itm2ba
6.14114e-147	0.25292	0.527	0.259	1.24843e-142	2	psma8
8.954e-147	0.366082	0.891	0.719	1.82026e-142	2	ptmab
1.8657e-146	-0.454154	0.867	0.958	3.79279e-142	2	col5a1
2.19322e-144	0.48339	0.922	0.878	4.45859e-140	2	lxn
3.05562e-144	0.256619	0.576	0.31	6.21176e-140	2	si:ch211-286b5.5
8.34254e-143	-0.434099	0.228	0.482	1.69595e-138	2	egfra
2.47465e-141	0.272309	0.744	0.455	5.03071e-137	2	cnn3a
3.25676e-140	-0.411881	0.232	0.482	6.62067e-136	2	CU929418.1
9.6872e-140	0.255448	0.646	0.373	1.96931e-135	2	atp5pd
2.48376e-138	-0.448469	0.068	0.316	5.04923e-134	2	egr3
2.87067e-137	-0.629166	0.726	0.896	5.83579e-133	2	gadd45ba
6.01004e-135	-0.427303	0.187	0.435	1.22178e-130	2	sh3bp5la
1.13107e-133	0.258126	0.582	0.326	2.29936e-129	2	si:dkey-180p18.9
1.90291e-132	0.270403	0.7	0.432	3.86843e-128	2	cox7b
3.19191e-132	-0.590504	0.085	0.327	6.48883e-128	2	nr4a3
9.77228e-131	-0.662019	0.68	0.843	1.98661e-126	2	f3b
9.7491e-130	0.259141	0.497	0.252	1.9819e-125	2	glrx
9.91185e-128	0.317129	0.376	0.166	2.01498e-123	2	h1f0
3.3826e-127	-0.60971	0.023	0.238	6.87649e-123	2	ptger2b
1.30447e-125	0.323667	0.653	0.414	2.65186e-121	2	glud1a
2.32324e-125	0.575312	0.631	0.41	4.72291e-121	2	endouc
6.76167e-125	0.252518	0.896	0.716	1.37458e-120	2	eif4a1b
8.77618e-124	0.275979	0.295	0.115	1.78411e-119	2	atoh8
1.28759e-123	-0.360384	0.199	0.438	2.61755e-119	2	col16a1
3.91967e-123	-0.470458	0.366	0.608	7.9683e-119	2	ddit3
5.02583e-122	-0.319708	0.03	0.243	1.0217e-117	2	CABZ01068367.1
6.67926e-122	-0.356411	0.199	0.446	1.35783e-117	2	lrp1aa
2.65863e-121	-0.425829	0.245	0.479	5.40474e-117	2	loxl2a
2.07639e-119	0.252257	0.395	0.183	4.22108e-115	2	CU468917.1
6.64802e-119	-0.655607	0.059	0.277	1.35148e-114	2	fstl3
6.65967e-119	-0.274776	0.054	0.273	1.35384e-114	2	ppp1r1c
9.83089e-119	-0.360444	0.075	0.299	1.99852e-114	2	col5a3a
1.16082e-118	-0.446248	0.343	0.553	2.35982e-114	2	si:ch211-159i8.4
4.21627e-118	-0.411853	0.035	0.243	8.57125e-114	2	si:ch211-212g7.6
3.07349e-115	0.341988	0.103	0.016	6.24809e-111	2	mxb
4.57207e-114	0.284163	0.39	0.184	9.29455e-110	2	ghrb
1.35811e-113	0.377923	0.806	0.598	2.76089e-109	2	si:ch211-137i24.10
2.63228e-113	0.272979	0.849	0.651	5.35115e-109	2	hmgn6
3.80071e-113	-0.334504	0.044	0.25	7.72647e-109	2	vwa1
7.58107e-113	-0.273833	0.021	0.216	1.54116e-108	2	slc2a11l
1.11096e-112	-0.344566	0.687	0.856	2.25847e-108	2	ctsla
2.8732e-112	-0.398169	0.129	0.354	5.84093e-108	2	nocta
7.33699e-112	0.516454	0.601	0.385	1.49154e-107	2	si:ch211-1a19.3
5.7425e-111	0.258357	0.548	0.32	1.16739e-106	2	gpx4b
1.11468e-109	-0.452683	0.233	0.453	2.26603e-105	2	zbtb16a
1.40046e-109	0.273058	0.953	0.874	2.847e-105	2	si:ch211-105c13.3
1.76559e-109	-0.609534	0.444	0.641	3.58927e-105	2	gadd45bb
3.3252e-107	0.252266	0.489	0.269	6.75981e-103	2	p4ha1b
1.47536e-106	-0.51064	0.698	0.847	2.99927e-102	2	klf6a
2.53841e-106	-0.393078	0.404	0.606	5.16033e-102	2	cyp2n13
2.59666e-106	-0.323634	0.017	0.201	5.27874e-102	2	sh3d21
8.76539e-106	-0.947501	0.047	0.245	1.78192e-101	2	inhbaa
1.85312e-105	0.372364	0.517	0.294	3.7672e-101	2	id2a
2.72727e-105	-0.594559	0.122	0.332	5.54426e-101	2	b4galt6
1.19618e-104	-0.459672	0.208	0.434	2.43171e-100	2	id3
1.5227e-104	1.32269	0.338	0.165	3.0955e-100	2	ifi45
2.65388e-103	0.380807	0.547	0.322	5.39507e-99	2	rnf213a
5.27047e-103	-0.457613	0.091	0.295	1.07143e-98	2	glula
5.38703e-103	0.493989	0.124	0.028	1.09513e-98	2	zgc:152791
6.11596e-103	-0.304401	0.151	0.364	1.24331e-98	2	pros1
6.51966e-103	-0.324985	0.173	0.407	1.32538e-98	2	tuba8l3
4.27514e-102	-0.350678	0.736	0.856	8.69093e-98	2	col5a2a
1.48855e-101	-0.440478	0.098	0.308	3.02608e-97	2	vcam1b
6.89627e-101	-0.41556	0.776	0.87	1.40194e-96	2	mcl1b
1.24585e-100	0.272478	0.42	0.222	2.53268e-96	2	ncoa4
3.47156e-99	-0.368789	0.053	0.247	7.05734e-95	2	rasd1
9.0089e-99	-0.357953	0.492	0.659	1.83142e-94	2	ablim1b
2.00433e-97	-0.333055	0.257	0.459	4.0746e-93	2	lamc1
3.54857e-96	-0.559576	0.471	0.646	7.21388e-92	2	mych
4.63242e-96	-0.275148	0.098	0.297	9.41725e-92	2	serpine2
6.0719e-96	-0.379932	0.407	0.587	1.23436e-91	2	prdx6
2.41e-94	0.479931	0.167	0.051	4.89928e-90	2	CABZ01073795.1
3.04931e-94	0.274409	0.185	0.06	6.19895e-90	2	ccl20b
3.83295e-94	-0.307495	0.411	0.593	7.792e-90	2	gstr
1.66966e-93	-0.367553	0.814	0.922	3.39426e-89	2	actb1
7.76813e-93	0.285257	0.258	0.107	1.57918e-88	2	tuba1a
1.2782e-92	-0.439823	0.156	0.351	2.59846e-88	2	mbd2
3.9924e-92	-0.263194	0.119	0.318	8.11615e-88	2	cd82a
4.41116e-92	-0.369463	0.224	0.424	8.96744e-88	2	il13ra1
1.1079e-91	-0.339844	0.103	0.293	2.25226e-87	2	si:ch211-178n15.1
1.81692e-91	-0.326854	0.054	0.233	3.69361e-87	2	gfpt2
1.88898e-90	0.291782	0.781	0.577	3.84012e-86	2	ywhaz
2.32421e-90	0.469897	0.93	0.912	4.72488e-86	2	mdka
6.51569e-90	-0.358891	0.13	0.325	1.32458e-85	2	cishb
2.85679e-89	-0.27523	0.122	0.319	5.80757e-85	2	hic1
3.94814e-89	-0.353454	0.447	0.61	8.02617e-85	2	ptp4a2b
4.8603e-89	0.317084	0.822	0.684	9.88051e-85	2	capns1b
1.36447e-88	-0.279133	0.602	0.72	2.77382e-84	2	reep5
2.13371e-88	-0.27819	0.138	0.333	4.33762e-84	2	ccnl1b
5.20042e-88	0.291254	0.757	0.575	1.05719e-83	2	fkbp1aa
6.28519e-88	0.256353	0.645	0.434	1.27772e-83	2	mxra8a
1.23053e-87	-0.333832	0.131	0.322	2.50155e-83	2	hivep1
1.68982e-87	-0.330711	0.985	0.988	3.43524e-83	2	ubc
7.43522e-87	0.269679	0.682	0.482	1.51151e-82	2	calm1a
1.25874e-86	-0.356442	0.585	0.718	2.5589e-82	2	lama4
2.4926e-86	-0.331006	0.046	0.217	5.06722e-82	2	arg2
9.64026e-86	-0.454714	0.409	0.595	1.95977e-81	2	igf2b
1.10801e-85	-0.307337	0.672	0.761	2.25247e-81	2	bsg
1.67186e-85	-0.327461	0.091	0.274	3.39872e-81	2	pprc1
2.89258e-85	-0.45762	0.166	0.349	5.88033e-81	2	fam107b
4.59075e-85	0.708429	0.181	0.064	9.33254e-81	2	isg15
7.62992e-85	-0.32367	0.189	0.375	1.55109e-80	2	zbtb16b
8.68224e-84	-0.252709	0.105	0.289	1.76501e-79	2	emilin2a
8.91636e-84	-0.283088	0.142	0.332	1.81261e-79	2	aldocb
1.66368e-83	-0.696653	0.243	0.452	3.38211e-79	2	zgc:153911
2.11335e-83	-0.39362	0.731	0.79	4.29622e-79	2	prss23
1.35047e-82	-0.352341	0.214	0.396	2.74536e-78	2	chmp4ba
1.92118e-81	-0.601582	0.088	0.266	3.90557e-77	2	ccl25b
2.66313e-81	-0.296341	0.034	0.192	5.41388e-77	2	pfkfb3
6.91708e-81	-0.310598	0.704	0.839	1.40617e-76	2	col6a1
9.96679e-81	-0.292177	0.057	0.222	2.02615e-76	2	snai1a
1.14953e-80	-0.264974	0.106	0.284	2.33689e-76	2	slc38a2
1.93278e-80	0.382362	0.721	0.557	3.92914e-76	2	cst14a.2
2.62785e-80	-0.336738	0.375	0.547	5.34215e-76	2	hnrnpa0b
8.79241e-80	-0.292864	0.835	0.895	1.78741e-75	2	fstl1b
6.76068e-79	-0.288426	0.025	0.174	1.37438e-74	2	si:dkey-19b23.8
7.90884e-79	0.516571	0.638	0.491	1.60779e-74	2	eif4ebp3l
1.76026e-78	0.273555	0.296	0.14	3.57843e-74	2	steap4
2.63789e-78	0.287477	0.251	0.111	5.36258e-74	2	vmp1
2.64578e-78	-0.254744	0.108	0.285	5.3786e-74	2	prrx1a
3.19745e-78	0.257031	0.431	0.26	6.50009e-74	2	aldob
2.03338e-77	-0.302906	0.089	0.257	4.13366e-73	2	pim3
3.6382e-76	0.252332	0.652	0.458	7.39609e-72	2	arpc3
3.85457e-76	-0.600793	0.108	0.281	7.83596e-72	2	her9
1.1122e-75	-0.264862	0.523	0.698	2.261e-71	2	rhoab
3.59135e-75	-0.481975	0.693	0.768	7.30086e-71	2	si:ch211-222l21.1
4.35985e-75	-0.461689	0.362	0.534	8.86314e-71	2	tagln
1.3614e-74	-0.545423	0.214	0.403	2.76759e-70	2	atf3
8.87256e-74	-0.291873	0.124	0.296	1.8037e-69	2	smad7
4.87341e-73	-0.4159	0.219	0.388	9.90715e-69	2	fgl2a
9.648e-73	-0.319925	0.245	0.417	1.96134e-68	2	SBNO2
1.18193e-72	-0.319921	0.253	0.432	2.40275e-68	2	sptlc2b
1.21218e-71	-0.446548	0.835	0.931	2.46425e-67	2	junba
3.76111e-71	-0.327051	0.298	0.457	7.64597e-67	2	emp2
7.21151e-70	-0.25441	0.124	0.288	1.46603e-65	2	zeb2a
1.15271e-69	-0.290915	0.282	0.441	2.34335e-65	2	eif6
1.29735e-69	0.280314	0.933	0.907	2.63737e-65	2	si:ch1073-459j12.1
2.60112e-68	-0.267994	0.312	0.471	5.28782e-64	2	FP102018.1
9.00109e-68	-0.386147	0.151	0.32	1.82983e-63	2	tspan36
2.04327e-67	-0.435045	0.155	0.326	4.15377e-63	2	nr4a1
6.26718e-67	-0.285134	0.175	0.337	1.27405e-62	2	sult1st1
1.68749e-65	-0.356304	0.079	0.229	3.43049e-61	2	arl5c
1.79256e-65	-0.370386	0.775	0.835	3.64411e-61	2	msna
2.2947e-65	-0.271666	0.848	0.905	4.6649e-61	2	tuba8l4
3.12377e-64	-0.33795	0.977	0.982	6.3503e-60	2	col1a2
1.78003e-63	-0.32732	0.95	0.976	3.61862e-59	2	col1a1b
7.56532e-63	-0.287867	0.689	0.763	1.53795e-58	2	mibp2
8.93691e-63	-0.540802	0.021	0.143	1.81678e-58	2	TCIM (1 of many)
1.03497e-62	-0.357222	0.711	0.865	2.10399e-58	2	ier2b
1.73736e-62	-0.528017	0.254	0.406	3.53188e-58	2	hbegfa
2.93904e-62	-0.383313	0.553	0.678	5.97477e-58	2	vmo1a
4.78096e-62	-0.383963	0.13	0.281	9.71921e-58	2	n4bp1
5.76295e-61	-0.414886	0.242	0.404	1.17155e-56	2	sgk1
1.03445e-60	-0.518271	0.843	0.911	2.10294e-56	2	cebpb
1.20735e-59	0.300059	0.398	0.238	2.45443e-55	2	h1fx
1.21339e-59	-0.417011	0.724	0.799	2.4667e-55	2	zfp36l1b
1.37324e-59	-0.391421	0.377	0.51	2.79165e-55	2	npm1a
1.60099e-59	-0.274738	0.154	0.306	3.25464e-55	2	tacc1
2.60248e-59	-0.284922	0.133	0.282	5.29059e-55	2	fgfr4
1.10891e-58	-0.283667	0.186	0.335	2.2543e-54	2	si:ch73-380l3.2-ENSDARG00000075697
1.6135e-58	-0.272434	0.156	0.304	3.28008e-54	2	si:ch211-74m13.3
6.87151e-58	-0.34109	0.37	0.509	1.39691e-53	2	fibinb
7.55778e-58	-0.332529	0.26	0.408	1.53642e-53	2	cycsb
9.83407e-57	-0.273775	0.15	0.293	1.99917e-52	2	rgl1
6.62072e-55	-0.27181	0.331	0.462	1.34593e-50	2	jak1
1.25318e-54	-0.299503	0.093	0.228	2.54759e-50	2	zfand2a
2.12489e-53	-0.321356	0.095	0.228	4.31968e-49	2	mknk2a
5.21055e-53	-0.34883	0.269	0.406	1.05925e-48	2	arrdc3a
5.86265e-52	0.448701	0.869	0.844	1.19182e-47	2	tfa
8.4161e-52	0.303323	0.552	0.402	1.71091e-47	2	dynll1
9.80406e-52	-0.314922	0.728	0.822	1.99307e-47	2	c7a
2.75474e-51	-0.25481	0.621	0.695	5.60012e-47	2	tmem176
7.83515e-51	-0.313388	0.406	0.523	1.59281e-46	2	BX322530.1
1.11398e-50	-0.263832	0.144	0.279	2.26461e-46	2	pde4ba
3.34032e-50	-0.316338	0.923	0.953	6.79054e-46	2	c6-ENSDARG00000057113
7.50038e-50	-0.266901	0.193	0.33	1.52475e-45	2	ube2al
1.0267e-49	-0.298583	0.748	0.834	2.08718e-45	2	c1qtnf5
2.90593e-48	-0.318617	0.087	0.21	5.90747e-44	2	phc2b
1.40343e-47	-0.280354	0.282	0.407	2.85303e-43	2	hif1al
7.22187e-47	0.259902	0.669	0.53	1.46813e-42	2	si:ch211-156j16.1
8.24147e-47	0.283297	0.567	0.428	1.67541e-42	2	CR753876.1
1.89158e-46	0.270781	0.857	0.728	3.8454e-42	2	ccng1
1.12402e-45	-0.301589	0.341	0.465	2.28501e-41	2	tob1a
8.7538e-45	0.33109	0.729	0.661	1.77956e-40	2	hsd11b2
2.77502e-44	-0.292614	0.187	0.324	5.64134e-40	2	CABZ01064941.1
1.66399e-42	-0.25715	0.199	0.321	3.38272e-38	2	si:dkey-177p2.6
1.71242e-42	0.410613	0.563	0.457	3.48118e-38	2	calm3a-ENSDARG00000015050
1.11934e-38	-0.273965	0.084	0.192	2.2755e-34	2	irf8
4.37831e-37	-0.289114	0.483	0.565	8.90066e-33	2	nt5e
2.73851e-36	-0.257926	0.516	0.602	5.56712e-32	2	atp1b1a
3.02185e-35	-0.334532	0.161	0.265	6.14312e-31	2	agtr2
6.11904e-35	-0.275049	0.299	0.399	1.24394e-30	2	crip2
4.6034e-34	-0.290694	0.52	0.597	9.35825e-30	2	ip6k2b
1.46145e-33	0.527901	0.484	0.388	2.97099e-29	2	txn
1.98994e-33	-0.448021	0.339	0.432	4.04534e-29	2	tnfaip6
2.54491e-33	-0.350247	0.615	0.671	5.17354e-29	2	tsc22d3
2.86128e-32	-0.374184	0.133	0.235	5.8167e-28	2	her6
3.37443e-32	-0.290015	0.511	0.594	6.85987e-28	2	midn
2.03976e-31	-0.501242	0.848	0.902	4.14662e-27	2	jun
1.74532e-30	0.338311	0.585	0.512	3.54806e-26	2	fn1a
2.63745e-28	-0.465164	0.653	0.692	5.36168e-24	2	si:ch211-204c21.1-ENSDARG00000053091
3.0137e-27	-0.527253	0.179	0.277	6.12655e-23	2	ptgs2a
6.57283e-27	-0.284898	0.351	0.432	1.33619e-22	2	sqstm1
1.21155e-25	-0.346315	0.258	0.361	2.46295e-21	2	dnajb1b
1.86098e-25	-0.405285	0.197	0.284	3.78319e-21	2	angptl4
2.15835e-24	-0.301666	0.307	0.381	4.38771e-20	2	pik3ip1
2.56286e-22	-0.569898	0.312	0.369	5.21004e-18	2	hopx
2.32037e-20	-0.299703	0.559	0.637	4.71708e-16	2	egr1
4.50783e-20	-0.285031	0.067	0.133	9.16397e-16	2	hsp90aa1.2
9.68192e-20	-0.31889	0.479	0.56	1.96824e-15	2	pcolcea
2.36551e-19	-0.2635	0.122	0.196	4.80884e-15	2	wu:fj16a03
7.84382e-19	-0.272862	0.242	0.312	1.59457e-14	2	dhrs3a
6.61805e-18	-0.295949	0.755	0.786	1.34538e-13	2	ckba
6.91283e-17	-0.266387	0.483	0.537	1.40531e-12	2	dusp1
1.67756e-16	-0.889142	0.064	0.12	3.41032e-12	2	myl7
1.74397e-13	-0.267598	0.264	0.316	3.54532e-09	2	cish
6.51417e-12	-0.508996	0.17	0.231	1.32426e-07	2	rgs5b
2.48402e-11	-0.326252	0.229	0.291	5.04977e-07	2	hsp70.2
2.45936e-06	-0.265973	0.24	0.275	0.0499963	2	aste1a
0	1.19454	0.924	0.509	0	3	adh8a
0	1.11166	0.935	0.512	0	3	pcolcea
0	0.973311	0.922	0.489	0	3	cxcl12a
0	0.891141	0.79	0.256	0	3	dhrs3a
0	0.876937	0.723	0.245	0	3	bhmt
0	0.609531	0.652	0.19	0	3	tnfsf12
0	-1.10371	0.954	0.99	0	3	s100a10b
0	-1.24785	0.842	0.979	0	3	anxa2a
2.66175e-275	-1.29745	0.623	0.905	5.41108e-271	3	crip1
1.94908e-266	0.790554	0.962	0.645	3.96229e-262	3	hsd11b2
1.20205e-262	1.19332	0.946	0.728	2.44364e-258	3	clu
5.25928e-249	-1.03649	0.355	0.793	1.06916e-244	3	si:ch211-222l21.1
2.07956e-241	0.692525	0.923	0.634	4.22754e-237	3	vmo1a
1.8818e-238	0.340586	1	1	3.82551e-234	3	RPS17
9.32991e-238	0.35872	1	1	1.89668e-233	3	rpl34
4.02834e-235	0.346137	1	1	8.18921e-231	3	rpl35
8.45882e-235	0.358251	0.37	0.079	1.71959e-230	3	fstb
7.01931e-234	-0.839654	0.749	0.931	1.42696e-229	3	ahnak
2.99774e-232	-1.51576	0.346	0.772	6.09411e-228	3	phlda2
1.06725e-230	0.353666	1	1	2.16961e-226	3	rps16
1.16179e-226	0.544756	0.375	0.086	2.3618e-222	3	si:ch211-240l19.6
1.27915e-226	0.316672	1	1	2.60038e-222	3	rps27a
4.55919e-221	0.352089	1	1	9.26837e-217	3	rpl22
2.56472e-219	-0.83908	0.533	0.852	5.21382e-215	3	msna
2.19645e-211	0.569935	0.987	0.875	4.46517e-207	3	lxn
1.52958e-209	0.313617	1	1	3.10947e-205	3	rpl36a
6.18634e-209	0.325719	1	1	1.25762e-204	3	rpl31
1.13482e-202	0.344775	1	1	2.30698e-198	3	naca
1.43493e-200	0.551778	0.179	0.02	2.91708e-196	3	admb
2.8913e-200	0.315466	1	1	5.87773e-196	3	rpl30
4.65947e-197	0.563329	0.999	0.948	9.47224e-193	3	rbp4
4.9279e-195	0.575922	0.811	0.441	1.00179e-190	3	slco2b1
8.69953e-195	0.281895	1	1	1.76853e-190	3	rps15
3.7006e-194	0.318738	1	1	7.52294e-190	3	rpl32
1.34717e-193	0.311548	1	1	2.73867e-189	3	rpl36
3.63276e-193	0.313529	1	1	7.38504e-189	3	rpl29
1.34036e-191	-0.728376	0.258	0.658	2.72481e-187	3	anxa5b
2.90374e-189	0.345394	1	1	5.90302e-185	3	eef1b2
2.36811e-188	0.837217	0.669	0.302	4.81413e-184	3	c4b
1.05795e-186	-1.35544	0.224	0.641	2.1507e-182	3	dusp5
2.97282e-186	-0.722914	0.172	0.587	6.04344e-182	3	si:ch211-156j16.1
1.02761e-184	-0.8104	0.257	0.665	2.08903e-180	3	si:ch211-137i24.10
4.21878e-182	0.281834	1	1	8.57635e-178	3	rpl35a
6.8572e-182	0.260119	1	1	1.394e-177	3	si:dkey-151g10.6
8.74768e-182	0.269927	1	1	1.77832e-177	3	rpl37-ENSDARG00000034291
1.184e-181	0.295457	1	1	2.40695e-177	3	rpl13
1.38665e-177	0.304971	1	1	2.81891e-173	3	rpl38
2.88351e-173	0.299196	1	1	5.86189e-169	3	rpl9-ENSDARG00000037350
3.6509e-173	0.298621	1	1	7.42192e-169	3	rpl21
6.84721e-171	0.259732	1	1	1.39197e-166	3	rps14
9.93128e-171	0.373247	0.544	0.211	2.01893e-166	3	ppp1r1c
8.3437e-169	0.272624	1	1	1.69619e-164	3	rpl18
2.18243e-167	0.262784	1	1	4.43666e-163	3	rpl28
2.73072e-167	0.2978	1	1	5.55129e-163	3	rps28
1.17611e-166	-0.800923	0.731	0.921	2.39091e-162	3	actb1
1.51684e-166	0.331647	0.569	0.219	3.08359e-162	3	agtr2
2.53894e-161	-0.947423	0.579	0.842	5.16141e-157	3	anxa1a
2.91875e-156	0.280803	1	1	5.93352e-152	3	rpl13a
5.42594e-156	0.276148	1	1	1.10304e-151	3	rpl14
1.35505e-155	0.309358	1	1	2.75469e-151	3	eef1g
6.11478e-155	0.258866	1	1	1.24307e-150	3	rpl7
1.21249e-154	0.409957	0.75	0.389	2.46488e-150	3	fabp3
7.21539e-154	0.440621	0.591	0.265	1.46682e-149	3	gamt
1.27328e-153	0.436547	0.951	0.836	2.58845e-149	3	SERP1
6.40701e-153	0.273108	1	1	1.30248e-148	3	rpl7a
8.14042e-153	0.335596	1	0.997	1.65487e-148	3	btf3
2.56743e-152	-0.497828	0.995	0.995	5.21933e-148	3	cd63
4.3788e-152	0.260437	1	1	8.90166e-148	3	rpl24
5.54745e-152	0.439635	0.449	0.157	1.12774e-147	3	efemp2a
3.3777e-149	0.275041	1	1	6.86653e-145	3	rpl18a
6.55363e-148	0.30534	0.999	0.996	1.33229e-143	3	rps27.2
9.48467e-148	0.332941	0.854	0.533	1.92814e-143	3	krt91
5.41096e-146	0.267937	1	1	1.09999e-141	3	rps26
2.49127e-145	-0.526378	0.161	0.53	5.06451e-141	3	elovl1b
1.81034e-144	-0.481891	1	0.996	3.68025e-140	3	icn
7.92603e-144	0.25385	1	1	1.61128e-139	3	rps9
9.63061e-143	0.394298	0.334	0.099	1.95781e-138	3	stmn1a
2.17831e-142	-0.540637	0.495	0.775	4.42829e-138	3	mibp2
8.17977e-142	0.344716	0.996	0.98	1.66287e-137	3	eef1da
2.29143e-141	0.391816	0.993	0.963	4.65824e-137	3	rsl24d1
2.57733e-141	-1.22216	0.428	0.727	5.23946e-137	3	clic2
3.20924e-140	0.30392	0.168	0.027	6.52407e-136	3	ptgdsb.2
1.93996e-137	0.309487	0.999	0.995	3.94374e-133	3	rpl23a
2.40176e-137	0.295078	1	1	4.88254e-133	3	uba52
2.31212e-134	0.305602	1	0.996	4.70032e-130	3	rps3
2.91432e-134	0.41761	0.945	0.795	5.92451e-130	3	aldh9a1a.1
8.33051e-132	0.255554	1	1	1.69351e-127	3	rps11
3.10707e-130	-1.08321	0.087	0.432	6.31637e-126	3	txn
2.47609e-129	0.612547	0.395	0.141	5.03365e-125	3	adma
9.0094e-129	0.300717	0.451	0.175	1.83152e-124	3	tril
4.90877e-127	0.321497	0.572	0.26	9.97904e-123	3	aldob
1.32756e-125	0.307457	0.999	0.99	2.6988e-121	3	rps6
3.78867e-124	-0.477935	0.522	0.76	7.702e-120	3	myl12.1
9.15522e-123	-1.07641	0.315	0.637	1.86117e-118	3	bcl2l10
5.46646e-122	0.292575	0.293	0.084	1.11128e-117	3	cyp26b1
5.5656e-122	0.380218	0.572	0.275	1.13143e-117	3	cpn1
2.26616e-121	-0.690153	0.412	0.688	4.60687e-117	3	si:dkey-261h17.1
6.69349e-121	0.270205	1	1	1.36072e-116	3	rps8a
7.46589e-120	-0.393684	0.977	0.995	1.51774e-115	3	hspa8
3.30923e-119	-1.65115	0.255	0.56	6.72734e-115	3	timp2b
4.00189e-119	0.423974	0.987	0.829	8.13544e-115	3	c4
4.03847e-119	-1.09674	0.433	0.665	8.20981e-115	3	vegfaa
5.53817e-117	-0.855185	0.381	0.672	1.12586e-112	3	rgcc
1.0054e-115	0.354675	0.627	0.326	2.04388e-111	3	fxyd6l
4.62316e-115	0.317614	0.171	0.034	9.39843e-111	3	si:ch211-152c8.5
8.0562e-115	0.362331	0.616	0.323	1.63774e-110	3	eva1ba
2.72149e-114	-0.513862	0.78	0.907	5.53251e-110	3	tuba8l4
3.45113e-114	0.334943	0.983	0.932	7.01581e-110	3	nsa2
7.69634e-113	0.391894	0.55	0.252	1.56459e-108	3	cebpa
2.77099e-112	0.307199	0.558	0.262	5.63314e-108	3	cd82a
3.03565e-111	0.506138	0.461	0.196	6.17118e-107	3	CR855311.1
1.1043e-110	0.368241	0.997	0.942	2.24493e-106	3	selenop
1.45382e-109	0.347918	0.45	0.188	2.95548e-105	3	cemip
3.07866e-108	-0.504361	0.403	0.695	6.2586e-104	3	rhoab
7.03442e-108	0.266256	0.371	0.137	1.43003e-103	3	myclb
8.71779e-108	0.448323	0.504	0.232	1.77224e-103	3	nfil3-6
1.86592e-107	-0.717936	0.189	0.494	3.79324e-103	3	cremb
4.09259e-107	-0.550233	0.46	0.711	8.31982e-103	3	eif4a1a
5.33417e-106	0.272768	0.468	0.203	1.08438e-101	3	setbp1
7.53924e-105	0.314015	0.971	0.932	1.53265e-100	3	rpl5b
1.57755e-104	0.368072	0.52	0.239	3.20701e-100	3	glula
6.67061e-102	-1.10407	0.182	0.482	1.35607e-97	3	id1
7.48102e-102	0.282142	0.457	0.203	1.52082e-97	3	ctdspla
2.76725e-101	-0.61743	0.595	0.775	5.62554e-97	3	gapdhs
1.00595e-100	0.471462	0.847	0.6	2.045e-96	3	cebpd
1.3027e-100	0.289549	0.585	0.295	2.64825e-96	3	sh2d3cb
4.14814e-100	0.3298	0.94	0.766	8.43276e-96	3	prss23
4.06799e-99	-0.834727	0.088	0.379	8.26983e-95	3	rdh10b
1.6779e-98	0.416616	0.994	0.944	3.41101e-94	3	c6-ENSDARG00000057113
2.4319e-98	-1.19586	0.098	0.385	4.94381e-94	3	kcne4
5.47834e-98	-0.355841	0.984	0.99	1.11369e-93	3	tubb4b
6.92268e-98	-0.42402	0.373	0.634	1.40731e-93	3	fxyd1
3.43306e-97	-0.665508	0.594	0.78	6.97906e-93	3	thbs1a
1.54781e-96	-0.578823	0.154	0.443	3.14654e-92	3	si:ch211-1a19.3
2.13686e-96	-1.17121	0.56	0.742	4.34403e-92	3	krt4
5.8423e-96	-0.656587	0.662	0.812	1.18768e-91	3	higd1a
9.71156e-95	0.272503	0.472	0.219	1.97426e-90	3	gsta.1
1.47645e-93	0.343887	0.953	0.885	3.00148e-89	3	pdia3
5.52808e-93	0.367982	0.73	0.433	1.1238e-88	3	sesn1
5.21551e-91	0.284918	0.97	0.93	1.06026e-86	3	rps18
4.4476e-90	0.268652	0.979	0.958	9.04153e-86	3	romo1
9.41098e-90	0.318393	0.82	0.592	1.91316e-85	3	adh5
2.22253e-89	-0.512141	0.111	0.392	4.51819e-85	3	plk3
3.78339e-89	-0.538152	0.3	0.577	7.69125e-85	3	dclk1a
1.02238e-88	-0.534153	0.074	0.343	2.07839e-84	3	fam107b
4.97162e-88	-0.77718	0.352	0.624	1.01068e-83	3	pmp22b
1.30335e-87	-0.451263	0.871	0.931	2.64958e-83	3	hnrnpa0l-ENSDARG00000036161
3.08302e-87	-0.543431	0.908	0.956	6.26748e-83	3	xbp1
1.62582e-86	-0.582557	0.769	0.897	3.30514e-82	3	sat1a.2
3.93462e-86	-0.406148	0.803	0.9	7.9987e-82	3	anxa4
1.4704e-85	0.307033	0.998	0.973	2.98918e-81	3	tcf21
1.70162e-85	0.357575	0.758	0.492	3.45921e-81	3	eif4ebp3l
2.86478e-85	0.286177	0.501	0.259	5.82381e-81	3	sept9a
1.70557e-83	-0.611955	0.056	0.31	3.46725e-79	3	nr4a3
2.81987e-83	-0.493302	0.911	0.95	5.73251e-79	3	krt18b
7.66018e-83	0.317218	0.844	0.694	1.55724e-78	3	eif3g
2.58858e-82	0.361416	0.956	0.851	5.26232e-78	3	vim
2.69528e-82	-0.493532	0.312	0.561	5.47923e-78	3	thy1
4.36352e-81	0.299188	0.548	0.299	8.87059e-77	3	cfp
1.49484e-80	0.306127	0.44	0.21	3.03885e-76	3	arrdc2
4.79189e-80	0.374768	0.619	0.363	9.74143e-76	3	arrdc3a
8.61268e-80	-0.325848	0.934	0.963	1.75087e-75	3	cd81a
1.25175e-79	-0.532654	0.392	0.6	2.54468e-75	3	cst14a.2
1.35214e-79	-0.553253	0.254	0.494	2.74876e-75	3	calm3a-ENSDARG00000015050
1.02472e-78	-0.63439	0.077	0.325	2.08315e-74	3	si:dkey-27i16.2
1.52853e-78	0.250264	0.479	0.247	3.10735e-74	3	abat
2.69411e-78	-0.438598	0.165	0.426	5.47685e-74	3	sptlc2b
6.34604e-78	-0.433645	0.848	0.908	1.29009e-73	3	zgc:153867
1.69919e-77	0.271766	0.962	0.817	3.45429e-73	3	si:ch1073-291c23.2
1.8099e-77	-0.380673	0.548	0.72	3.67935e-73	3	capns1b
2.48508e-77	0.251323	0.385	0.172	5.05191e-73	3	inka1a
3.77365e-77	-0.396383	0.551	0.738	7.67145e-73	3	sdcbp2
1.38031e-76	-0.485524	0.143	0.403	2.80604e-72	3	pnp5a
1.48922e-75	-0.665811	0.253	0.494	3.02743e-71	3	ugdh
1.51567e-75	-0.529995	0.355	0.585	3.08121e-71	3	zgc:77486-ENSDARG00000013711
1.93677e-75	-0.435783	0.056	0.297	3.93726e-71	3	egr3
7.68583e-75	-0.467265	0.045	0.276	1.56245e-70	3	col18a1a
1.08778e-74	0.2547	0.591	0.327	2.21135e-70	3	pdgfra
3.5789e-72	-0.381638	0.188	0.435	7.27554e-68	3	cnn2
1.70136e-71	0.263308	0.571	0.331	3.45869e-67	3	lpar1
2.56279e-71	-0.534173	0.407	0.617	5.20989e-67	3	maff
6.30396e-71	-0.492847	0.608	0.759	1.28153e-66	3	ptmab
7.32449e-71	-0.470453	0.105	0.34	1.489e-66	3	mbd2
1.59015e-70	-0.458082	0.169	0.404	3.23261e-66	3	cycsb
4.03537e-70	0.349203	0.634	0.391	8.2035e-66	3	aoc2
4.56503e-70	-0.373229	0.374	0.604	9.28025e-66	3	ptp4a2b
8.52577e-70	-0.50267	0.816	0.912	1.7332e-65	3	bzw1b
1.12413e-68	-0.335544	0.325	0.546	2.28525e-64	3	chmp5b
1.42615e-68	-0.353047	0.793	0.894	2.89922e-64	3	fstl1b
1.24229e-67	0.303074	0.617	0.387	2.52544e-63	3	si:dkey-11f4.20
1.95543e-66	-0.365568	0.183	0.415	3.9752e-62	3	cd99
6.95364e-66	-0.352268	0.449	0.643	1.41361e-61	3	oaz1b
2.17962e-65	-0.423228	0.178	0.402	4.43094e-61	3	crip2
2.75781e-65	-0.36851	0.09	0.31	5.60635e-61	3	hivep1
2.84112e-65	-0.308189	0.546	0.716	5.77571e-61	3	reep5
6.26787e-65	-0.54063	0.202	0.431	1.2742e-60	3	hspa5
8.00202e-65	0.277214	0.741	0.499	1.62673e-60	3	si:ch211-159i8.4
1.8195e-64	-0.375572	0.897	0.944	3.69887e-60	3	col6a3-ENSDARG00000077139
1.36041e-63	-0.465115	0.332	0.565	2.76558e-59	3	ramp2
1.73097e-62	-0.39858	0.404	0.606	3.51889e-58	3	atp1b1a
2.29165e-62	0.279421	0.719	0.496	4.65869e-58	3	gstp1
2.47567e-62	-0.613524	0.052	0.26	5.03278e-58	3	fstl3
7.10115e-62	-0.350455	0.832	0.891	1.44359e-57	3	si:ch211-105c13.3
1.28651e-61	0.279256	0.712	0.499	2.61534e-57	3	sh3bgrl2
1.76273e-61	0.272204	0.712	0.481	3.58346e-57	3	plpp1a
1.77655e-61	-0.505012	0.05	0.251	3.61156e-57	3	cotl1
3.07532e-61	-0.363842	0.085	0.296	6.25182e-57	3	vcanb
2.74841e-60	-0.425157	0.944	0.975	5.58723e-56	3	mcl1a
3.16657e-60	-0.430273	0.912	0.909	6.43731e-56	3	srgn
4.90947e-60	-0.362762	0.02	0.208	9.98047e-56	3	lmna
5.54512e-60	-0.326208	0.038	0.234	1.12727e-55	3	vwa1
1.10021e-58	-0.379452	0.339	0.537	2.23661e-54	3	hnrnpa0b
1.86326e-58	-0.685256	0.01	0.189	3.78782e-54	3	podxl
2.31842e-58	-0.616643	0.264	0.462	4.71312e-54	3	endouc
3.56166e-58	0.26129	0.852	0.693	7.24051e-54	3	gtpbp4
4.28835e-58	-0.383172	0.579	0.766	8.71778e-54	3	prelid3b
5.0159e-58	-0.348576	0.158	0.376	1.01968e-53	3	slc25a55a
6.0672e-58	-0.421249	0.724	0.829	1.2334e-53	3	c1qtnf5
6.31045e-58	-0.310399	0.878	0.917	1.28285e-53	3	s100v2
6.55142e-58	-1.09609	0.046	0.237	1.33184e-53	3	s100a10a
1.25789e-57	0.293775	0.626	0.407	2.55716e-53	3	c6-ENSDARG00000093052
2.20277e-57	-0.535857	0.038	0.224	4.47802e-53	3	cavin1b
9.38907e-57	-0.640613	0.071	0.27	1.9087e-52	3	her9
2.18658e-56	-0.302086	0.437	0.61	4.4451e-52	3	anxa13
4.44261e-56	-0.493178	0.969	0.958	9.03138e-52	3	fn1b
7.13009e-56	-0.384227	0.117	0.325	1.44948e-51	3	rcan1a
7.74924e-56	-0.357958	0.26	0.469	1.57534e-51	3	itga5
1.02422e-55	-0.341662	0.908	0.956	2.08213e-51	3	tagln2
1.59867e-55	-0.989343	0.045	0.229	3.24994e-51	3	inhbaa
4.8117e-55	-0.577428	0.198	0.399	9.7817e-51	3	hbegfa
5.7094e-55	-0.445572	0.372	0.57	1.16066e-50	3	si:dkey-79d12.5
6.32575e-55	-0.967884	0.058	0.241	1.28596e-50	3	tmsb1
6.56515e-55	-0.391939	0.184	0.386	1.33463e-50	3	kdm6ba
1.41861e-54	-0.777094	0.127	0.317	2.88389e-50	3	aldh1a2
6.61311e-54	-0.394114	0.404	0.573	1.34438e-49	3	prdx6
6.76505e-54	-0.251503	0.028	0.205	1.37527e-49	3	im:7151449
3.22269e-53	-0.343243	0.468	0.622	6.5514e-49	3	ywhaz
6.68493e-53	-0.344363	0.021	0.191	1.35898e-48	3	spaca4l
6.70016e-53	-0.625949	0.2	0.404	1.36207e-48	3	dusp2
5.4192e-52	-0.313163	0.042	0.22	1.10167e-47	3	gfpt2
6.83817e-52	0.254135	0.572	0.361	1.39013e-47	3	scara3
1.19191e-51	-0.311329	0.196	0.394	2.42304e-47	3	plecb
1.96507e-51	-0.377548	0.71	0.849	3.99479e-47	3	ddx5
3.53936e-51	-0.278349	0.06	0.242	7.19516e-47	3	si:dkey-25e12.3
1.513e-49	-0.379462	0.288	0.469	3.07578e-45	3	ehd2b
2.03295e-49	-0.286985	0.298	0.479	4.13278e-45	3	cdc42l
4.5209e-49	-0.283265	0.344	0.525	9.19055e-45	3	sept10
5.8175e-49	-0.347661	0.146	0.34	1.18264e-44	3	tuba1b
1.40605e-48	-0.504589	0.544	0.703	2.85836e-44	3	htra1b
1.87925e-48	-0.508901	0.049	0.218	3.82033e-44	3	ptger2b
8.21755e-48	-0.431647	0.009	0.158	1.67055e-43	3	si:ch211-66e2.3
2.21716e-47	0.397263	0.543	0.363	4.50726e-43	3	sgk1
3.31647e-47	-0.331201	0.884	0.932	6.74204e-43	3	b2m
3.70123e-47	-0.275929	0.157	0.344	7.52423e-43	3	rhoca
7.29771e-47	-0.394831	0.7	0.835	1.48355e-42	3	klf6a
2.92764e-45	-0.270498	0.48	0.625	5.95159e-41	3	gnb1b
5.54634e-45	-0.477543	0.119	0.296	1.12752e-40	3	slc16a3
8.97332e-45	-0.334092	0.857	0.913	1.82419e-40	3	cfl1
2.06053e-44	-0.360393	0.255	0.439	4.18886e-40	3	ucp2
2.06795e-44	-0.250934	0.022	0.17	4.20393e-40	3	lrrc15
2.70015e-44	-0.34353	0.061	0.224	5.48913e-40	3	si:ch211-212g7.6
2.96408e-44	-0.253496	0.772	0.833	6.02567e-40	3	slc25a3b
3.27465e-44	-0.509285	0.229	0.437	6.65703e-40	3	zgc:153911
4.2144e-44	-0.472373	0.135	0.314	8.56745e-40	3	nr4a1
2.12999e-43	-0.278152	0.314	0.49	4.33005e-39	3	appa
2.9799e-43	0.274003	0.948	0.888	6.05783e-39	3	jun
5.54356e-43	-0.270355	0.707	0.809	1.12695e-38	3	h3f3d
8.43984e-43	-0.770708	0.357	0.55	1.71573e-38	3	serpine1
9.77644e-43	-0.262797	0.967	0.973	1.98745e-38	3	mt-atp6
2.62128e-42	-0.36153	0.526	0.668	5.32879e-38	3	ifi46
6.62991e-42	-0.438002	0.224	0.396	1.3478e-37	3	fgl2b
1.01572e-41	-0.432129	0.468	0.585	2.06485e-37	3	col18a1b
2.12664e-41	-0.452039	0.515	0.682	4.32325e-37	3	mvp
2.4724e-41	-0.291667	0.489	0.614	5.02614e-37	3	fkbp1aa
3.71381e-41	-0.677217	0.262	0.451	7.5498e-37	3	tcima
5.4954e-41	-0.439627	0.299	0.464	1.11716e-36	3	CR753876.1
1.59695e-40	0.256447	0.739	0.55	3.24645e-36	3	igf2b
2.48241e-40	-0.266927	0.023	0.162	5.04649e-36	3	si:dkey-19b23.8
3.26282e-40	-0.462545	0.038	0.181	6.63299e-36	3	frzb
4.09197e-40	-0.335841	0.239	0.402	8.31856e-36	3	pdcd6
5.1482e-40	-0.270422	0.111	0.278	1.04658e-35	3	col5a3a
6.63516e-40	-0.36099	0.204	0.376	1.34886e-35	3	fgl2a
1.3745e-39	-0.276724	0.156	0.326	2.79422e-35	3	si:ch73-380l3.2-ENSDARG00000075697
2.30945e-39	-0.363243	0.145	0.317	4.69488e-35	3	CABZ01064941.1
4.63895e-39	-0.299475	0.664	0.756	9.43052e-35	3	add3a
7.30695e-39	-0.306013	0.352	0.501	1.48543e-34	3	arpc3
8.13934e-39	-0.46918	0.1	0.264	1.65465e-34	3	col12a1a
1.46475e-38	-0.303471	0.056	0.202	2.9777e-34	3	arg2
3.08526e-38	-0.27984	0.451	0.586	6.27203e-34	3	anxa3b
4.04215e-38	-0.304086	0.431	0.58	8.21728e-34	3	stat1a
5.61937e-38	-0.269528	0.426	0.562	1.14236e-33	3	ywhaqb
9.35502e-38	-0.262253	0.207	0.375	1.90178e-33	3	vat1
3.28762e-37	-0.282601	0.73	0.843	6.6834e-33	3	col6a2
3.93251e-37	-0.316473	0.46	0.594	7.9944e-33	3	cdh2
4.07127e-37	-0.302959	0.292	0.445	8.27648e-33	3	emp2
8.28453e-37	-0.324437	0.254	0.415	1.68416e-32	3	crema
2.94935e-36	-0.40923	0.219	0.382	5.99574e-32	3	klf2a
3.61354e-36	-0.27757	0.716	0.827	7.34596e-32	3	col6a1
4.59151e-36	-0.48909	0.688	0.824	9.33408e-32	3	si:ch73-335l21.4
9.93867e-36	-0.292641	0.312	0.46	2.02043e-31	3	atp5mc3a
1.2756e-35	-0.26031	0.552	0.664	2.59317e-31	3	hnrnpaba
2.38644e-35	-0.275722	0.107	0.258	4.85139e-31	3	pprc1
1.06112e-34	-0.277279	0.127	0.278	2.15715e-30	3	CABZ01102109.1
3.1138e-34	-0.412939	0.157	0.312	6.33004e-30	3	b4galt6
5.19615e-34	-0.574579	0.205	0.358	1.05633e-29	3	dnajb1b
6.08566e-34	-0.42501	0.379	0.499	1.23715e-29	3	npm1a
8.27461e-34	-0.417713	0.286	0.438	1.68215e-29	3	dynll1
9.63556e-34	-0.271478	0.206	0.358	1.95881e-29	3	ywhaqa
9.77624e-34	-0.306265	0.247	0.393	1.98741e-29	3	tpi1b
1.32019e-33	-0.585945	0.725	0.785	2.68382e-29	3	krt18a.1
9.71525e-33	-0.53171	0.862	0.92	1.97501e-28	3	mdka
9.96324e-33	-0.262994	0.055	0.183	2.02543e-28	3	sh3d21
1.2869e-32	-0.353618	0.749	0.813	2.61614e-28	3	tpm4a
2.5726e-32	-0.372274	0.861	0.917	5.22983e-28	3	pim1
4.1607e-32	-0.345686	0.826	0.883	8.45829e-28	3	CR936442.1
4.36181e-32	-0.261754	0.33	0.463	8.86712e-28	3	pfn2l
5.26126e-32	-0.486911	0.053	0.179	1.06956e-27	3	CR318588.3
8.74043e-32	-0.37714	0.195	0.348	1.77684e-27	3	si:busm1-57f23.1
8.84719e-32	-0.284568	0.279	0.424	1.79855e-27	3	s100w
9.74396e-32	-0.517021	0.357	0.476	1.98085e-27	3	cav1
1.6713e-30	-0.291648	0.261	0.409	3.39759e-26	3	si:dkey-16l2.20
4.8473e-30	-0.266149	0.525	0.631	9.85408e-26	3	pfn2
9.68167e-30	-0.282752	0.797	0.86	1.96819e-25	3	atf4b
1.87534e-29	-0.39923	0.096	0.23	3.81237e-25	3	her6
2.57962e-29	-0.308483	0.579	0.673	5.24411e-25	3	flna
7.20963e-29	0.264655	0.907	0.842	1.46564e-24	3	tfa
9.50361e-29	-0.287577	0.212	0.348	1.93199e-24	3	brd2a
1.26007e-28	-0.332691	0.471	0.622	2.56159e-24	3	gadd45bb
1.42035e-28	-0.262556	0.6	0.711	2.88743e-24	3	rpz5
2.01986e-28	-0.318297	0.176	0.313	4.10616e-24	3	cdkn1cb
5.36301e-28	0.269279	0.727	0.609	1.09025e-23	3	mych
1.85586e-27	-0.26372	0.192	0.33	3.77278e-23	3	nocta
9.50606e-27	-0.33082	0.501	0.593	1.93249e-22	3	tmsb2
2.21997e-26	-0.279107	0.325	0.448	4.51298e-22	3	ubb
6.38997e-26	-0.313263	0.38	0.487	1.29902e-21	3	nccrp1
1.14176e-25	-0.403978	0.202	0.341	2.32109e-21	3	si:dkey-23i12.7
4.15343e-25	-0.314996	0.533	0.599	8.44351e-21	3	edil3a
4.77764e-25	-0.310359	0.087	0.2	9.71246e-21	3	phc2b
2.1264e-24	-0.282455	0.16	0.279	4.32276e-20	3	tgif1
4.70574e-24	-0.329324	0.909	0.908	9.56631e-20	3	mfap5
6.36341e-24	-0.273253	0.153	0.266	1.29362e-19	3	tjp2b
7.63369e-24	-1.36394	0.261	0.385	1.55185e-19	3	CR318588.1
8.42521e-24	-0.438573	0.709	0.788	1.71276e-19	3	ckba
1.75062e-23	-0.448359	0.163	0.281	3.55884e-19	3	angptl4
1.87807e-23	-0.254729	0.346	0.451	3.81792e-19	3	egfra
2.06767e-23	-0.285796	0.708	0.752	4.20336e-19	3	ccng1
2.2383e-23	-0.506184	0.4	0.535	4.55024e-19	3	fn1a
9.60556e-23	-0.331706	0.762	0.786	1.95271e-18	3	tuft1a
1.0162e-22	-0.393215	0.408	0.502	2.06582e-18	3	hmgb2a
1.40091e-22	-0.258768	0.708	0.794	2.84791e-18	3	zfp36l1b
1.7854e-22	-0.382851	0.158	0.268	3.62954e-18	3	atp5mc1
3.98273e-22	-0.369349	0.319	0.437	8.09648e-18	3	sik1
2.7704e-21	-0.369243	0.07	0.168	5.63195e-17	3	si:ch211-195m9.3
5.43475e-21	-0.286819	0.395	0.495	1.10483e-16	3	fibinb
6.79096e-21	-0.31197	0.759	0.848	1.38053e-16	3	ier2b
1.12843e-20	-0.301572	0.413	0.5	2.29399e-16	3	cox6a1
3.33491e-20	-0.422947	0.637	0.709	6.77955e-16	3	alkbh3-ENSDARG00000097208
9.2247e-20	-0.262358	0.944	0.944	1.87529e-15	3	col5a1
5.15431e-19	-0.254785	0.212	0.319	1.04782e-14	3	tdh
5.77185e-19	-0.273373	0.101	0.197	1.17336e-14	3	tubb2b
2.62109e-17	-0.257508	0.732	0.754	5.32841e-13	3	cavin2b
5.3364e-17	-0.261467	0.215	0.316	1.08484e-12	3	cish
5.57631e-17	-0.255167	0.537	0.589	1.13361e-12	3	pleca
1.46382e-16	-0.601818	0.175	0.27	2.97579e-12	3	ptgs2a
1.68295e-16	-0.570479	0.727	0.783	3.42126e-12	3	zgc:158343
2.18463e-15	-0.287264	0.315	0.406	4.44113e-11	3	id3
3.42733e-14	-0.674212	0.118	0.199	6.96742e-10	3	ifi45
4.33784e-13	-0.302496	0.292	0.368	8.8184e-09	3	tuba8l
1.97985e-12	-0.321544	0.81	0.823	4.02484e-08	3	hspb1
3.47342e-12	-0.618162	0.505	0.535	7.06112e-08	3	pfn1
1.03443e-11	-0.403437	0.073	0.137	2.10289e-07	3	hsp70l
1.43492e-11	-0.968461	0.89	0.892	2.91706e-07	3	gstm.3
2.77197e-11	-0.356737	0.655	0.686	5.63515e-07	3	cbx7a
4.39129e-11	0.251235	0.866	0.904	8.92704e-07	3	cebpb
1.38952e-10	-0.264112	0.067	0.129	2.82476e-06	3	TCIM (1 of many)
1.88142e-10	-0.310887	0.641	0.69	3.82474e-06	3	si:ch211-204c21.1-ENSDARG00000053091
1.98489e-10	-0.340759	0.407	0.452	4.03509e-06	3	h2afvb
2.96969e-10	-0.273129	0.41	0.457	6.03707e-06	3	ccng2
2.23218e-09	-0.27064	0.273	0.335	4.5378e-05	3	id2a
2.20024e-08	-0.273241	0.244	0.298	0.000447286	3	tspan36
6.45383e-08	-0.31813	0.103	0.155	0.001312	3	igfbp5b
7.92363e-08	-0.50587	0.444	0.469	0.00161079	3	eppk1
1.38629e-07	-0.312141	0.111	0.069	0.0028182	3	gapdh
2.61802e-07	-0.459126	0.451	0.466	0.00532217	3	si:ch211-198c19.3
5.1167e-06	-0.382177	0.087	0.126	0.104017	3	hsp90aa1.2
1.07045e-05	-0.252958	0.089	0.128	0.217612	3	hsp70.1
1.41731e-05	-0.308324	0.118	0.161	0.288125	3	mgp
0.00019267	-0.445371	0.963	0.881	1	3	cxcl18b
0.000503034	-0.288396	0.999	0.999	1	3	CR318588.4
0.000821064	-0.485494	0.241	0.272	1	3	hsp70.3
0.00082125	-0.35732	0.488	0.488	1	3	tgm2b
0.00131987	-0.468153	0.679	0.675	1	3	hmgn2
1.30907e-184	-0.792611	0.97	0.987	2.6612e-180	4	CR383676.1
7.15112e-106	0.326148	0.997	1	1.45375e-101	4	rpl39
1.03437e-104	0.34451	0.999	1	2.10277e-100	4	rps29
1.06017e-100	0.365427	0.999	1	2.15521e-96	4	rps28
5.9346e-100	0.326197	0.997	1	1.20645e-95	4	rpl36a
2.41825e-96	0.291925	0.997	1	4.91605e-92	4	rps14
1.77753e-95	0.299694	0.999	1	3.61353e-91	4	rps27a
8.16394e-94	0.330029	0.999	1	1.65965e-89	4	rpl12
5.75318e-92	0.325839	0.997	1	1.16956e-87	4	rpl35
1.13574e-91	0.305048	0.999	1	2.30885e-87	4	rpl28
2.60097e-90	0.334582	0.997	1	5.28752e-86	4	rpl14
2.31421e-88	0.285276	1	1	4.70455e-84	4	rps25
4.68622e-88	0.297157	0.999	1	9.52662e-84	4	RPL37A
3.87215e-86	0.3365	0.997	1	7.8717e-82	4	rpl29
3.15558e-85	0.32328	0.999	1	6.41498e-81	4	rpl31
7.41829e-85	0.294421	0.997	1	1.50806e-80	4	RPS17
3.18166e-84	0.306734	1	1	6.468e-80	4	rpl21
1.6414e-83	0.295108	0.997	1	3.3368e-79	4	rpl27
6.27602e-83	0.297272	0.999	1	1.27585e-78	4	rpl35a
1.75741e-82	0.310345	0.999	1	3.57263e-78	4	rps21
2.73283e-82	0.284005	0.997	1	5.55558e-78	4	rps15
2.26563e-80	0.2687	0.999	1	4.60581e-76	4	rps3a
2.30158e-78	0.276708	0.999	1	4.67888e-74	4	rplp1
1.53584e-77	0.282524	0.999	1	3.1222e-73	4	rpl7a
2.45301e-77	0.45553	0.996	0.987	4.98673e-73	4	sparc
4.4781e-77	0.279885	0.999	1	9.10353e-73	4	rpl13
2.39969e-76	-0.7439	0.91	0.912	4.87833e-72	4	pim1
5.14231e-76	0.266873	1	1	1.04538e-71	4	rps24
4.20678e-75	0.264258	0.999	1	8.55195e-71	4	rps2
5.18476e-75	0.280875	1	1	1.05401e-70	4	rps12
1.00313e-74	0.285385	0.997	1	2.03926e-70	4	rpl24
3.15976e-74	0.30413	0.997	1	6.42347e-70	4	rps16
1.6678e-73	0.285284	0.999	1	3.39048e-69	4	faua
3.02204e-73	0.263077	0.999	1	6.1435e-69	4	rpl17
3.59896e-73	0.396575	0.99	0.948	7.31633e-69	4	CABZ01092746.1
6.93011e-73	0.275378	0.997	1	1.40882e-68	4	rpl32
1.19656e-72	0.297516	0.999	1	2.43248e-68	4	rpl37-ENSDARG00000034291
1.3516e-72	0.26792	0.999	1	2.74767e-68	4	rpl7
1.47993e-72	0.280353	0.997	1	3.00854e-68	4	rps13
2.37935e-72	-0.883014	0.878	0.868	4.83699e-68	4	fosb
1.09696e-71	0.329683	0.999	1	2.23001e-67	4	rpl38
1.17353e-71	0.285948	0.997	1	2.38567e-67	4	rpl13a
1.17495e-71	0.276163	1	1	2.38856e-67	4	rplp0
1.51626e-71	0.295092	0.997	1	3.0824e-67	4	rpl22
1.79385e-71	0.299717	1	1	3.64672e-67	4	rpl34
9.57197e-71	0.258078	0.999	1	1.94588e-66	4	eef1a1l2
1.91322e-70	0.259221	0.997	1	3.88938e-66	4	rps23
2.013e-70	0.276439	0.997	1	4.09224e-66	4	rpl18
3.37483e-70	0.264573	0.999	1	6.86069e-66	4	rps15a
7.95501e-70	0.283809	0.999	1	1.61717e-65	4	rpl9-ENSDARG00000037350
1.45443e-69	0.256046	0.999	1	2.9567e-65	4	rps19
2.94294e-69	0.260338	0.997	1	5.98269e-65	4	rps9
7.25342e-69	0.25079	0.999	1	1.47455e-64	4	rpl10
9.60785e-69	0.267712	0.999	1	1.95318e-64	4	rpl8
3.09557e-68	0.279468	1	1	6.29298e-64	4	rack1
3.13727e-68	0.263565	0.999	1	6.37775e-64	4	rps11
3.32253e-68	0.272796	1	1	6.75437e-64	4	rpsa
1.86799e-67	0.273475	0.997	1	3.79744e-63	4	rpl30
5.71845e-67	0.29795	1	1	1.1625e-62	4	uba52
1.31646e-66	0.271118	0.999	1	2.67622e-62	4	rps4x
9.94696e-66	0.295671	0.997	1	2.02212e-61	4	rps8a
1.16869e-65	0.256432	0.999	1	2.37583e-61	4	rps5
4.63549e-65	0.255405	0.997	1	9.42348e-61	4	slc25a5
2.35466e-64	0.277434	0.997	1	4.78679e-60	4	ybx1
9.09493e-64	0.303825	0.997	1	1.84891e-59	4	rplp2
3.28504e-63	0.293217	0.999	1	6.67815e-59	4	tpt1
1.00327e-61	0.278418	0.997	1	2.03955e-57	4	rpl36
3.05165e-61	0.528856	0.992	0.98	6.2037e-57	4	col1a2
6.8864e-61	0.267265	0.999	1	1.39994e-56	4	rpl18a
2.37924e-60	-0.576151	0.907	0.916	4.83676e-56	4	junba
1.39984e-59	0.267691	0.997	1	2.84574e-55	4	rps26
1.46202e-59	1.61884	0.426	0.228	2.97215e-55	4	ccl25b
6.12318e-57	-0.635057	0.799	0.843	1.24478e-52	4	ier2b
3.23352e-55	0.256832	0.999	1	6.57342e-51	4	rplp2l
1.37614e-52	-0.469942	0.78	0.859	2.79756e-48	4	atf4b
3.36629e-52	-0.660966	0.954	0.921	6.84334e-48	4	fosab
2.29741e-50	-0.496217	0.962	0.931	4.6704e-46	4	socs3a
1.75579e-49	-0.618241	0.9	0.9	3.56935e-45	4	junbb
2.23396e-49	0.33486	0.992	0.969	4.54141e-45	4	dcn
3.84349e-49	-0.645248	0.892	0.867	7.81344e-45	4	mycb
5.63668e-49	0.250396	0.999	1	1.14588e-44	4	naca
4.43356e-48	0.407733	0.985	0.904	9.01299e-44	4	mfap5
1.53133e-46	-0.392866	0.09	0.349	3.11305e-42	4	brd2a
7.83734e-45	-0.490001	0.971	0.972	1.59325e-40	4	mcl1a
1.95509e-44	-0.397894	0.149	0.417	3.97451e-40	4	sptlc2b
2.49115e-44	-0.628656	0.9	0.901	5.06425e-40	4	cebpb
2.95734e-44	-0.464415	0.126	0.381	6.01198e-40	4	plk3
5.86746e-44	-0.530527	0.877	0.869	1.1928e-39	4	gadd45ba
1.55605e-43	-0.473729	0.945	0.952	3.16329e-39	4	xbp1
3.22713e-43	-0.349136	0.112	0.37	6.56043e-39	4	slc25a55a
5.59035e-43	0.27338	0.997	0.997	1.13646e-38	4	icn
6.18319e-43	-0.427662	0.653	0.758	1.25698e-38	4	ier5
7.90324e-43	-0.879805	0.91	0.86	1.60665e-38	4	jdp2b
4.53975e-42	-0.350978	0.146	0.402	9.22887e-38	4	SBNO2
4.67687e-42	-0.746294	0.13	0.366	9.50761e-38	4	rdh10b
1.27635e-41	-0.369993	0.22	0.482	2.59469e-37	4	irf2bp2b
1.59279e-41	0.451456	0.986	0.971	3.23799e-37	4	col1a1b
1.90769e-41	-0.349346	0.199	0.455	3.87815e-37	4	CU929418.1
9.84303e-41	-0.501326	0.389	0.59	2.00099e-36	4	midn
2.01472e-40	0.380599	0.967	0.789	4.09572e-36	4	dpt
1.04557e-39	-0.395105	0.324	0.552	2.12554e-35	4	ccnl1a
4.69418e-39	0.29623	0.996	0.974	9.54281e-35	4	tcf21
3.44857e-38	-0.626693	0.913	0.892	7.01059e-34	4	jun
5.1185e-37	-0.382921	0.131	0.366	1.04054e-32	4	nfkbiaa
8.82338e-37	-0.381318	0.333	0.561	1.7937e-32	4	ier2a
1.88977e-36	-0.622273	0.948	0.912	3.84171e-32	4	sdc4
3.53258e-36	-0.441172	0.617	0.713	7.18137e-32	4	fosl2
6.82389e-36	-0.329859	0.165	0.404	1.38723e-31	4	il13ra1
1.15673e-34	-0.374021	0.705	0.789	2.35152e-30	4	jund
2.27789e-34	-0.500777	0.94	0.919	4.63073e-30	4	btg2
2.61453e-34	-0.892409	0.276	0.466	5.31508e-30	4	id1
2.96071e-34	-0.481888	0.613	0.707	6.01882e-30	4	fosl1a
1.02466e-33	-0.501544	0.798	0.825	2.08304e-29	4	klf6a
2.37456e-33	-0.367913	0.954	0.963	4.82725e-29	4	pnrc2
2.42975e-33	-0.294388	0.273	0.511	4.93943e-29	4	elovl1b
4.03502e-33	-0.262242	0.101	0.312	8.20279e-29	4	ccnl1b
1.14058e-32	-0.822006	0.904	0.808	2.31868e-28	4	si:ch73-335l21.4
1.80274e-32	-0.501662	0.974	0.95	3.6648e-28	4	zgc:162730
2.45871e-32	-0.487831	0.892	0.886	4.9983e-28	4	sat1a.2
3.65683e-32	-0.653456	0.012	0.182	7.43396e-28	4	podxl
6.90217e-32	-0.589624	0.594	0.691	1.40314e-27	4	si:ch211-204c21.1-ENSDARG00000053091
8.79699e-32	-0.475182	0.182	0.392	1.78834e-27	4	hbegfa
1.30795e-31	-0.38995	0.126	0.33	2.65894e-27	4	mbd2
1.77279e-31	-0.509095	0.04	0.217	3.60391e-27	4	cavin1b
1.82699e-31	-0.302902	0.078	0.273	3.71409e-27	4	si:ch211-178n15.1
5.4204e-31	0.399847	0.986	0.96	1.10191e-26	4	col1a1a
5.45715e-31	0.253089	0.988	0.981	1.10938e-26	4	eef1da
7.89683e-31	-0.467029	0.21	0.421	1.60535e-26	4	hspa5
9.26989e-31	-0.273284	0.15	0.365	1.88448e-26	4	elmsan1b
1.04377e-30	-0.276792	0.022	0.191	2.12189e-26	4	tmem98
1.11243e-30	-0.309163	0.958	0.971	2.26146e-26	4	eif1b
1.33842e-30	-0.253927	0.201	0.427	2.72088e-26	4	eif6
2.47941e-30	-0.396811	0.265	0.468	5.04039e-26	4	trib3
4.76062e-30	-0.295554	0.23	0.449	9.67786e-26	4	ubb
7.09354e-30	-0.435601	0.134	0.34	1.44204e-25	4	id2a
7.83671e-30	-0.253457	0.208	0.437	1.59312e-25	4	il6st
1.49418e-29	-0.602817	0.194	0.397	3.03752e-25	4	dusp2
1.8227e-29	-0.337585	0.206	0.411	3.70537e-25	4	crema
3.54811e-29	-0.355715	0.117	0.317	7.21295e-25	4	cish
3.65339e-29	-0.331038	0.034	0.2	7.42697e-25	4	lmna
5.38785e-29	-0.514276	0.12	0.308	1.0953e-24	4	b4galt6
5.59703e-29	-0.32295	0.117	0.317	1.13782e-24	4	rcan1a
7.3363e-29	-0.309392	0.089	0.278	1.4914e-24	4	tgif1
7.38954e-29	-0.260685	0.38	0.596	1.50222e-24	4	eif5
1.30573e-28	0.28449	0.884	0.746	2.65441e-24	4	nid1a
1.7226e-28	-0.253749	0.113	0.31	3.50187e-24	4	acsl4b
1.86917e-28	-0.297485	0.378	0.577	3.79983e-24	4	stat1a
1.975e-28	-0.285494	0.139	0.341	4.01497e-24	4	si:ch211-286o17.1
2.86239e-28	-0.361232	0.213	0.42	5.81895e-24	4	twist1a
4.68839e-28	-0.449692	0.111	0.298	9.53103e-24	4	nr4a3
9.45585e-28	-0.264584	0.175	0.377	1.92228e-23	4	chmp4ba
1.17925e-27	-0.309296	0.361	0.554	2.39729e-23	4	mast2
1.39134e-27	-0.253699	0.094	0.279	2.82845e-23	4	rgl1
3.08011e-27	-0.417533	0.008	0.152	6.26155e-23	4	si:ch211-66e2.3
5.10184e-27	-0.306707	0.178	0.379	1.03715e-22	4	kdm6ba
7.49569e-27	-0.312232	0.034	0.194	1.5238e-22	4	adam8a
1.12438e-26	-0.275887	0.117	0.308	2.28576e-22	4	rnd1b
1.38133e-26	-0.259693	0.122	0.311	2.80811e-22	4	si:dkey-177p2.6
1.99764e-26	-0.475365	0.507	0.624	4.061e-22	4	mych
2.23027e-26	-0.28292	0.137	0.328	4.53391e-22	4	nocta
2.63418e-26	-0.297249	0.081	0.254	5.35502e-22	4	pprc1
3.1172e-26	-0.286208	0.127	0.313	6.33696e-22	4	phactr4a
1.05129e-25	0.258183	0.852	0.694	2.13717e-21	4	thbs3a
1.20034e-25	-0.269445	0.205	0.406	2.44018e-21	4	sh3bp5la
1.33763e-25	-0.413805	0.414	0.56	2.71928e-21	4	si:dkey-79d12.5
1.40317e-25	-0.3264	0.348	0.538	2.85251e-21	4	dusp1
2.54518e-25	-0.504306	0.515	0.614	5.1741e-21	4	gadd45bb
2.56262e-25	-0.282894	0.053	0.214	5.20955e-21	4	zfand2a
2.60979e-25	-0.386796	0.205	0.39	5.30545e-21	4	pnp5a
3.09137e-25	-0.391776	0.803	0.827	6.28444e-21	4	msna
3.80206e-25	-0.356742	0.57	0.676	7.72921e-21	4	rhoab
4.67135e-25	-0.51625	0.03	0.176	9.4964e-21	4	CR318588.3
7.04352e-25	-0.360099	0.213	0.407	1.43188e-20	4	id3
9.45269e-25	-0.461618	0.257	0.435	1.92164e-20	4	sik1
1.00864e-24	-0.285035	0.878	0.897	2.05047e-20	4	tuba8l4
1.07991e-24	-0.281048	0.295	0.49	2.19535e-20	4	homeza
1.08893e-24	-0.352596	0.693	0.753	2.21368e-20	4	prelid3b
2.71951e-24	0.253518	0.928	0.89	5.52849e-20	4	anxa4
4.44379e-24	-0.459291	0.123	0.289	9.03378e-20	4	slc16a3
4.63871e-24	-0.315982	0.417	0.577	9.43004e-20	4	csrnp1b
4.67015e-24	-0.335283	0.413	0.578	9.49396e-20	4	ddit3
5.8988e-24	-0.362139	0.128	0.302	1.19917e-19	4	tspan36
5.9848e-24	-0.410235	0.489	0.605	1.21665e-19	4	maff
2.09643e-23	-0.346952	0.272	0.462	4.26183e-19	4	ccng2
2.27745e-23	-0.283885	0.098	0.265	4.62983e-19	4	n4bp1
2.40439e-23	-0.295592	0.422	0.593	4.88788e-19	4	pleca
2.91506e-23	-0.86818	0.085	0.232	5.92603e-19	4	tmsb1
3.02284e-23	-0.309256	0.21	0.393	6.14512e-19	4	cycsb
6.51864e-23	-0.286168	0.105	0.264	1.32517e-18	4	tjp2b
7.50853e-23	-0.289366	0.693	0.762	1.52641e-18	4	si:ch211-196l7.4
1.16678e-22	-0.630613	0.122	0.289	2.37195e-18	4	hsp70.2
1.33152e-22	-0.376847	0.134	0.307	2.70684e-18	4	nr4a1
1.77102e-22	-0.279359	0.54	0.684	3.60032e-18	4	btg1
7.32221e-22	-0.278204	0.351	0.529	1.48853e-17	4	hnrnpa0b
1.60099e-21	-0.25592	0.977	0.988	3.25465e-17	4	ubc
1.83831e-21	-0.406787	0.631	0.69	3.73709e-17	4	socs3b
2.10119e-21	-0.487103	0.098	0.25	4.2715e-17	4	fstl3
2.10732e-21	-0.472207	0.339	0.481	4.28397e-17	4	ugdh
2.30082e-21	-0.41426	0.72	0.758	4.67734e-17	4	si:ch211-222l21.1
2.39567e-21	-0.286031	0.122	0.285	4.87015e-17	4	egr3
2.46653e-21	-0.382499	0.116	0.277	5.01421e-17	4	aste1a
5.58905e-21	-0.295348	0.258	0.426	1.1362e-16	4	zbtb16a
6.15074e-21	-0.956538	0.086	0.227	1.25038e-16	4	s100a10a
1.37929e-20	-0.267804	0.223	0.406	2.80396e-16	4	si:dkey-16l2.20
2.20909e-20	-0.294506	0.149	0.31	4.49087e-16	4	cdkn1cb
4.23575e-20	-0.294504	0.208	0.377	8.61086e-16	4	slc43a3b
8.34155e-20	-0.260014	0.146	0.302	1.69575e-15	4	cishb
8.87358e-20	-0.641065	0.172	0.308	1.80391e-15	4	aldh1a2
1.65062e-19	-0.460988	0.275	0.425	3.35555e-15	4	tnfaip6
1.65315e-19	-0.489836	0.191	0.353	3.36069e-15	4	dnajb1b
1.67368e-19	-0.257573	0.21	0.385	3.40242e-15	4	bhlhe40
2.31212e-19	-0.263125	0.113	0.263	4.7003e-15	4	gadd45ab
2.81862e-19	-0.412144	0.225	0.381	5.72998e-15	4	atf3
3.09789e-19	-0.279607	0.079	0.217	6.29771e-15	4	si:ch211-212g7.6
3.91472e-19	-0.779463	0.821	0.776	7.95824e-15	4	zgc:158343
3.95896e-19	-0.431046	0.077	0.21	8.04817e-15	4	ptger2b
5.15454e-19	-0.259336	0.219	0.388	1.04787e-14	4	serp1
5.391e-19	-0.746164	0.131	0.276	1.09594e-14	4	hsp70.3
6.19579e-19	-0.403084	0.835	0.816	1.25954e-14	4	f3b
7.1412e-19	-0.412262	0.089	0.225	1.45173e-14	4	her6
8.61704e-19	-0.580957	0.638	0.669	1.75176e-14	4	mvp
1.40717e-18	-0.646327	0.298	0.425	2.86063e-14	4	zgc:153911
2.74416e-18	-0.741737	0.133	0.268	5.57859e-14	4	ptgs2a
2.96592e-18	-0.261375	0.217	0.376	6.02943e-14	4	klf2a
3.39881e-18	-0.366527	0.194	0.342	6.90944e-14	4	si:busm1-57f23.1
3.51938e-18	-0.298039	0.22	0.386	7.15456e-14	4	sgk1
4.38695e-18	-0.379384	0.131	0.278	8.91823e-14	4	angptl4
5.78476e-18	-0.483763	0.219	0.368	1.17598e-13	4	ppdpfa
1.03431e-17	-0.549579	0.107	0.239	2.10264e-13	4	id2b
1.10464e-17	-0.250085	0.077	0.206	2.24562e-13	4	rspo3
1.16781e-17	-0.444814	0.339	0.473	2.37404e-13	4	cav1
1.31276e-17	-0.320855	0.339	0.496	2.66871e-13	4	npm1a
1.56663e-17	-0.298366	0.47	0.59	3.18481e-13	4	ip6k2b
2.01607e-17	-0.251979	0.183	0.331	4.09847e-13	4	tuba1b
2.40315e-17	-0.305364	0.008	0.105	4.88536e-13	4	c3a.1
3.1448e-17	-0.855526	0.598	0.611	6.39307e-13	4	bcl2l10
4.36438e-17	-0.341804	0.842	0.837	8.87234e-13	4	ddx5
5.64525e-17	-0.917906	0.962	0.884	1.14762e-12	4	cxcl18b
6.48377e-17	-0.254412	0.258	0.427	1.31809e-12	4	sqstm1
8.84418e-17	-0.32735	0.439	0.56	1.79793e-12	4	dclk1a
2.04508e-16	-0.285033	0.626	0.693	4.15744e-12	4	eif4a1a
2.50499e-16	-0.707512	0.724	0.7	5.09239e-12	4	clic2
2.7274e-16	-0.855112	0.101	0.228	5.54453e-12	4	rgs5b
2.98146e-16	-0.400316	0.35	0.474	6.06102e-12	4	cremb
4.96261e-16	-0.272188	0.665	0.729	1.00885e-11	4	UBB
5.41737e-16	-0.504081	0.669	0.685	1.1013e-11	4	cbx7a
5.96294e-16	-0.302567	0.638	0.705	1.21221e-11	4	tob1b
6.70526e-16	-0.358305	0.115	0.24	1.36311e-11	4	cotl1
7.84706e-16	-0.263203	0.141	0.279	1.59523e-11	4	si:ch73-86n18.1
9.49026e-16	-0.667356	0.577	0.607	1.92928e-11	4	dusp5
1.06288e-15	-0.312288	0.675	0.739	2.16073e-11	4	tmem88b
1.23071e-15	-0.297235	0.251	0.41	2.50191e-11	4	rps27l
1.28754e-15	-0.285116	0.23	0.383	2.61745e-11	4	pdk2b
2.04753e-15	-0.341513	0.488	0.586	4.16242e-11	4	slc20a1b
2.43768e-15	-0.340194	0.471	0.57	4.95555e-11	4	zgc:77486-ENSDARG00000013711
3.98946e-15	-0.460756	0.775	0.78	8.11018e-11	4	krt18a.1
5.55166e-15	-0.442653	0.944	0.902	1.1286e-10	4	bzw1b
1.96526e-14	-0.251581	0.281	0.426	3.99518e-10	4	si:ch211-1a19.3
2.63215e-14	-0.780036	0.107	0.219	5.3509e-10	4	inhbaa
4.23124e-14	-0.257262	0.042	0.138	8.60169e-10	4	vmp1
7.53575e-14	0.282728	0.783	0.712	1.53194e-09	4	zgc:174863
1.23477e-13	-0.291061	0.776	0.787	2.51017e-09	4	zfp36l1b
1.41902e-13	-0.699727	0.811	0.732	2.88472e-09	4	phlda2
2.96386e-13	-0.613407	0.373	0.471	6.02522e-09	4	eppk1
3.85762e-13	-0.442805	0.104	0.216	7.84215e-09	4	hmox1a
3.88394e-13	-0.88237	0.505	0.535	7.89566e-09	4	serpine1
4.34165e-13	-0.954855	0.37	0.438	8.82613e-09	4	tcima
7.80498e-13	-0.401126	0.141	0.255	1.58667e-08	4	col12a1a
1.32907e-12	-0.336516	0.817	0.798	2.70186e-08	4	higd1a
1.70043e-12	-0.251693	0.238	0.368	3.45681e-08	4	tuba8l
1.82169e-12	-0.385169	0.38	0.482	3.70331e-08	4	ccn1
1.97914e-12	-0.627115	0.589	0.602	4.02339e-08	4	pmp22b
2.07575e-12	-0.34768	0.18	0.298	4.21979e-08	4	nupr1b
2.39263e-12	-0.289684	0.041	0.129	4.86397e-08	4	hsp70.1
3.81291e-12	-0.274248	0.316	0.455	7.75126e-08	4	h2afvb
4.88261e-12	-0.307369	0.362	0.501	9.92587e-08	4	hmgb2a
6.35384e-12	-0.388266	0.064	0.155	1.29167e-07	4	igfbp5b
1.613e-11	-0.351842	0.049	0.136	3.27907e-07	4	hsp70l
2.00213e-11	-0.404442	0.224	0.334	4.07012e-07	4	si:dkey-23i12.7
6.37705e-11	-0.33191	0.605	0.629	1.29639e-06	4	spry4
7.50301e-11	-0.283766	0.37	0.479	1.52529e-06	4	calm3a-ENSDARG00000015050
9.90115e-10	-0.276889	0.831	0.822	2.01281e-05	4	hspb1
1.02392e-09	-0.595195	0.664	0.644	2.08152e-05	4	vegfaa
1.78047e-09	-0.358818	0.261	0.365	3.61953e-05	4	hopx
2.11794e-09	-0.514395	0.419	0.491	4.30557e-05	4	tgm2b
2.50518e-09	-0.304194	0.743	0.761	5.09277e-05	4	gapdhs
3.84666e-09	-0.289405	0.854	0.828	7.81988e-05	4	ctsla
5.44186e-09	-0.322846	0.602	0.626	0.000110628	4	egr1
9.27762e-09	-0.259961	0.178	0.277	0.000188605	4	fthl31
1.47267e-08	-0.306916	0.164	0.258	0.000299379	4	her9
3.89933e-08	-0.387241	0.264	0.35	0.000792695	4	im:7152348
1.29363e-07	-0.42194	0.324	0.407	0.00262983	4	txn
1.44742e-07	-0.348987	0.096	0.167	0.00294246	4	ccn2a
3.51578e-07	-0.507412	0.122	0.196	0.00714724	4	ifi45
5.13434e-07	-0.25532	0.102	0.172	0.0104376	4	frzb
7.20864e-07	-0.535292	0.456	0.537	0.0146545	4	pfn1
8.15434e-07	-0.678157	0.732	0.726	0.016577	4	krt4
8.34809e-07	-0.268435	0.4	0.468	0.0169708	4	si:ch211-198c19.3
2.82124e-06	-0.395619	0.272	0.336	0.0573531	4	c4b
6.15811e-06	-0.610214	0.254	0.305	0.125188	4	si:ch211-106h4.12
7.61959e-06	-0.893468	0.913	0.891	0.154899	4	gstm.3
8.48428e-06	-0.343602	0.071	0.125	0.172477	4	hsp90aa1.2
2.6624e-05	-1.45783	0.355	0.375	0.54124	4	CR318588.1
0.000188851	-0.511934	0.719	0.644	1	4	rgcc
0.000241471	-0.328435	0.842	0.819	1	4	anxa1a
0.00202259	-0.54592	0.561	0.543	1	4	adh8a
0.00874595	-0.88591	0.582	0.532	1	4	timp2b
0	1.53249	0.951	0.23	0	5	atp5mc1
0	1.45603	0.872	0.224	0	5	col12a1a
0	1.42755	0.803	0.163	0	5	tubb2b
0	1.41993	0.967	0.426	0	5	h2afvb
0	1.36838	0.962	0.403	0	5	dynll1
0	1.24848	0.862	0.261	0	5	fkbp9
0	1.19081	0.985	0.472	0	5	cox6a1
0	1.10396	0.972	0.382	0	5	hint1
0	1.06886	0.982	0.558	0	5	COX5B
0	1.03773	0.961	0.368	0	5	dbi
0	1.02947	0.944	0.411	0	5	dad1
0	1.02788	0.505	0.014	0	5	col11a1a
0	1.00457	0.63	0.118	0	5	serpinh1b
0	0.974407	0.87	0.214	0	5	si:ch211-288g17.3
0	0.960606	0.916	0.28	0	5	eif5a2
0	0.96001	0.559	0.051	0	5	ptx3a
0	0.942204	0.851	0.21	0	5	cox7a2a
0	0.927153	0.654	0.07	0	5	col12a1b
0	0.919118	0.405	0.005	0	5	ube2c-ENSDARG00000114670
0	0.898515	0.931	0.325	0	5	calm3b
0	0.867996	0.93	0.368	0	5	si:ch1073-325m22.2
0	0.854582	0.879	0.25	0	5	ostc
0	0.851481	0.97	0.364	0	5	mif
0	0.848664	0.911	0.264	0	5	psma3
0	0.840669	0.893	0.239	0	5	psmb1
0	0.840398	0.779	0.183	0	5	calr3b
0	0.819596	0.885	0.241	0	5	psma5
0	0.816442	0.811	0.16	0	5	snrpg
0	0.811528	0.726	0.106	0	5	tuba1a
0	0.808598	0.854	0.235	0	5	psmb7
0	0.800034	0.767	0.181	0	5	hspe1
0	0.798539	0.767	0.17	0	5	snrpd1
0	0.787068	0.903	0.291	0	5	sub1a
0	0.769595	0.362	0.028	0	5	cd9b
0	0.764025	0.823	0.183	0	5	ddost
0	0.760007	0.6	0.059	0	5	tubb5
0	0.74063	0.625	0.026	0	5	prdx1
0	0.715648	0.81	0.215	0	5	lsm7
0	0.70561	0.651	0.077	0	5	asph
0	0.700504	0.631	0.056	0	5	rpa2
0	0.696676	0.689	0.085	0	5	slc39a7
0	0.690104	0.769	0.134	0	5	ilf2
0	0.682793	0.779	0.184	0	5	denr
0	0.679253	0.77	0.15	0	5	snrpe
0	0.676428	0.402	0.026	0	5	tp53inp2
0	0.668841	0.726	0.069	0	5	abracl
0	0.665217	0.769	0.145	0	5	lsm6
0	0.659072	0.757	0.17	0	5	ddx39ab
0	0.644019	0.82	0.185	0	5	cox5ab
0	0.643379	0.289	0.004	0	5	zgc:194627
0	0.633261	0.762	0.098	0	5	arpc5a
0	0.624212	0.756	0.152	0	5	cmpk
0	0.610622	0.292	0.003	0	5	kpna2
0	0.603651	0.479	0.053	0	5	col11a1b
0	0.599785	0.53	0.077	0	5	fkbp11
0	0.59568	0.308	0.019	0	5	cthrc1a
0	0.587083	0.575	0.081	0	5	tubb6
0	0.572514	0.29	0.006	0	5	mki67
0	0.566923	0.623	0.085	0	5	uchl3
0	0.560656	0.613	0.106	0	5	calr
0	0.555353	0.656	0.094	0	5	ptges3b
0	0.547825	0.411	0.012	0	5	cks1b
0	0.547188	0.267	0.002	0	5	cdc20
0	0.543251	0.667	0.094	0	5	psma6a
0	0.535744	0.672	0.117	0	5	psmd8
0	0.532611	0.669	0.118	0	5	ndufab1a
0	0.522874	0.669	0.128	0	5	sdhdb
0	0.519152	0.356	0.026	0	5	lipg
0	0.517712	0.659	0.123	0	5	psmc6
0	0.505558	0.562	0.087	0	5	lman1
0	0.504464	0.259	0.002	0	5	cdk1
0	0.503682	0.252	0.002	0	5	cenpf
0	0.500632	0.487	0.033	0	5	si:ch211-156b7.4
0	0.499526	0.605	0.079	0	5	rida
0	0.499154	0.605	0.102	0	5	prkcsh
0	0.483004	0.498	0.052	0	5	cox6b1
0	0.476406	0.398	0.027	0	5	fen1
0	0.472961	0.451	0.042	0	5	rpa3
0	0.43902	0.218	0.002	0	5	top2a
0	0.438085	0.472	0.039	0	5	si:ch211-11k18.4
0	0.433287	0.475	0.022	0	5	pmm2
0	0.421168	0.259	0.003	0	5	si:ch211-266i6.3
0	0.41458	0.226	0.004	0	5	ccnb1
0	0.411034	0.5	0.062	0	5	actl6a
0	0.403952	0.213	0.001	0	5	aspm
0	0.39944	0.436	0.04	0	5	phb2b
0	0.390342	0.423	0.033	0	5	dnajb11
0	0.383707	0.438	0.04	0	5	ppih
0	0.367868	0.305	0.008	0	5	si:dkey-30c15.10
0	0.365711	0.387	0.022	0	5	marcksb
0	0.353876	0.264	0.004	0	5	mad2l1
0	0.3347	0.251	0.007	0	5	kif20a
0	0.318705	0.361	0.028	0	5	sdf2l1
0	0.31297	0.2	0.002	0	5	tpx2
0	0.299573	0.316	0.023	0	5	CKS2
0	0.291135	0.225	0.002	0	5	kif23
0	0.283842	0.207	0.002	0	5	kif11
0	0.28144	0.215	0.005	0	5	NUMA1
0	0.279328	0.298	0.016	0	5	dtymk
0	0.279138	0.339	0.027	0	5	mpdu1b
0	0.279041	0.226	0.002	0	5	ccna2
0	0.277717	0.318	0.022	0	5	hadhab
0	0.274439	0.311	0.016	0	5	ppil1
0	0.274078	0.205	0.002	0	5	prc1b
0	0.273254	0.17	0.002	0	5	plk1
0	0.272098	0.216	0.005	0	5	anln
0	0.267565	0.218	0.002	0	5	CABZ01058261.1
0	0.265471	0.141	0.001	0	5	nusap1
0	0.262134	0.215	0.002	0	5	birc5a
0	0.261544	0.284	0.015	0	5	cenpw
0	0.261405	0.257	0.007	0	5	tyms
0	0.25753	0.19	0.003	0	5	aurkb
0	0.250918	0.198	0.001	0	5	cdca8
3.84026e-307	1.42986	0.949	0.38	7.80686e-303	5	txn
1.22472e-306	1.88902	0.948	0.506	2.48974e-302	5	fn1a
1.64352e-306	0.38579	0.451	0.055	3.34112e-302	5	cenpx
2.55304e-306	0.42508	0.557	0.087	5.19007e-302	5	eny2
5.11493e-306	0.49118	0.231	0.012	1.03981e-301	5	rrm2-ENSDARG00000078069
9.14759e-306	0.285933	0.333	0.028	1.85961e-301	5	apex1
3.13417e-305	0.443916	0.621	0.108	6.37145e-301	5	clta
6.05762e-302	0.86249	0.938	0.394	1.23145e-297	5	atp5pd
1.26229e-299	0.645678	0.725	0.166	2.5661e-295	5	canx
5.581e-299	1.24604	0.664	0.142	1.13456e-294	5	cygb1
1.83751e-298	0.506426	0.68	0.137	3.73548e-294	5	ndufa10
2.74608e-298	0.507869	0.577	0.098	5.58251e-294	5	selenom
1.70137e-297	0.478899	0.643	0.121	3.45872e-293	5	nutf2
4.83936e-297	1.44955	0.897	0.339	9.83794e-293	5	tuba8l
2.61172e-296	0.576942	0.769	0.185	5.30937e-292	5	suclg1
1.39585e-292	0.454354	0.39	0.043	2.83762e-288	5	loxa
1.40447e-291	0.420507	0.492	0.07	2.85515e-287	5	lmnb2
4.38106e-291	0.632569	0.798	0.214	8.90626e-287	5	uqcrc1
3.32428e-290	0.701443	0.939	0.331	6.75793e-286	5	gpx4b
3.46229e-290	0.258243	0.289	0.022	7.03848e-286	5	gale
8.50931e-290	0.991109	0.984	0.636	1.72986e-285	5	tmem258
3.72652e-289	0.518558	0.53	0.083	7.57564e-285	5	hyou1
5.54174e-289	0.832365	0.949	0.429	1.12658e-284	5	tma7
1.56766e-285	-2.41389	0.554	0.969	3.1869e-281	5	rbp4
8.64607e-285	0.726305	0.846	0.266	1.75766e-280	5	sec11a
[truncated: 4,251 more rows]

## Sheet: SC3
auroc	cluster	pvalue	gene
0.719304	3	6.26733e-145	rpl18a
0.714393	8	7.68692e-181	naga
0.688829	5	6.12864e-81	nap1l1
0.586773	9	1.06438e-05	creb3l2
0.691124	5	1.46654e-90	ndufa5
0.718898	8	3.32684e-144	atp6v1e1b
0.585103	11	1	si:ch211-214j24.10
0.513402	5	1	zgc:113263
0.569483	11	1	si:ch211-262n1.4
0.58872	11	1	optn
0.515192	2	2.84516e-08	tmem243b
0.817542	5	8.48623e-254	hsp90b1
0.732643	5	4.76031e-99	gdi2
0.584689	2	2.36123e-77	mkrn1
0.646824	0	9.78256e-180	mgst1.2
0.826477	8	7.15764e-98	b2m
0.55512	10	0.0176996	msrb3
0.535443	2	2.12547e-14	plxnb2a_ENSDARG00000003811
0.556705	7	1.15527e-13	plxna4
0.678302	5	1.06733e-113	copg2
0.7369	0	0	dcn
0.765016	11	7.82735e-08	btg1
0.523667	5	5.01098e-05	chpt1
0.697574	5	3.54762e-67	rap1b
0.765889	5	5.42006e-154	lrrc17
0.542753	6	2.19663e-11	nav3
0.773409	3	2.04688e-226	rps16
0.616683	5	9.46572e-42	golgb1
0.527599	9	1	kmt2e
0.683061	8	6.4794e-58	gnai1
0.864575	5	8.8827e-268	atp5f1c
0.532062	5	3.3836e-05	kin
0.602465	11	0.636781	pfkfb3
0.624418	9	2.31551e-10	lamb1b
0.588824	11	1.00715e-08	tmcc3
0.66516	5	7.00467e-69	ms4a17a.11
0.518416	5	0.115547	ms4a17a.8
0.518235	9	0.00906436	ms4a17a.7
0.541501	9	0.653396	terfa
0.71636	5	2.31961e-78	ckap4
0.519451	8	1	epdl1
0.597404	5	2.94803e-20	nop10
0.500965	9	1	si:ch211-168d1.3
0.533691	8	0.000911699	cxcl8b.1
0.554452	11	1	mex3b
0.555234	1	6.49786e-55	adamtsl3
0.644294	10	2.73466e-07	fth1a
0.680704	5	1.16113e-47	rplp2l
0.548622	8	0.000242926	htatip2
0.663614	11	6.02977e-31	map4k2
0.537776	0	1.03615e-18	HACD4
0.717355	11	5.139e-06	il13ra1
0.541375	9	1	si:ch211-212k18.8
0.709804	1	0	si:ch73-335l21.4
0.688764	11	0.00151008	ponzr1
0.551454	9	1	serpinh2
0.822254	2	0	tmem88b
0.550334	8	0.0578501	si:ch211-15b10.6
0.573963	9	0.0410465	mmp14a
0.896116	5	7.49503e-303	txn
0.550722	2	6.462e-70	btr09
0.512374	8	1	mark2b
0.57168	6	2.6479e-06	si:dkey-23i12.5
0.599807	5	5.74452e-33	arl2
0.710509	1	0	si:dkey-23i12.7
0.636013	5	3.4919e-104	ap1s1
0.747479	5	3.61486e-102	serpine1
0.762056	6	4.89284e-92	eif4a1a
0.607101	2	4.49772e-233	hsbp1a
0.672221	5	5.20451e-69	nucb2a
0.696832	4	2.54829e-68	rps13
0.573346	8	1.8588e-17	tradd
0.569874	8	2.50413e-22	vps13c
0.594825	4	1.15202e-14	serf2
0.601809	9	1.63673e-06	adam10a
0.634921	1	6.2296e-228	eif3jb
0.623953	11	0.0233005	pkp3b
0.735327	5	2.96447e-83	cd81a
0.5494	9	1	ITLN1 (1 of many)
0.675953	5	5.58109e-76	anp32a
0.627739	0	3.40682e-150	fibinb
0.788341	3	3.77382e-262	hsd11b2
0.613947	11	0.0359852	slc12a4
0.769999	2	0	mmp2
0.557948	2	3.03046e-60	chd9
0.754108	5	8.81642e-258	ndufs3
0.927532	5	4.35351e-278	mdka
0.568036	9	1.46008e-08	sorcs2
0.604444	5	2.6558e-43	vps35
0.630529	5	3.09601e-62	cmtm3
0.539829	11	1	cmtm4
0.609091	8	1.95679e-54	si:ch211-260e23.8
0.75931	5	1.20546e-212	hypk
0.688397	4	2.24285e-62	rps4x
0.559662	8	1.82684e-40	si:ch211-122f10.4
0.766762	8	5.04899e-64	rps17
0.545562	11	1	piezo1
0.796532	5	3.70578e-132	rps20
0.777552	3	1.79321e-233	rpl34
0.742512	3	2.23338e-177	rpl13
0.543897	1	1.84753e-98	crispld2
0.669032	8	5.3674e-26	gabarapb
0.586926	5	3.38202e-46	psmd9
0.517154	1	8.2982e-12	pea15
0.79007	5	1.1483e-193	CU694197.1
0.557659	11	1	zgc:158463
0.532794	5	1	rnf185
0.505023	11	1	mcc
0.707381	3	4.9445e-129	rplp0
0.700685	2	2.21476e-245	nupr1a
0.768707	5	2.64412e-137	hspa5
0.810127	2	0	hspb1
0.675055	5	2.6751e-64	c1qbp
0.701089	5	1.09796e-68	prdx4
0.555712	11	0.371909	sat1a.1
0.768143	6	1.61302e-92	sat1a.2
0.506586	1	8.0659e-06	CABZ01039096.1
0.796297	6	1.24482e-114	zgc:158343
0.536644	11	1	suds3
0.582503	1	1.49029e-59	hspb8
0.787948	6	4.95241e-107	xbp1
0.764509	5	9.84916e-129	ranbp1
0.50988	8	1	camk2b1
0.528323	5	9.28495e-05	cds2
0.804868	11	1.32375e-10	msna
0.760673	3	2.91522e-205	rpl36a
0.514756	9	1	tpcn1
0.677386	6	1.05138e-69	agtr2
0.565627	1	1.28089e-36	gabarapa
0.648521	2	1.23522e-120	eif4a1b
0.624853	1	2.4859e-203	zfand5a
0.660965	11	1.52296e-05	abhd17b
0.611541	5	6.08535e-23	loxl2b
0.705507	2	0	sfrp1a
0.545794	9	0.0216712	vamp5
0.621187	8	9.12261e-18	dpp7
0.516118	8	0.190159	nelfb
0.70357	5	8.54234e-69	thy1
0.54569	3	1.58482e-18	bco2a
0.901941	5	7.54869e-260	atp5l
0.514858	11	1	zzef1
0.520788	8	0.364292	p2rx1
0.554529	11	1	ier5l
0.724578	4	1.44943e-89	rpl12
0.609028	7	5.44547e-12	ifitm1
0.722267	3	1.19158e-148	rpl7a
0.614232	11	0.987237	dab2ipb
0.721619	3	1.51387e-148	btf3
0.540257	5	2.99199e-10	zgc:103697
0.707143	2	9.67732e-249	capns1a
0.5364	3	0.000876614	srsf7a
0.590632	2	7.7422e-46	h3f3b.1_ENSDARG00000033009
0.553621	2	1.52737e-49	nfkbib
0.632314	6	7.96331e-21	tagln2
0.534244	2	1.08964e-36	CU984579.1
0.602737	5	1.86671e-17	FP102018.1
0.547597	5	6.01481e-07	gnb2
0.560159	2	9.35535e-56	mink1
0.536471	2	9.65506e-37	si:ch211-271e10.2
0.527694	8	0.000871406	paqr3a
0.611972	9	1.28119e-09	antxr2a
0.752699	0	0	rasgef1ba
0.747104	5	1.08811e-235	ndufs4
0.615832	8	5.6329e-67	parp8
0.767011	5	4.73472e-167	sub1b
0.601892	1	4.85308e-82	UBB
0.524991	11	1	si:dkey-40c11.2
0.784163	1	0	si:ch211-204c21.1_ENSDARG00000053091
0.592128	5	8.42386e-11	ctsla
0.555784	8	8.93097e-06	ifngr2
0.637634	1	1.3501e-154	hapln1a
0.648492	1	8.71575e-184	edil3a
0.838669	5	3.87168e-201	cox7c
0.63956	3	8.34603e-76	arrdc3a
0.543309	5	2.82259e-10	lhfpl2b
0.634619	3	9.59351e-102	setbp1
0.604374	1	2.00339e-230	zmynd19
0.574344	8	4.0227e-06	pik3r1
0.546845	8	6.27538e-09	wdr36
0.58467	5	1.99034e-20	ppp2r1ba
0.72251	1	0	CU929418.1
0.695058	11	8.92389e-10	arhgef12b
0.654042	11	2.90018e-14	si:ch211-284f22.3
0.50631	2	0.0905134	dtx2
0.533666	5	1.86712e-06	polr2j
0.72139	2	9.27785e-258	selenow1
0.571543	11	0.299919	CU928117.1
0.632613	5	4.34773e-139	surf4l
0.569911	11	1	edf1
0.511566	2	2.6827e-05	camsap1b
0.537212	1	5.54969e-46	srebf2
0.764447	5	2.50176e-155	ndufa6
0.578299	8	0.000154976	wbp2nl
0.773112	3	4.0017e-237	vmo1a
0.836647	5	2.86377e-176	jpt1b
0.609261	9	1.56552e-07	sumo2b
0.78324	5	1.08774e-294	cygb1
0.753533	6	2.12036e-82	junbb
0.563223	5	9.58637e-21	trir
0.535846	5	2.32261e-18	trap1
0.597185	11	0.207865	crebbpb
0.642358	3	1.57042e-103	nfil3-6
0.551755	2	4.15615e-65	elof1
0.54588	1	5.28193e-38	tspan35
0.558501	1	4.11029e-40	nfixb
0.532077	2	2.1964e-28	sgf29
0.51645	11	1	zgc:66474
0.872274	1	0	mvp
0.693616	4	6.04929e-66	rpl19
0.66583	6	7.50375e-42	tob1a
0.700505	4	7.28193e-71	rps2
0.799273	5	1.49029e-213	ndufb10
0.547104	1	6.40895e-47	ngfra
0.721961	2	1.96627e-261	ndufa4l
0.581684	11	1	cdipt
0.544041	7	1.46738e-10	wnk4b
0.654866	5	1.97201e-34	col1a1a
0.652908	6	8.06829e-29	atf4b
0.774117	1	0	cbx7a
0.529084	8	0.804613	ep300b
0.620757	2	3.88265e-110	st13
0.68377	8	1.1613e-46	napsa
0.786408	6	1.61514e-106	ddx5
0.556926	11	1	bptf
0.68594	8	6.077e-97	grb2b
0.542242	11	1	ankrd54
0.555837	2	4.91715e-76	si:dkeyp-69e1.8
0.67129	11	0.000581654	hsp70.2
0.670632	11	0.000417863	hsp70.3
0.696823	5	5.61771e-57	rps15a
0.635222	0	8.24374e-179	emp2
0.888108	8	0	arhgdig
0.512913	2	7.97595e-07	CR792438.1
0.900663	5	7.87331e-253	lgals2a
0.535876	3	0.0462647	eif3d
0.655994	5	2.05379e-35	rpl3
0.711495	4	2.87458e-79	rpl27
0.621992	2	7.2433e-122	akt1s1
0.529198	2	4.1615e-13	fzd2
0.686253	8	4.07902e-30	fthl27
0.640318	11	0.00457198	srrm2
0.525337	8	1	kat8
0.530076	11	1	fus
0.508736	8	1	kat7a
0.632673	3	6.91662e-66	aoc2
0.520946	11	1	nbr1b
0.712244	5	1.24983e-66	rpl23
0.788249	5	1.46547e-265	ndufab1b
0.730651	5	6.48624e-113	scpep1
0.767384	11	1.57609e-08	ramp2
0.70597	3	1.5284e-127	rps11
0.883428	2	0	tmem98
0.511327	9	1	retsat
0.60279	5	3.73868e-111	nmt1a
0.706132	11	4.22722e-30	grapa
0.689203	5	7.50967e-109	bud31
0.873343	5	6.10869e-259	atp5mf
0.835989	8	1.92528e-102	actb2
0.623856	11	0.326286	cyp3c1
0.54948	5	0.182891	eif3ba
0.515324	8	0.000508208	chst12a
0.753572	11	8.33814e-60	lfng
0.554953	1	1.81981e-55	ttyh3a
0.518021	8	1	axin1
0.724616	8	1.94888e-67	litaf
0.688778	11	3.51237e-05	kctd5a
0.563274	1	7.14446e-79	gpr146
0.551628	1	8.74532e-29	metrnla
0.892715	5	1.18111e-297	atp5pd
0.681205	1	0	ndel1b
0.507505	2	1.55817e-07	si:dkey-120c6.5
0.79614	0	0	pmp22a
0.579443	2	4.0313e-53	pbx4
0.610258	8	2.04081e-73	stxbp2
0.648124	1	4.57292e-271	si:ch211-74m13.3
0.529133	11	1	kank2
0.708209	8	3.89078e-53	rnf213a
0.75426	0	0	socs3a
0.802012	1	0	timp2b
0.699105	5	3.20734e-302	cenpx
0.530678	5	0.0294023	luc7l3
0.508568	11	1	fam20ca
0.600671	5	4.23793e-34	si:zfos-169g10.3
0.822362	5	2.9031e-194	uqcrh
0.663731	5	8.76444e-89	ssb
0.513575	2	1.37273e-11	tlk1b
0.771162	3	2.45136e-222	rps27a
0.818936	5	1.58447e-155	tuba8l4
0.690729	4	5.67588e-64	rpsa
0.778717	11	1.09635e-08	cavin2b
0.644084	5	2.27387e-86	cyp20a1
0.75056	11	2.3266e-06	itm2ba
0.593053	5	2.06462e-12	ola1
0.694118	8	1.91725e-143	wipf1b
0.901639	5	3.50178e-250	atp5mc3b
0.768573	10	5.99176e-35	cycsb
0.586523	1	3.42237e-109	senp2
0.556372	1	1.41432e-151	calcrlb
0.527074	11	1	baz2ba
0.532014	3	6.91547e-13	si:ch73-71c20.5
0.546037	1	3.40595e-50	casp8
0.747293	3	5.49359e-185	eef1b2
0.571856	2	8.51284e-58	dnpep
0.695431	5	5.60411e-60	p4hb
0.549797	8	6.92443e-05	sept9b
0.69084	0	8.00347e-301	zgc:174863
0.638727	0	6.27833e-177	ntn1a
0.681643	0	3.39654e-285	col18a1b
0.560071	11	1	DDX17
0.606897	11	0.0434535	brdt
0.833829	5	1.62699e-181	hdlbpa
0.857906	6	1.13342e-231	im:7152348
0.546828	2	5.56014e-22	lpp
0.681621	3	1.35473e-100	rpl5b
0.728942	0	0	dpt
0.800609	11	3.29841e-11	atp1b1a
0.615224	8	1.49476e-37	tmem131
0.702559	8	1.9205e-36	ptmaa
0.542466	11	1	lepr
0.680655	1	0	jak1
0.543048	6	0.00900839	dock7
0.624279	2	4.48286e-197	kank4
0.691796	0	0	mast2
0.644629	11	1	serbp1a
0.671634	5	6.86432e-110	lrrc15
0.591165	5	6.40803e-24	tmem45a
0.523933	5	1.28922e-05	nit2
0.874567	2	0	krt4
0.782548	5	1.55566e-120	krt18b
0.513978	11	1	si:dkey-195m11.8
0.768333	5	3.36166e-152	myl6
0.535564	5	1	sec61a1
0.582624	2	8.36078e-79	tspo
0.754751	5	1.92756e-175	arpc4
0.555269	5	5.5757e-14	tcta
0.550064	11	1	stau1
0.686211	5	3.6854e-88	capza1a
0.817678	11	7.10709e-18	rhoca
0.648511	6	1.66785e-37	slc25a55a
0.682617	10	1.01674e-10	rplp2
0.693216	3	6.39369e-112	rps26l
0.595841	8	3.82257e-16	ctsz
0.810554	5	8.59852e-157	atp5f1e
0.67164	1	0	chmp4ba
0.754333	5	2.00298e-131	eif2s2
0.66848	3	7.85046e-86	romo1
0.633865	6	8.17715e-23	mych
0.70161	1	0	eif6
0.792816	1	0	sdc4
0.533974	8	1	rbm5
0.688599	3	1.92627e-106	rps10
0.825638	5	5.01344e-264	snrpb
0.52482	11	1	helz2
0.640038	0	6.31029e-170	ddit3
0.529082	2	1.53671e-28	ccndbp1
0.740767	6	4.96842e-76	prelid3b
0.578625	11	1	ss18
0.600066	2	8.21699e-133	dspa
0.757848	6	3.60666e-86	higd1a
0.71919	3	2.36906e-149	SERP1
0.646111	0	8.66028e-207	egfra
0.8649	5	2.06688e-207	ptmab
0.514216	5	1	extl2
0.79649	5	3.44013e-169	ap2m1a
0.816535	5	0	cmpk
0.576094	9	0.00921909	wls
0.669314	7	7.40736e-29	rpl5a
0.537341	5	9.38403e-13	CABZ01026681.1
0.690343	0	1.35012e-290	f3b
0.554537	11	1	arhgap29b
0.599013	9	3.11188e-05	tfa
0.520492	1	1.13491e-10	ptprfb
0.673835	1	0	ptgs2a
0.580489	6	6.80999e-24	chd7
0.599482	11	1	rab2a
0.528214	2	4.91614e-17	stk25b
0.509362	2	0.00184195	cdyl
0.732856	4	1.89547e-96	rps28
0.67656	8	6.43678e-46	ifi30
0.525621	9	1	fndc3ba
0.597015	2	6.49874e-80	acadm
0.697139	3	1.21949e-116	rps8a
0.555849	1	4.75187e-58	zswim5
0.723761	3	1.13851e-150	rpl7
0.755335	1	0	rdh10b
0.699258	5	3.28936e-95	elocb
0.75567	2	0	colec12
0.512592	9	1	ankhb
0.668265	7	1.85296e-28	mycb
0.51121	5	0.748888	fastk
0.628716	11	0.021549	puf60a
0.703052	1	0	plk3
0.596842	9	1.03772e-06	lamc1
0.62153	8	1.28564e-18	ccnl1b
0.669638	6	3.10048e-38	gadd45bb
0.554457	5	3.0627e-17	zgc:101744
0.534812	9	0.369154	sppl2
0.631835	11	0.000303435	zgc:66427
0.521503	11	1	chd8
0.586886	9	2.33769e-05	mmp14b
0.539792	11	1	acin1a
0.691333	1	0	homeza
0.698208	5	2.36836e-182	psmb5
0.557351	1	2.85089e-72	spsb4a
0.631874	3	5.9608e-54	gtpbp4
0.724942	6	3.795e-83	crema
0.541324	6	3.79487e-05	camk2n1a
0.557773	11	1	per2
0.71279	3	1.51072e-137	eef1da
0.535836	11	1	plpp2a
0.828781	5	0	calr3b
0.723003	1	0	si:ch211-178n15.1
0.710166	3	4.42501e-133	uba52
0.61339	11	7.82574e-08	rab11bb
0.609249	5	5.78853e-16	eef2b
0.518975	9	1	si:ch1073-185p12.2
0.521083	11	1	epb41l3b
0.797566	5	1.97504e-140	cirbpa
0.721521	3	8.13887e-148	rpl24
0.522989	8	1	dcun1d2b
0.64822	11	0.0692627	pros1
0.515704	1	0.0977	si:ch211-132g1.3
0.558738	6	9.40749e-10	spry2
0.634519	1	5.74489e-218	ndfip2
0.593801	2	6.33906e-44	fn1b
0.595488	2	3.35425e-195	si:dkeyp-9d4.2
0.863125	5	7.40311e-200	actb1
0.509943	8	1	micall2b
0.623668	8	4.79069e-12	eif3f
0.549538	6	8.7572e-86	dachb
0.576119	8	4.28302e-30	cnpy3
0.64357	6	1.49265e-56	grk4
0.578236	2	9.52593e-73	mtus1b
0.5304	11	1	limch1a
0.514447	9	1	apbb2b
0.599146	5	4.33528e-26	uchl1
0.521471	1	3.85256e-12	tapt1b
0.558954	5	9.22671e-19	gtf2e2
0.736655	3	5.41783e-169	rpl9_ENSDARG00000037350
0.848152	1	0	ugdh
0.717813	3	1.17328e-142	rps3a
0.740239	2	0	bnc2
0.50789	2	3.05052e-05	cars2
0.561547	5	4.96618e-28	pcca
0.602108	0	7.60422e-106	cd99
0.613072	6	5.42736e-18	kctd12.2
0.683089	4	5.55992e-59	tpt1
0.522137	8	1	znf827
0.506084	7	1	nr3c2
0.585938	11	0.583666	irf2a
0.916093	5	3.43311e-268	TXN
0.602489	7	3.30533e-20	cpz
0.659591	5	1.46359e-67	lrpap1
0.779317	11	5.59708e-41	smox
0.551914	1	5.469e-63	rtn4rl2a
0.521069	8	1	zdhhc5a
0.505476	10	1	tmem187
0.626857	0	3.59446e-134	tmem176
0.700407	3	2.42651e-121	rps6
0.567183	5	4.41376e-24	trappc5
0.705428	11	0.00181276	mhc1zba
0.548378	5	5.67965e-11	fstl1a
0.828945	1	0	cxcl18b
0.815818	5	1.68437e-207	atp5md
0.500751	5	1	zp3c
0.766306	10	3.18017e-38	mdh1aa
0.555301	8	3.42931e-15	psen2
0.567536	11	0.0011831	spred2a
0.548808	8	8.7157e-07	FBXO48
0.761886	0	0	junba
0.645902	9	6.95066e-24	abca1a
0.774714	5	5.25738e-148	ndufb7
0.506381	11	1	dnm2b
0.610299	5	1.42764e-23	pin1
0.799142	1	0	bzw1b
0.629446	3	2.12021e-63	si:dkey-11f4.20
0.50615	11	1	ino80da
0.513043	9	0.972915	gpr1
0.522855	11	1	casp8l2
0.887643	5	2.66563e-279	atp5mc3a
0.512261	2	2.29877e-08	tlk1a
0.571091	5	2.15033e-33	prpf40a
0.586228	9	3.74591e-05	creg2
0.65955	0	7.69075e-203	col4a1
0.613471	6	9.80676e-15	col4a2
0.527666	8	0.135777	naxd
0.525154	8	1	ankrd10b
0.89326	6	2.9409e-249	sik1
0.607102	5	1.96773e-15	fstl1b
0.542458	2	1.52278e-26	itgav
0.525026	5	3.6397e-12	nup35
0.511182	8	1	igf2bp2a
0.529346	8	0.0385539	epsti1
0.537198	8	0.226289	crfb1
0.558173	11	1	si:ch211-140m22.7
0.528213	2	1.13727e-37	si:ch211-141e20.2
0.576743	6	2.07464e-07	txndc9
0.666971	1	1.10289e-268	tnfaip6
0.650311	0	8.52909e-179	col6a3_ENSDARG00000077139
0.674715	5	2.16604e-87	esd
0.785251	8	4.10393e-111	itm2bb
0.502221	10	1	si:dkey-193n17.9
0.65113	5	4.54951e-71	tfg
0.595635	11	1	sf3b1
0.825629	5	0	hspe1
0.691541	4	1.64313e-64	rpl8
0.578532	11	1	ddx3xa
0.550055	9	1	appb
0.662135	11	0.00571459	rcan1a
0.623236	0	7.45717e-299	inhbb
0.639274	5	1.23406e-97	pdia5
0.571909	1	5.54306e-105	glsb
0.590272	0	2.00742e-108	col18a1a
0.605497	11	1	tfpia
0.577402	7	5.19161e-07	gulp1a
0.636423	5	8.29651e-27	col5a2a
0.61355	2	4.74602e-87	ube2e3
0.591947	1	1.84555e-147	cx43.4
0.554066	11	1	tns1b
0.818526	8	5.28317e-100	arpc2
0.60587	2	0	dhrs9
0.654948	0	1.72012e-191	dap1b_ENSDARG00000086842
0.884362	5	1.64936e-223	tmsb4x
0.524655	9	1	gpm6bb
0.605779	6	1.00102e-14	sept10
0.760143	3	1.17881e-204	rpl31
0.815531	6	4.03223e-135	vegfaa
0.661902	5	5.66317e-70	ndufa3
0.528642	2	5.25892e-14	ccr8.1
0.560084	2	9.10287e-32	ecm1b
0.594844	5	5.48273e-50	usp5
0.815474	5	4.00324e-200	tpi1b
0.87312	5	2.98215e-217	cox6b2
0.781816	0	0	mfap5
0.508045	2	0.071939	ntd5
0.540709	7	1	zgc:174888
0.544304	11	1	grwd1
0.676907	11	0.000475758	cdc42ep5
0.630464	0	6.26592e-155	BX322530.1
0.789137	7	9.66005e-127	c4b
0.73352	3	1.56478e-164	rpl18
0.657934	1	2.55193e-260	tnfrsf1a
0.591278	1	4.05044e-122	nop2
0.534989	5	2.81737e-08	casp2
0.735958	5	7.13446e-173	fkbp14
0.660087	11	0.0167635	tax1bp1b
0.768639	11	7.28905e-14	si:ch73-86n18.1
0.559183	2	4.84593e-60	cgna
0.800826	11	7.66521e-32	she
0.867637	5	2.77669e-204	s100a10b
0.650308	4	8.96692e-39	icn
0.717686	3	1.21478e-143	rps27.2
0.71036	3	6.09575e-133	rps19
0.787648	1	0	si:dkey-79d12.5
0.661856	5	7.69146e-116	has1
0.592603	5	4.26951e-31	galnt1
0.627282	5	1.38921e-60	erp44
0.617771	7	8.78544e-34	steap4
0.527758	8	1	mef2d
0.626692	5	2.63818e-51	zgc:77086
0.745487	5	9.13813e-193	lmna
0.573298	2	1.93372e-66	c1s
0.715452	3	1.46592e-139	rps9
0.650837	7	2.24954e-22	pnrc2
0.576603	2	2.98275e-44	taf12
0.849691	6	0	sh3d21
0.593933	2	1.23011e-67	col6a4a
0.837868	5	4.88918e-204	si:ch211-198c19.3
0.61046	2	5.72154e-86	selenbp1
0.618126	11	1	eif3ea
0.605277	3	5.54053e-54	tgfbr2b
0.506942	1	0.000128404	BX470182.1
0.687836	0	4.60505e-290	thbs3a
0.51865	9	1	BX005234.1
0.56581	0	5.14363e-33	si:dkey-7j14.6
0.538206	7	0.0208972	zfpm2a
0.690604	5	1.76839e-158	tmem147
0.883315	5	3.21169e-230	gapdhs
0.772446	5	5.93538e-135	rbm8a
0.592192	0	8.83969e-69	rpz5
0.521341	2	1.77164e-17	rpz4
0.600735	0	2.5146e-81	tmem176l.1
0.570535	11	1	sept7b
0.598316	8	8.25119e-08	eif3ha
0.614289	11	1	rab5ab
0.880287	5	2.96619e-234	hmgn2
0.732597	3	4.09097e-163	rpl28
0.621235	11	1	grinab
0.678493	2	6.14243e-167	pabpc1a
0.651259	9	2.36025e-16	lama4
0.609413	0	2.04294e-104	nt5e
0.552917	9	6.77089e-05	clec11a
0.508462	11	1	exoc8
0.768008	1	0	b4galt6
0.679627	1	1.55385e-283	plpp3
0.552948	11	1	ylpm1
0.753664	1	0	zfp36l1b
0.697726	6	2.12143e-101	ptger2b
0.566058	6	5.16544e-09	BX901920.1
0.753391	5	5.1733e-107	prdx6
0.741272	0	0	jun
0.795443	5	3.21368e-144	cdh2
0.837194	5	2.37727e-265	psma8
0.531195	5	4.00682e-06	tnfaip2a
0.64164	5	9.10772e-32	eif5
0.671118	6	2.67735e-55	tdh
0.575975	11	1	pinx1
0.647089	2	3.78623e-182	snx17
0.534458	11	1	rhoj
0.633149	11	0.525139	hif1ab
0.626601	7	7.5646e-22	pdgfra
0.52743	5	3.2844e-09	ociad1
0.57254	9	4.06246e-05	fryl
0.611304	1	7.7801e-230	palld
0.5564	11	1	ginm1
0.649054	0	6.96165e-193	cyp2n13
0.568563	2	2.09469e-31	cyp2ad3
0.60981	0	2.6652e-127	cyp2p6
0.590268	1	1.48212e-142	foxc1b
0.606736	0	4.9576e-102	serpina10a
0.619525	11	1	max
0.519464	5	1	srsf5b
0.854703	5	2.40378e-268	ywhaqa
0.782072	5	2.0257e-119	rps7
0.585216	5	3.77663e-36	acbd3
0.754866	5	1.11759e-179	pdia6
0.574417	5	6.58162e-14	cd164
0.599467	3	5.31312e-39	foxo3b
0.52123	11	1	rock2b_ENSDARG00000004877
0.705763	8	4.62531e-96	arpc5b
0.590756	2	7.80799e-80	sccpdhb
0.592971	1	2.25822e-142	hivep2a
0.585143	11	1	atf3
0.53351	8	3.52998e-09	reps1
0.789243	3	2.325e-258	clu
0.665762	5	1.59454e-53	scara3
0.545325	11	1	serinc1
0.549103	2	4.70499e-52	slc22a2
0.524029	11	1	laptm4a
0.571768	11	0.00608407	mark3b
0.779129	5	6.74026e-173	tmed10
0.749399	0	0	fosab
0.611055	7	5.44501e-11	jdp2b
0.68644	5	8.54169e-162	hadhb
0.624208	2	5.76075e-115	mgst3a
0.588413	8	1.05682e-08	COX7A2 (1 of many)
0.617007	5	2.46286e-22	eif2s1b
0.745617	11	7.1901e-06	hsp90ab1
0.698791	11	0.00427199	eef1db
0.737503	4	1.85814e-100	rps29
0.710363	3	3.70107e-133	faua
0.59178	2	2.16749e-42	CT027638.1
0.636817	8	3.63563e-21	tmed7
0.639111	10	1.17806e-05	vdac3
0.915793	5	0	dynll1
0.637335	5	4.0415e-27	rpl6
0.510949	2	0.000193719	si:ch211-51h9.7
0.555651	7	0.0210037	slc25a25a
0.707164	2	0	si:ch211-166a6.5
0.570797	11	1	cldn5a
0.522711	11	1	cdk16
0.546155	5	4.4634e-19	abt1
0.518159	9	1	plxna3
0.820342	1	0	pim1
0.672116	5	6.60593e-49	rhoaa
0.535229	11	1	faf1
0.760385	5	0	calr
0.631702	5	2.56379e-56	smim15
0.520994	0	2.14675e-08	tmem47
0.802335	1	0	zgc:77486_ENSDARG00000013711
0.584949	8	6.22207e-10	notch2
0.567392	3	9.66524e-13	mknk2b
0.538749	11	1	csnk1g2b
0.77955	2	0	aldh9a1a.1
0.631664	7	2.42964e-25	cfp
0.720403	3	3.53388e-146	rpl10a
0.566982	2	6.48386e-82	mapk14a
0.742135	2	0	gstm.1
0.971883	2	0	gstm.3
0.89713	5	6.5897e-255	atp5pb
0.717371	11	0.000221761	rhoab
0.641657	5	7.97293e-32	si:ch211-156j16.1
0.738016	11	9.471e-12	rhocb
0.796946	5	2.22426e-172	capza1b
0.876225	5	9.42901e-293	tuba8l
0.711976	8	1.62545e-39	cebpb
0.557068	8	2.14654e-10	CU639397.1
0.688966	8	4.92437e-49	tspan36
0.580593	11	1	RALGDS
0.576045	5	4.2379e-37	snrnp200
0.688366	3	1.99502e-106	selenop
0.623347	9	1.08601e-09	c7a
0.943224	5	0	cox6a1
0.512531	11	1	zgc:174931
0.551969	2	1.68679e-77	fahd2a
0.583435	5	2.24783e-11	rnf10
0.591265	2	9.22488e-103	si:ch73-138n13.1
0.612881	2	2.22222e-65	si:ch1073-459j12.1
0.859824	5	2.76206e-205	ppiaa
0.571669	6	5.77248e-11	ogdha
0.763136	10	6.62747e-25	ybx1
0.592992	11	0.602512	kank3
0.834509	5	4.50135e-185	fkbp1aa
0.617328	1	5.36658e-170	egr3
0.647682	11	1	b2ml
0.530009	3	2.79208e-09	fgfr1a
0.662906	8	3.54766e-29	gnb1a
0.526159	11	1	ubiad1
0.625127	0	1.42625e-205	CABZ01102109.1
0.630485	2	6.8356e-166	gchfr
0.534336	11	2.5126e-05	sash1b
0.59226	5	1.71206e-34	ctbp2a
0.689798	11	5.15164e-07	sptssa
0.625619	5	1.726e-42	srp54
0.668436	8	4.49749e-30	nfkbiab
0.508147	8	1	galcb
0.533679	1	3.34997e-37	SAMD8
0.539094	5	4.77934e-07	ube2d1a
0.581792	5	5.59585e-22	chst15
0.525078	2	9.83541e-33	ifit16
0.628643	11	0.0320502	ptena
0.724585	3	5.43937e-152	rpl13a
0.552263	5	3.00091e-18	commd9
0.519364	9	1	si:ch211-195o20.7
0.505887	10	1	tmem54a
0.668844	2	8.60475e-226	clic4
0.552164	11	1	crybg1a
0.6184	2	1.30763e-82	calm1a
0.64226	1	0	asap3
0.643635	6	1.40878e-32	id3
0.613438	11	1	qkia
0.554168	8	3.04309e-07	kdm1a
0.602841	11	0.00927087	strn3
0.525618	0	2.244e-12	eml1
0.803304	5	1.88941e-156	ywhaqb
0.677233	5	6.45135e-159	eif2s1a
0.67768	6	2.76657e-57	id2a
0.598845	1	8.92252e-103	elmsan1b
0.61205	0	2.93138e-98	crip1
0.519157	2	8.98986e-06	stard9
0.52692	2	1.34422e-13	dglucy
0.671156	6	1.32088e-37	fosl2
0.607555	5	2.24244e-31	gskip
0.643813	8	5.44362e-22	npc2
0.700358	8	1.51933e-93	arf6b
0.573653	1	1.48516e-138	zc2hc1c
0.518588	8	1.23591e-11	unm_sa911
0.70289	2	6.18703e-234	mycbp
0.584994	8	0	zgc:152774
0.855248	6	1.81956e-202	pdgfrb
0.646583	7	2.43499e-24	gstp1
0.602592	5	6.97844e-82	fnta
0.58075	2	4.80534e-60	dhrs13l1
0.517241	7	1	nanos1
0.678365	6	1.21831e-39	tubb4b
0.577925	11	1	si:dkeyp-44a8.2
0.707436	3	2.09532e-129	rack1
0.724486	11	1.10265e-06	hbegfa
0.641849	8	3.53502e-21	ube2d2
0.576392	2	8.9457e-69	eif1ad
0.559005	8	2.06183e-07	si:zfos-2326c3.2
0.549033	5	2.47924e-24	prps1b
0.606698	5	1.13647e-23	magt1
0.567136	11	1	thoc2
0.511247	5	1	fut11
0.800448	5	2.46045e-295	canx
0.617137	11	1	sqstm1
0.5464	7	4.8147e-10	spon2b
0.614879	5	6.36495e-62	selenot2
0.681265	9	7.05721e-27	si:ch211-159i8.4
0.726916	8	2.68176e-72	lygl1
0.654186	7	1.61744e-38	aldob
0.771273	0	0	egr1
0.797464	5	2.31074e-136	ran
0.823311	5	1.83285e-165	ccng1
0.638566	8	1.76532e-65	gnpda1
0.666916	11	0.050067	ndfip1
0.703552	4	4.25966e-73	sparc
0.794221	5	4.62216e-216	atox1
0.724096	3	2.52379e-151	eef1g
0.62524	5	9.04145e-22	ahnak
0.66848	0	1.63841e-236	tsc22d3
0.566916	9	0.0228882	pdgfrl
0.614358	11	1	ccdc85b
0.693056	1	8.70707e-297	fosl1a
0.612145	5	1.52595e-29	atl3
0.912218	5	6.45769e-262	cfl1
0.676705	3	7.4119e-96	prss23
0.586001	1	4.90577e-96	foxo4
0.887878	10	6.11415e-57	slc25a5
0.5302	2	4.96914e-43	dlg3
0.738894	4	1.28606e-101	rpl39
0.528606	9	1	upf3b
0.6752	5	1.84351e-61	ndufa1
0.829205	11	4.71957e-13	clic2
0.536813	1	3.73411e-20	gria1a
0.577213	11	1	clint1a
0.654255	11	0.341676	csnk1a1
0.72761	6	1.63448e-75	hnrnpa0b
0.799042	6	1.54601e-116	hnrnpa0l_ENSDARG00000036161
0.579565	0	1.91783e-78	pcdh19
0.661121	7	1.57144e-28	adh5
0.549185	2	1.43388e-46	rarres3l
0.623645	9	1.69813e-09	CR383676.1
0.609558	9	2.63412e-08	c1qtnf2
0.680058	5	7.37446e-168	si:ch211-235e9.6
0.590398	5	4.61026e-79	ppid
0.537186	5	9.68775e-05	scocb
0.90444	5	0	mif
0.670514	8	7.28933e-66	tnip1
0.551514	5	7.47187e-15	dctn4
0.629484	1	1.95881e-262	ube2d2l
0.556421	11	1	exosc3_ENSDARG00000098334
0.649934	9	1.47819e-15	si:ch1073-291c23.2
0.676769	7	1.48318e-58	gsta.1
0.602141	7	2.65809e-10	pno1
0.623182	11	1	perp
0.572559	2	5.88148e-64	fbxo9
0.513064	11	1	ubr2
0.577531	5	4.35233e-34	c1d
0.580193	3	1.18286e-23	h2afy2
0.707909	5	1.00042e-103	calm2a
0.5111	8	1	slf2
0.71437	5	8.5518e-131	prdx3
0.631234	11	0.0260042	trim8a
0.66655	5	1.84215e-96	npm3
0.725437	1	0	pprc1
0.81551	3	0	adh8a
0.82314	5	1.63939e-160	ckba
0.662612	5	2.04457e-47	anxa11a
0.767505	5	1.26493e-110	vdac2
0.617817	11	1	eif3s10
0.558831	11	1	camk2g2
0.624595	5	1.08829e-26	glud1a
0.511305	9	1	hnrnph3
0.69521	11	0.00847812	srgn
0.931247	10	0	acta1b
0.646639	6	3.94372e-59	adam8a
0.554411	9	0.0844455	slka
0.596234	5	4.49742e-55	ap3m1
0.633085	11	1	pdlim1
0.537496	8	1.41504e-19	vrk2
0.670746	5	1.05552e-71	eif4ebp2
0.701669	4	8.91162e-72	rps24
0.812608	3	0	cxcl12a
0.619069	3	4.63139e-77	vstm4a
0.636875	5	2.068e-77	pqlc3
0.519755	7	0.450547	rbm25a
0.590873	11	1	arg2
0.548748	7	1.37631e-06	golga5
0.741688	5	1.20983e-202	rrbp1a
0.701907	0	0	cst3
0.549253	1	5.96785e-37	thbs2a
0.627966	5	9.7938e-64	erlec1
0.689079	1	0	zgc:153911
0.608698	8	6.15136e-15	lgmn
0.619614	8	3.29416e-15	srsf5a
0.623074	5	1.88888e-34	lgals3a
0.710534	5	3.70277e-142	gmfb
0.566935	5	2.86592e-11	ppp2r5eb
0.59612	2	2.73492e-100	ifi45
0.673174	2	1.47002e-165	ifi46
0.662011	2	2.55622e-182	si:dkey-188i13.10
0.645741	2	1.16395e-202	si:dkey-188i13.11
0.642878	6	3.29207e-61	marveld1
0.546838	8	1	eif3s6ip
0.560206	9	1	glo1
0.778489	5	2.63309e-123	khdrbs1a
0.582123	2	8.38848e-53	syf2
0.641735	0	6.47602e-160	marcksl1a
0.619471	4	1.95807e-24	nid1a
0.697575	4	6.20857e-69	CABZ01092746.1
0.552156	11	1	usp8
0.525356	11	1	trpm7
0.789675	8	8.29322e-120	pkma
0.551765	2	7.47547e-51	dhdhl
0.627409	8	1.67827e-22	pepd
0.505586	11	1	ccpg1
0.516962	1	6.70046e-14	rab27a
0.539013	9	1	fam168a
0.707506	3	4.24899e-130	rps3
0.662973	8	2.88128e-23	mibp2
0.575523	8	3.08632e-06	bloc1s6
0.516111	11	1	nob1
0.528945	2	3.04309e-07	dnaja2b
0.60427	5	3.64805e-59	si:dkey-238c7.16
0.623319	1	9.31174e-164	zgc:77650
0.888356	8	1.3316e-137	CR318588.4
0.953206	9	4.43994e-210	CR318588.1
0.544702	5	9.74769e-17	rabl2
0.533756	8	9.14683e-24	fgd4a
0.7292	5	4.01941e-104	hsbp1b
0.51223	9	1	selenoo1
0.63912	2	4.24571e-121	endouc
0.658394	8	7.71741e-44	ctsd
0.627651	5	7.09373e-60	si:ch211-218c6.8
0.509949	11	1	ppcdc
0.655054	11	0.000671147	rab11a
0.631063	5	1.04932e-24	rpl4
0.601411	5	3.11942e-23	morf4l1
0.560001	11	1	bcar1
0.583353	5	6.66719e-54	cbfb
0.6513	11	0.0431526	mef2aa
0.726425	6	0	sema4ba
0.846742	5	2.42047e-186	cox4i1
0.830714	5	1.83325e-170	ssr3
0.56528	5	9.20888e-34	hnrnpul1
0.724318	1	0	fosb
0.631693	5	1.63985e-39	tbcb
0.614901	5	4.67342e-69	nucb2b
0.807899	1	0	bcl2l10
0.562898	11	1	mapk6
0.807909	5	3.72816e-257	snrpd2
0.747497	1	0	ccnl1a
0.543343	11	1	aplp2
0.801285	2	0	ehd2b
0.643678	11	0.0281098	srpra
0.596525	11	1	eif3m
0.742727	3	7.95998e-178	rpl35a
0.517275	9	1	irf2bp1
0.523133	3	0.0211249	ppp1r37
0.593789	9	1.3767e-05	BX663503.3
0.629109	5	3.76672e-35	loxl1
0.597019	11	1	rap2b
0.819077	5	1.8966e-231	kdelr2b
0.562597	1	1.70952e-56	rasd1
0.650356	5	2.7928e-32	col1a1b
0.62891	5	2.52722e-34	lsm12b
0.590672	5	5.38115e-14	eif3c
0.513274	9	1	itgam
0.752812	3	8.83948e-193	rbp4
0.608979	5	1.02297e-65	tfam
0.562901	1	1.5255e-48	reep3b
0.649778	5	1.35526e-85	myof
0.518893	5	2.3348e-06	vps35l
0.677297	1	8.67612e-251	htra1b
0.539368	2	4.91191e-24	irf9
0.513431	8	1	klhl11
0.673169	11	0.000400298	svild
0.526592	11	1	ifit12
0.566119	8	6.67477e-06	lipf
0.654808	5	8.26799e-176	aco2
0.831273	1	0	maff
0.618432	3	7.09077e-53	rsl1d1
0.577291	11	1	polr2a
0.518688	1	1.80813e-07	ablim2
0.562891	2	3.43996e-240	mpp7a
0.59448	5	1.98658e-112	pigf
0.671776	0	5.99846e-293	zfp36l2
0.574893	11	1	etv4
0.549563	2	7.80187e-50	si:ch211-194k22.8
0.561	2	3.028e-81	cbx1b
0.642514	0	6.58427e-172	ablim1b
0.521259	5	1	afap1l2
0.617497	11	1.55941e-05	casp7
0.513644	5	3.22176e-07	thbs2b
0.652809	5	2.55371e-54	srsf2a
0.626044	5	1.93719e-82	lrrc59
0.574819	5	3.085e-34	nat9
0.589854	3	1.99988e-51	c1qtnf1
0.780322	1	0	slc16a3
0.675151	7	2.80291e-32	socs3b
0.551467	2	8.94725e-39	bahcc1b
0.603181	5	2.78611e-28	chmp6b
0.574874	2	6.5476e-65	map2k6
0.739617	3	2.61064e-173	rpl38
0.529481	9	1	bccip
0.550918	6	0.000276999	CABZ01068367.1
0.59785	8	6.58345e-32	CABZ01068358.1
0.504106	10	1	plaub
0.603251	5	2.3753e-26	anapc16
0.82652	5	8.49778e-225	ndufb8
0.745754	1	0	mcl1a
0.667061	11	0.0821117	gstr
0.704924	4	4.00037e-74	rplp1
0.566131	1	7.7364e-41	twist1a
0.61316	1	8.3476e-153	hivep1
0.687087	6	2.08681e-192	fhl3b
0.817662	2	0	krt91
0.769026	1	0	eif1b
0.566056	0	5.70099e-44	pdk2b
0.526545	2	2.73401e-21	znf384l
0.637645	2	3.2497e-163	tapbp.1
0.577487	5	8.2582e-24	sdha
0.526255	7	1	pbxip1a
0.532685	5	6.15661e-05	hax1
0.583499	9	0.00536002	CR936442.1
0.743692	8	6.72266e-53	rps27.1
0.875445	5	0	si:ch211-288g17.3
0.585422	2	1.60508e-244	tmem238a
0.544734	11	1	arhgef1a
0.738447	5	1.75945e-87	ssr2
0.696176	5	7.81405e-89	sept7a
0.586397	3	7.73922e-23	pabpc1b
0.868011	5	1.22235e-223	ywhaz
0.556497	8	1.08867e-06	ptpn2b
0.507905	11	1	rims2b
0.578236	11	1	stx12
0.778115	2	0	phactr4a
0.584759	2	1.6318e-41	serinc2
0.529594	7	0.00035489	ptprua
0.663233	7	1.0342e-26	rpl15
0.668894	3	9.22728e-87	rps18
0.523233	3	0.00162952	ppt2
0.561875	11	1	rab5aa
0.519192	8	1	adnp2b
0.543319	11	1	tshz1
0.758309	5	1.18915e-109	pleca
0.504877	5	0.0029482	zgc:64022
0.656285	0	3.98732e-196	s100v2
0.668889	8	8.17813e-26	txnipa
0.562007	2	4.1807e-60	med10
0.535093	5	0.0690217	khdrbs1b
0.545716	5	1.10651e-43	acot13
0.964622	11	3.89193e-28	fabp11a
0.568306	2	1.21417e-78	fuca1.1
0.754499	3	5.49261e-196	rpl30
0.603625	5	2.79275e-52	triqk
0.576097	5	3.65777e-13	zgc:91910
0.770231	5	1.17735e-211	ndufs5
0.586409	10	0.494187	CR753876.1
0.723481	1	0	ptp4a2b
0.56737	8	6.74663e-27	trappc3
0.680517	4	5.14477e-57	col1a2
0.788846	5	7.16704e-145	sem1
0.525555	5	0.0170467	nfyc
0.615569	9	5.54574e-15	si:ch211-191i18.2
0.634499	9	2.26939e-15	zgc:110239
0.725072	5	4.96386e-272	zgc:103438
0.87602	5	0	fkbp9
0.694828	5	5.15548e-89	crtap
0.606455	8	6.02464e-33	pdcd6ip
0.694455	4	1.64265e-66	eef1a1l2
0.645704	8	4.39847e-21	ppt1
0.749588	5	4.47792e-93	rpl11
0.550045	11	1	med30
0.546573	1	1.30201e-24	sdc2
0.805198	5	4.19179e-189	psmb2
0.574886	5	1.20684e-15	ctnnb2
0.743598	8	7.8004e-53	nme2b.1
0.720096	4	4.59306e-86	rpl14
0.642257	6	3.40681e-28	tagln
0.760368	3	4.18886e-207	lxn
0.595993	5	4.36538e-19	srprb
0.565376	11	0.0252885	zgc:153184
0.737524	11	8.13653e-18	foxo1a
0.710357	5	4.88715e-148	eif4h
0.695077	5	4.85808e-90	spcs2
0.620913	3	2.91963e-45	nop53
0.54201	11	1	sirt2
0.570143	8	1.16976e-21	pik3cb
0.556381	2	2.57388e-33	arhgap35a
0.527909	8	0.0017695	rab4b
0.623538	7	3.83344e-14	zgc:162730
0.504216	1	1	numbl
0.558341	2	2.71919e-86	nxn
0.648684	5	6.80573e-126	mrpl28
0.51532	7	1	picalmb
0.75991	10	4.55504e-55	cox7a1
0.558402	11	1	dlc
0.598816	0	4.2513e-108	sik2b
0.554471	9	2.83105e-10	scn3b
0.705741	0	0	c1qtnf5
0.652538	11	8.42106e-06	myo18ab
0.562452	11	1	hic1
0.539231	9	0.530232	bcas3
0.648407	11	0.0015928	myo1cb
0.537431	11	1	git1
0.563889	11	1	ssh2a
0.554451	0	3.16169e-33	nova2
0.650126	5	2.60031e-57	lgals9l3
0.529137	11	1	ksr1b
0.550897	11	1	wsb1
0.777418	9	4.14301e-58	c4
0.518327	0	2.89077e-18	vwde
0.609419	11	2.4544e-06	sesn3
0.561344	5	1.33994e-38	mrpl44
0.648863	11	7.36777e-15	kirrel3l
0.578149	2	2.13039e-55	aplp1
0.687041	4	1.98829e-61	rps5
0.605363	0	7.26549e-124	efhd1
0.512408	2	1.08099e-15	ftr73
0.912912	6	5.39804e-301	kcne4
0.522404	11	1	chordc1a
0.559271	11	1	h3f3b.1_ENSDARG00000068436
0.5078	0	2.87654e-13	c1qtnf7
0.520331	9	1	aar2
0.603121	2	7.30957e-62	arl6ip5b
0.564691	5	4.02363e-25	srsf6a
0.65623	5	2.07396e-144	adtrp1
0.519946	2	1.58763e-15	tcea2
0.719092	3	1.43403e-144	rps21
0.616241	9	7.4448e-09	lama5
0.923316	2	0	krt8
0.903694	11	1.28107e-20	krt18a.1
0.638816	5	2.17206e-35	naa10
0.528779	9	1	si:rp71-79p20.2
0.640173	6	8.10316e-25	sdcbp2
0.548887	11	0.750876	fkbp1ab
0.772424	2	0	ppdpfb
0.75604	3	2.1573e-198	naca
0.593907	2	2.46783e-81	nucks1b
0.841429	5	6.32347e-188	ssr4
0.609316	9	6.37814e-08	cox4i2
0.535997	0	7.169e-47	atp6ap1lb
0.708119	3	4.19898e-130	rpl10
0.737711	6	1.20006e-76	flna
0.734416	5	1.54034e-121	emd
0.552151	2	3.6112e-90	lamb2
0.510662	7	9.35437e-06	camkvl
0.7396	5	6.227e-195	uba1
0.587284	5	9.06648e-68	emc1
0.776377	5	2.20917e-194	eno1a
0.546001	9	0.707767	agrn
0.613103	2	6.37168e-128	ctdsp2
0.742773	3	1.29375e-177	si:dkey-151g10.6
0.620526	5	1.35724e-82	gdi1
0.550857	9	0.73884	hspg2
0.620898	7	6.34207e-22	rnd1b
0.580129	11	1	dip2ba
0.716847	3	1.002e-141	rps26
0.541154	2	4.98259e-37	lmbr1l
0.559918	9	1	mxra8b
0.594619	9	1.82936e-06	tbx18
0.797585	5	4.81324e-133	rps12
0.742569	0	0	tcf21
0.515354	11	1	hbs1l
0.813889	1	0	cd63
0.506347	7	1	pou6f1
0.846886	5	6.10649e-266	tuba1b
0.515106	8	0.120955	mfsd5
0.562745	2	7.24299e-72	calcoco1a
0.623887	1	5.96299e-260	tshz2
0.617234	11	0.388177	vwa1
0.648496	10	2.72182e-10	myl9a
0.997128	8	4.28175e-257	pfn1
0.8381	10	3.11373e-52	eno3
0.556409	8	8.82139e-11	btr31
0.506279	2	0.0472649	zgc:162858
0.762498	3	0	bhmt
0.699969	5	4.94678e-64	hnrnpabb
0.729202	11	1.60224e-09	smad7
0.690332	3	6.25276e-110	nsa2
0.885043	5	2.25533e-246	atp5fa1
0.742602	3	1.65025e-177	rpl37_ENSDARG00000034291
0.717125	8	2.57659e-43	ccni
0.776204	3	7.73682e-231	rpl35
0.515749	8	1	mob1bb
0.755735	5	4.36905e-98	col5a1
0.517605	8	1	ap3b1a
0.560287	11	1	si:dkey-163m14.2
0.569903	2	7.71999e-54	ptpn13
0.509236	7	1	rtkn2b
0.574665	11	1	ubap2a
0.599321	1	1.09993e-93	nop56
0.57875	0	3.7671e-52	sptan1
0.634936	5	5.51251e-32	setb
0.522864	2	7.42616e-09	sfswap
0.624715	10	1.65336e-76	chchd10
0.658271	5	2.45166e-94	ddt
0.66091	5	2.68398e-59	vps29
0.890496	5	1.37559e-272	arpc3
0.697887	4	5.21483e-69	rpl17
0.621829	5	1.15173e-158	nnt
0.60357	5	9.89015e-21	atp5mea
0.673322	9	3.91834e-21	c6_ENSDARG00000057113
0.650204	5	2.06782e-59	cbr1l
0.551677	8	0.024988	dub
0.5787	5	7.43493e-33	nf2b
0.709991	3	3.57457e-133	rpl23a
0.603669	8	1.84141e-09	prdx5
0.879607	5	4.11681e-241	cox8a
0.687475	5	7.87624e-79	pfdn1
0.669447	5	1.12981e-105	nhp2
0.527167	5	0.000119042	tpst1l
0.702165	1	0	gfpt2
0.587036	9	1.75972e-05	adamts2
0.727697	4	4.30351e-92	rps14
0.541248	11	1	sgcd
0.615858	0	3.10585e-179	fgfr4
0.583514	0	1.55825e-63	pgrmc1
0.860268	5	2.24023e-235	cox7b
0.683094	11	0.00178567	pgk1
0.697942	8	4.05529e-113	mpp1
0.567391	5	2.14161e-16	taf9
0.623496	3	3.12006e-48	serpinf1
0.731022	3	9.33935e-191	slco2b1
0.54957	11	1	nup98
0.838062	5	3.57917e-260	pomp
0.521008	9	1	crebrf
0.596711	11	1	cct6a
0.557071	0	3.66279e-42	dpysl3
0.5454	11	1	sept8a
0.603621	5	3.69038e-33	dkc1
0.672959	7	4.31082e-32	spry4
0.675874	5	4.09457e-57	skp1
0.666437	5	4.54757e-83	sar1b
0.604595	11	1	tegt
0.584589	8	3.38594e-32	slc11a2
0.603724	11	1	cnbpb
0.590033	3	1.55093e-115	timp4.3
0.749876	3	6.88082e-189	rpl29
0.588497	9	2.34875e-05	lrp1aa
0.57031	1	4.7501e-85	mapk14b
0.565694	5	1.31e-06	sarnp
0.751123	3	1.64856e-190	rps15
0.646473	5	7.74156e-53	tax1bp3
0.688458	0	1.22776e-282	gadd45ba
0.737598	5	1.49367e-144	lsm4
0.600789	3	1.05653e-43	CU929070.1
0.59492	5	1.2082e-27	b3gnt5a
0.920901	2	0	krt94
0.952434	2	0	krt15
0.509209	5	1	zgc:64002
0.640391	5	7.02529e-43	ap1s2
0.66354	11	0.0394871	si:ch211-1a19.3
0.623659	1	7.65848e-182	cishb
0.842678	6	4.6127e-182	id1
0.566727	11	1	mapkapk2a
0.530391	8	8.69481e-08	ikbke
0.712269	6	8.07776e-69	trib3
0.547312	11	1	rbm39a
0.529076	2	5.91065e-16	nfs1
0.617018	2	1.10695e-83	mxra8a
0.566084	7	0.0145547	olfml3b
0.610591	5	2.54322e-31	cyb5r1
0.523119	9	1	adipor1a
0.588347	1	1.65408e-95	timm17a
0.524458	9	0.35336	sulf2a
0.771389	5	4.49609e-137	cpne1
0.557995	9	0.050862	fbln2
0.516066	11	1	eif4g3a
0.767693	3	8.7199e-217	rpl22
0.642024	5	1.57543e-40	dynlt3
0.520099	2	0.00502677	vegfd
0.515559	9	1	tpcn3
0.644609	11	1	ier2b
0.519933	8	2.60819e-05	stx10
0.611781	0	1.37231e-133	si:dkey-238i5.2
0.578003	4	7.94734e-09	col6a2
0.745559	11	7.77721e-11	gnai2a
0.66778	2	0	gpx1a
0.830723	5	0	snrpe
0.778511	5	9.15034e-221	nucks1a
0.600769	11	1	per3
0.790689	11	1.8095e-09	si:ch211-222l21.1
0.528355	2	4.08259e-20	svbp
0.702175	5	2.2865e-95	zgc:175088
0.544773	5	8.91863e-28	arf4a_ENSDARG00000045989
0.693945	4	3.28194e-66	rps23
0.501411	3	1	srsf7b
0.639179	0	1.07168e-159	nid1b
0.657069	6	2.85586e-36	irf2bp2b
0.717428	4	8.25478e-84	RPL37A
0.717419	2	4.03985e-257	si:ch73-46j18.5
0.596972	1	1.15001e-78	aebp1
0.604727	5	1.36775e-88	sec31a
0.58896	7	6.8906e-32	nfil3
0.633223	5	2.71019e-98	auh
0.665668	1	4.66611e-265	il6st
0.697535	8	7.82125e-39	tln1
0.590149	5	6.82321e-11	reep5
0.722299	5	2.87523e-111	ppp2cb
0.675396	5	2.71758e-288	loxa
0.573371	1	1.54041e-92	slc35e4
0.874531	5	0	sub1a
0.710673	8	5.00473e-120	pmaip1
0.563077	1	5.42715e-52	rasgef1bb
0.568867	11	1	anxa3b
0.759696	5	3.47175e-143	ndufa8
0.621573	7	5.47046e-20	lpar1
0.563505	7	1.24704e-18	il11ra
0.560236	5	4.10972e-14	pum3
0.565773	8	0.000335977	zfand5b
0.512506	6	1	chsy3
0.523433	3	6.62793e-17	nt5c2l1
0.572656	0	7.52244e-90	slc2a11l
0.629984	6	7.81516e-22	slc20a1b
0.525635	11	1	prkab1a
0.755843	6	2.53194e-260	TCIM (1 of many)
0.577314	11	1	golga7
0.579397	3	3.39231e-21	loxl2a
0.598424	1	3.30635e-156	fbxw11b
0.69436	5	4.39537e-65	npm1a
0.590751	1	1.28648e-183	vamp2
0.507418	8	1	tmem135
0.693082	5	3.87036e-122	ufm1
0.515501	0	7.5435e-05	trim3b
0.561246	8	6.841e-05	ehbp1l1b
0.628446	1	4.32482e-174	btg3
0.595855	11	1	crebzf
0.794799	5	5.62092e-131	hspa8
0.749995	1	0	dclk1a
0.599808	11	0.891034	alg5_ENSDARG00000021938
0.560197	11	1	hmgb1a
0.534439	8	1.80251e-05	COA4
0.584562	11	1	ubl3a
0.784464	8	1.98072e-91	ucp2
0.516948	1	5.94541e-09	msi2a
0.732037	5	2.79475e-243	serpinh1a
0.780312	5	1.83373e-131	si:ch73-1a9.3
0.717772	4	4.07786e-84	rps25
0.610096	4	3.96232e-20	anxa4
0.539702	7	4.16891e-05	tcf7l1a
0.716981	5	6.05725e-144	tmem167a
0.535281	1	1.1552e-27	hapln1b
0.575926	8	1.81988e-12	kmt5aa
0.707172	6	2.00855e-54	ubc
0.841969	5	7.88345e-178	ppiab
0.568629	9	0.0015705	itgb1a
0.575857	9	4.47274e-05	nrp1a
0.525194	5	0.000888793	cul2
0.530898	11	1	cyb5a
0.702361	11	0.00306326	klf6a
0.612119	11	0.051067	abi1a
0.703843	11	0.00073428	anxa13
0.716055	1	0	tgif1
0.548243	0	7.90392e-49	otud1
0.599786	8	2.32699e-28	myca
0.664308	1	4.9972e-273	pdcd6
0.617257	2	4.49501e-110	stau2
0.625394	5	7.3848e-29	pabpn1
0.515683	1	2.05534e-27	jph1a
0.501482	6	1	pi15a
0.598446	3	4.36661e-30	eif2s3
0.510387	11	1	zfx
0.539494	8	0.333865	pip4k2aa
0.654007	3	8.95666e-71	sec61g
0.544019	1	1.64834e-45	sulf1
0.511947	7	1	slco5a1a_ENSDARG00000071685
0.681599	1	1.31419e-279	csrnp1b
0.519302	2	3.7588e-24	oxsr1b
0.892339	5	1.80198e-255	cst14a.2
0.624235	5	5.29333e-42	fam162a
0.611207	2	4.86495e-97	boc
0.736635	3	6.85931e-169	rpl21
0.504471	0	1	si:dkey-225k4.1
0.553083	8	2.14576e-07	sh3kbp1
0.734629	5	3.29213e-83	rpl22l1
0.693028	5	1.47627e-58	eif5a
0.570503	11	0.49516	zmynd11
0.542371	7	0.122061	bcl2a
0.625121	8	3.49332e-49	sh3glb1a
0.568239	2	4.44623e-75	snx7
0.778539	11	5.00325e-10	cnn3a
0.733783	6	1.12589e-82	cremb
0.528528	1	2.1944e-13	cpne3
0.661129	3	4.5238e-78	vim
0.579926	8	1.91216e-26	rdh12l
0.602429	9	5.0616e-06	zgc:195173
0.509318	9	1	atg9b
0.795873	5	1.40439e-152	ube2v2
0.669955	11	0.117544	h3f3d
0.676648	5	1.11817e-148	mrpl20
0.621818	9	1.28345e-12	mfap2
0.786667	0	0	btg2
0.750112	3	2.55222e-189	rpl36
0.514861	5	8.46744e-05	CABZ01077217.1
0.60187	11	1	si:ch211-213a13.1
0.546697	9	0.08656	si:dkey-253d23.4
0.650672	1	0	pxk
0.656936	10	1.7546e-20	pdhb
0.539921	9	1	ecm2
0.601483	2	2.53065e-85	si:dkey-42i9.4
0.617322	11	0.948872	pcyt2
0.760501	11	2.6428e-16	rnd3a
0.676709	1	6.05931e-267	stat1a
0.584742	0	5.98983e-84	si:ch211-227m13.1
0.855128	10	1.17992e-48	tpm4a
0.561888	0	2.92974e-47	vcam1b
0.625321	11	0.485761	rtca
0.525831	11	1	plekhb2
0.629339	6	2.91272e-20	ier5
0.554652	9	5.22474e-10	frem1b
0.575381	5	1.5937e-40	atpaf1
0.72725	1	0	SBNO2
0.658269	11	0.579282	cirbpb
0.633881	11	1	midn
0.86501	5	4.73349e-242	atp5f1d
0.696411	11	0.003781	bsg
0.550686	2	1.71582e-32	hsd11b1la
0.537263	2	1.17245e-18	tcf3b
0.807794	5	2.10606e-151	oaz1a
0.539507	8	4.53418e-06	ap3d1
0.547852	9	0.0514619	p3h2
0.686319	5	4.81444e-202	rrbp1b
0.525014	8	1	crebbpa
0.53546	5	4.95886e-05	smc3
0.836822	1	0	dusp5
0.660068	0	4.45425e-210	add3a
0.556021	2	1.8791e-49	mxi1
0.750562	3	7.01189e-190	rpl32
0.593102	2	5.86844e-64	dag1
0.511537	2	7.95827e-07	terf2ip
0.54291	11	1	rnf13
0.667456	1	5.06508e-233	ncl
0.538575	8	1.08248e-08	acy1_ENSDARG00000038475
0.501848	2	1	rcor3
0.778053	3	3.61757e-234	RPS17
0.712648	3	4.23066e-137	rsl24d1
0.814999	5	5.51514e-155	slc25a3b
0.711046	11	2.02984e-17	prnprs3
0.814701	5	1.77868e-150	ppib
0.556423	11	1	hmg20a
0.703742	6	1.23007e-80	cdkn1cb
0.633127	10	1.04701e-06	cox8b
0.58837	5	1.07207e-18	zgc:110339
0.578896	11	1	ppp6r3
0.577701	2	2.29631e-85	ndrg4
0.605395	5	1.19257e-66	ciapin1
0.77388	2	0	dkk3b
0.624596	5	3.05159e-99	tes
0.892689	2	0	cav1
0.509268	11	1	armc10
0.52454	5	2.16714e-13	stra6
0.723695	0	0	phlda2
0.655299	0	2.31745e-209	igf2b
0.603488	2	9.65141e-79	dldh
0.714396	6	6.69621e-60	alkbh3_ENSDARG00000097208
0.757345	5	8.84977e-101	pdia3
0.595072	5	5.58141e-29	cops2
0.910763	5	1.27367e-255	anxa2a
0.558565	11	1	pdhx
0.772115	5	1.70694e-137	psma1
0.64711	5	4.27784e-31	NC_002333.17
0.647458	11	1	NC_002333.4
0.822201	5	1.28764e-157	mt-nd1
0.769946	5	1.95123e-113	mt-nd2
0.754428	8	5.18157e-58	mt-co1
0.789765	8	1.01694e-75	mt-co2
0.826341	5	3.93196e-161	mt-atp6
0.764564	8	8.06138e-63	mt-co3
0.570114	2	3.54771e-45	mt-nd4l
0.705907	5	1.08524e-63	mt-nd4
0.711427	5	2.64205e-69	mt-nd5
0.577167	5	1.79002e-29	mt-nd6
0.740124	5	6.17882e-86	mt-cyb
0.609745	11	4.19918e-06	fzd4
0.79798	5	2.72202e-204	CABZ01064941.1
0.718109	1	0	thbs1a
0.505618	9	1	CABZ01081752.1
0.566142	8	1.17171e-05	zgc:171497
0.517957	8	0.00202913	CABZ01090361.1
0.54964	8	1.26649e-08	med21
0.609047	5	4.26585e-22	cald1a
0.511675	2	3.34897e-09	acss3
0.505117	11	1	si:ch211-161m3.4
0.515162	2	1.96904e-09	rab21
0.5806	8	1.29349e-24	eml3
0.52427	9	1	chd3
0.627599	11	0.039769	rbm4.2
0.696724	11	0.000649784	dnaja2a
0.506929	10	1	abtb2a
0.507997	7	1	ddr2l
0.6102	1	1.91246e-142	acsl4b
0.552162	9	0.0201514	smarca2
0.542693	7	1	zbtb20
0.576585	5	2.25392e-13	myh9b
0.507864	1	8.41756e-13	RUNDC1
0.583143	5	2.8142e-13	nucb1
0.541703	11	1	map3k3
0.609993	6	2.62617e-15	ier2a
0.586558	6	1.84085e-18	epn2
0.663467	11	0.0131263	atf4a
0.543404	0	3.14543e-32	dock9b
0.567161	8	2.90389e-14	trim25
0.560615	2	3.46284e-90	lmo4b
0.638067	1	3.78565e-220	cish
0.543994	8	2.34862e-07	srgap3
0.540862	3	3.19169e-13	zgc:55943
0.511707	5	1	ca8
0.681482	6	1.45452e-68	angptl4
0.653102	11	2.01332e-11	insra
0.508638	8	1	efr3a
0.637056	5	1.46022e-32	atp1a1a.1
0.758628	5	6.11383e-301	clta
0.558818	8	4.46691e-73	unc93b1
0.545816	5	2.86072e-20	CU984600.2
0.748461	1	0	rgcc
0.532635	8	0.00268881	phf11
0.501829	9	1	fam160a2
0.983513	10	0	gapdh
0.760958	6	6.12622e-89	tuft1a
0.51363	2	0.311159	megf8_ENSDARG00000079751
0.77144	6	3.22305e-149	nr4a3
0.567126	5	8.69366e-19	akirin1
0.547627	7	0.157393	aste1a
0.532286	2	2.94105e-29	bola1
0.73042	1	0	sptlc2b
0.523943	5	1.2831e-10	ppat
0.558448	5	3.87546e-11	ivns1abpa
0.535914	1	2.63928e-58	phactr1
0.667374	11	8.5216e-05	arf6a
0.533945	5	5.49411e-06	hcfc1b
0.699322	8	3.6806e-132	efhd2
0.646314	11	5.68071e-18	cttnbp2nlb
0.593818	11	0.0442384	adam9
0.520646	11	1	si:ch211-196g2.4
0.591403	1	1.35671e-97	bmp1a
0.528205	5	2.46483e-123	bub1bb
0.53135	9	1	arhgap5
0.555021	3	3.84128e-23	FAT4
0.653042	8	2.26128e-137	abca1b
0.559557	8	4.99476e-05	stx5a
0.539457	6	1.30117e-14	akt3a
0.540546	5	1	mgst3b
0.515305	6	1	ARHGEF17
0.685	6	3.61017e-44	si:ch211-196l7.4
0.554674	8	0.000764443	irf8
0.53012	11	1	qser1
0.546374	2	1.72706e-77	wu:fj29h11
0.507492	5	0.00600246	si:ch211-176g6.2
0.544361	11	1	exoc6
0.525545	9	1	slc38a10
0.744236	1	0	pmp22b
0.532514	1	1.50589e-29	cdc42ep4b
0.539153	8	0.103968	hnrnpr
0.617619	1	1.29175e-226	twistnb
0.586592	9	5.45763e-07	si:ch211-133n4.4
0.68689	1	0	brd2a
0.653109	11	0.000165211	chtopa
0.505083	7	1	gtf2h4_ENSDARG00000007136
0.54662	0	1.06576e-22	ppp1r10
0.543757	9	0.00267728	thsd7aa
0.599289	9	1.64358e-07	col16a1
0.534918	11	1	egln2
0.508961	6	1	snx19b
0.526887	5	0.0271812	smtnl
0.510571	2	1.8345e-05	dph1
0.77125	2	0	postnb
0.574491	8	1.16016e-08	si:ch211-281l24.3
0.542838	2	5.66175e-22	utrn
0.674375	5	2.18703e-53	tcp1
0.524882	11	1	usp19
0.596022	1	2.14447e-120	her9
0.557709	11	1	spen
0.52915	3	3.36285e-07	eya4
0.823882	8	1.35462e-146	nr4a1
0.585099	5	1.12607e-22	si:dkeyp-27c8.2
0.648273	5	4.69395e-37	ccn1
0.575956	11	1	pcf11
0.541193	11	1	magi1b
0.533407	11	1	si:ch211-232b12.5
0.526345	2	1.98933e-15	foxj3
0.563427	3	3.42306e-25	sort1a
0.525665	11	1	tdrd3
0.781291	5	1.30645e-169	si:busm1-57f23.1
0.689819	1	0	tacc1
0.749574	5	9.2692e-271	pcna
0.51082	8	1	otulina_ENSDARG00000073931
0.531559	11	1	dpyda.1
0.55029	11	1	slc12a7b
0.676577	2	0	myrf
0.519781	11	1	phf21ab
0.539358	8	1.60874e-07	CABZ01074397.1
0.536551	8	8.98984e-07	tbk1
0.519412	2	1.60527e-27	si:ch73-252i11.1
0.665334	5	1.40309e-84	si:ch211-51e12.7
0.649733	5	3.94359e-100	mrps10
0.510832	9	1	tmem181
0.520235	2	1.42764e-15	dynlt1
0.541344	5	8.53359e-10	xpot
0.574038	5	2.86441e-74	rtcb
0.797978	5	8.99712e-220	ost4
0.648761	5	2.04488e-95	tmem214
0.524845	5	0.00813719	rpap3
0.626704	5	1.09459e-32	mtpn
0.62749	1	1.42146e-213	slc38a2
0.539799	11	1	arid2
0.573025	8	1.95645e-11	fgfr1op2
0.515249	10	1	pmpcb
0.531813	5	3.67309e-14	dnajc2
0.62645	5	1.17351e-56	ube2nb
0.530722	2	1.71385e-29	mrpl42
0.56378	5	3.6216e-28	pwp1
0.589414	5	1.6948e-26	cpsf6
0.648925	5	2.57502e-167	yeats4
0.506739	8	1	krr1
0.507653	8	1	cog5
0.516953	11	1	dus4l
0.521136	11	1	bcap29
0.626938	8	1.08015e-200	pik3cg
0.508342	5	1	smkr1
0.667858	5	0	cd9b
0.562679	9	0.00657414	gnsa
0.618595	5	1.05312e-98	ssbp1
0.634934	10	1.93898e-16	coa6
0.508572	11	1	strip2
0.547958	5	3.51477e-22	ccdc167
0.652372	5	1.78469e-301	apex1
0.645425	5	4.33704e-182	mrps18a
0.504414	8	1	utp20
0.628945	5	3.03918e-64	arl1
0.772842	8	8.99916e-94	si:dkey-112e7.2
0.518959	0	1.88581e-18	gpr85
0.64395	11	0.129282	ifrd1
0.689741	8	0	lta4h
0.547719	11	1	elk3
0.522949	7	1	phyh
0.558972	5	2.45545e-26	nudt5
0.539286	11	1	wnk1b
0.511684	1	0.000572891	ERC1
0.565561	5	1.02677e-100	chst11
0.502371	6	1	hcfc2
0.656347	5	1.23538e-128	lmf2b
0.690939	5	7.8634e-199	lsm8
0.588756	5	2.50595e-48	hspa14
0.505992	9	1	dmtf1
0.544978	2	5.26458e-65	parp12b
0.511545	2	2.46439e-10	fbxo18
0.557971	11	1	sbf1
0.504662	5	1	naf1
0.522285	2	2.009e-06	ing3
0.505529	9	1	mettl25
0.917903	2	0	podxl
0.542497	11	1	cyb5r3
0.631285	8	1.06677e-31	si:dkey-222f8.3
0.675608	5	1.93679e-185	mrps33
0.5116	5	5.68607e-15	hmga2
0.581928	5	4.93276e-61	cand1
0.514118	8	0.909552	mdm1
0.796239	5	2.9548e-218	calua
0.508943	5	1	gxylt1b
0.604576	5	4.04512e-32	yaf2
0.523001	7	0.753022	zcrb1
0.635275	2	2.07767e-129	si:dkey-180p18.9
0.717104	5	2.58101e-201	psmc2
0.556471	8	6.00819e-20	slc26a5
0.532938	11	1	nrf1
0.723056	6	4.52282e-243	atp2b1a
0.50953	10	1	dennd5b
0.590979	2	2.00524e-100	tcp11l2
0.680157	5	1.91988e-84	STMP1
0.540063	5	2.18704e-10	golt1ba
0.768516	10	7.1667e-31	ldhba
0.552532	5	2.0363e-37	tmpoa
0.551884	5	2.81052e-09	strap
0.604492	8	7.97584e-38	etnk1
0.520482	9	1	washc3
0.519099	8	0.0571689	gnptab
0.508863	2	7.19392e-14	sco2
0.593544	7	1.61306e-14	CDPF1
0.605255	5	4.40669e-85	si:dkey-31f5.8
0.573982	5	1.64618e-45	impdh1b
0.673705	5	1.40137e-78	snd1
0.633083	8	3.43897e-36	lamtor4
0.527857	9	1	ppp6r2a
0.555723	5	2.82374e-13	fam3c
0.508681	10	1	cep83
0.52083	8	0.0587332	ints13
0.55461	1	1.82756e-40	pawr
0.555013	8	7.88028e-08	ppp1r12a
0.62691	5	5.55398e-86	llph
0.811295	5	2.13729e-252	ndufb2
0.543384	5	5.10193e-24	nup107
0.507833	2	7.33212e-05	magi2a
0.554337	2	5.06183e-102	usp6nl
0.532753	11	1	taf3
0.5266	2	1.08518e-24	acot15
0.790825	5	8.71887e-253	ndufa12
0.615546	5	6.31829e-251	creld2
0.516991	5	0.00123311	alg12
0.513397	2	1.28274e-08	brd1a
0.503982	2	0.00460171	znf1041
0.50329	7	1	znf1114
0.502792	10	1	si:dkey-26i24.1
0.50668	11	1	znf1079
0.503076	9	0.0367229	si:dkey-30f3.2
0.503134	5	1	znf1146
0.502086	3	1	CR388378.1
0.501628	7	1	znf1078_ENSDARG00000115655
0.504966	3	1	si:ch211-108c17.2
0.502402	9	1	CABZ01071909.1
0.524862	11	1	rab3ip
0.668901	8	5.69157e-131	si:ch211-165i18.2
0.508002	7	1	BX855614.1
0.51413	11	1	trim24
0.84824	11	0	ptprb
0.591289	5	1.37222e-54	nup50
0.528517	9	1	CPNE8
0.642413	5	2.7779e-55	ms4a17a.9
0.504294	8	1	si:dkey-172k15.6
0.506888	9	1	si:dkey-172k15.11
0.605069	5	3.1556e-39	psmb10
0.504467	2	0.0196998	si:dkey-172k15.3
0.517284	11	1	zgc:162948
0.565926	8	5.73418e-07	si:dkey-238k10.3_ENSDARG00000101992
0.570274	8	1.10958e-07	pacsin2
0.518036	8	1	arfgap3
0.578412	5	5.50276e-35	ikbip
0.666435	5	1.02585e-46	cct2_ENSDARG00000104674
0.523938	2	6.73482e-07	FO704772.2
0.611494	5	2.00375e-35	drap1
0.521987	2	3.28608e-16	zgc:63470
0.563764	8	1.41277e-96	si:cabz01102082.1
0.574745	5	3.50306e-24	supt16h
0.587588	9	5.39876e-09	ndrg2
0.542998	5	1.51624e-10	zgc:55733
0.56141	11	1	vangl2
0.574927	5	3.69562e-32	MYADM
0.538789	5	1.39567e-06	hist1h4l_ENSDARG00000105409
0.586319	5	6.55319e-26	sf3b2
0.61631	5	2.63765e-95	pfdn2
0.518925	8	1	clcn3
0.553945	11	1	mfap3l
0.523246	2	8.46893e-17	ino80b
0.548991	5	4.94726e-13	tex261
0.597833	5	5.38419e-43	snrpa1
0.52978	2	4.99396e-10	selenos
0.60325	5	5.03281e-132	chsy1
0.515533	11	1	asb7
0.522927	3	0.000680338	arnt2
0.515201	9	1	abhd17c
0.644082	5	1.85373e-98	mesd
0.508908	1	0.00158887	efl1
0.767405	5	8.34857e-200	polr2l
0.646858	8	2.87254e-34	plekho2
0.589774	8	4.63553e-39	spg21
0.59882	5	1.03477e-49	mrps11
0.697038	11	1.93556e-07	si:dkey-172h23.2
0.528832	11	1	igf1rb
0.716145	5	1.03222e-266	rcn1
0.510851	7	1	elp4
0.528529	11	1	zdhhc13
0.592801	11	1	rtn3
0.528812	11	1	ecsit
0.586788	11	1	rab1ba
0.508537	1	1	peli3
0.50521	2	1	rgs12a
0.525416	5	2.11935e-07	trmt10a
0.511535	5	0.000581505	focad
0.703509	5	6.90107e-220	ndufs2
0.55818	9	0.0624288	kirrel1a
0.852585	5	6.10444e-275	snrpf
0.740712	8	1.28358e-104	si:ch211-212k18.7
0.580494	3	1.45151e-24	si:ch211-212k18.9
0.514292	2	3.61965e-17	ttc5
0.525746	11	1	oxa1l
0.564532	11	1	si:ch211-212k18.4
0.507616	2	3.94963e-05	si:ch211-196p9.1
0.601446	8	2.01329e-27	zgc:110591
0.574561	8	8.39165e-50	acap1
0.579237	10	0.000282886	acadvl
0.528788	2	3.12371e-12	cnpy4
0.745253	3	0	tnfsf12
0.538975	5	1.39864e-20	dnajc3b
0.55058	1	8.03098e-34	fis1
0.680828	11	0.00139977	kdm6ba
0.503732	7	1	BX005336.1
0.582228	8	7.11604e-08	si:dkey-112a7.4
0.523393	10	1	fxr2
0.657751	5	2.95138e-62	rbm4.3
0.630755	1	0	clcn5b
0.64533	2	7.66535e-214	tnfsf10l
0.568129	8	4.90909e-08	vbp1
0.536013	11	1	dhrs4
0.511064	11	1	efs
0.56736	8	9.29168e-16	acin1b
0.531081	11	1	ajuba
0.547708	5	4.25888e-43	mrpl52
0.548706	5	3.69516e-22	gmpr2
0.719217	5	3.55631e-240	nedd8
0.594741	8	5.07088e-34	ptgr1
0.548798	9	1	si:dkeyp-75h12.5
0.866568	11	2.21072e-158	shroom4
0.539365	2	2.03916e-35	otub1b
0.551743	5	2.60688e-18	naa40_ENSDARG00000024109
0.55661	5	8.78528e-25	cd99l2
0.681916	8	1.19974e-79	arrb2b
0.525637	8	2.26363e-24	alox12
0.703201	8	1.52594e-104	rnaseka
0.587585	5	1.18454e-29	si:dkey-6n21.12
0.55437	2	1.98156e-71	zgc:77439
0.51592	5	7.69431e-16	mblac1
0.655988	5	0	mpdu1b
0.58486	5	1.04001e-17	plscr3b
0.508818	2	0.0337509	phf23b
0.643277	7	6.09322e-33	cd82a
0.508318	5	1	si:ch211-107p11.3
0.6872	2	0	sox6
0.546403	0	8.36047e-32	PDE3B
0.683661	5	2.94131e-162	copb1
0.557861	2	2.91323e-53	rras2
0.575085	11	1	st5
0.580029	11	5.9052e-25	adgrg1_ENSDARG00000027222
0.529722	5	6.86292e-06	cog4
0.518137	2	5.70043e-22	thap11
0.577176	11	1	sinhcafl_ENSDARG00000095007
0.526591	5	1.46534e-05	exosc6
0.526492	5	3.91365e-10	aph1b
0.52063	5	0.0112365	herc1
0.718023	8	6.53736e-102	rab8b
0.570823	5	2.14804e-22	gtf2a2
0.563659	5	4.12965e-29	tmed3
0.524954	9	0.013522	znf710b
0.942941	2	0	aldh1a2
0.553247	11	1	sltm
0.695164	5	6.04753e-93	tjp1a
0.53633	5	4.97621e-09	casc4
0.526724	2	1.41504e-12	ctdspl2b
0.557765	5	1.12426e-15	nap1l4b
0.588299	5	4.85393e-90	cars
0.578985	5	3.5675e-59	arl14ep
0.590465	5	6.79164e-24	slc39a13
0.534784	2	4.52895e-38	tssc4
0.516166	9	1	zgc:153219
0.542828	6	0.170066	smad3a
0.51347	5	1	tipin
0.506822	8	1	dis3l
0.533031	11	0.00857353	bbox1
0.542798	11	1	plekhg4
0.533415	8	2.45433e-11	nfatc3a
0.507512	8	1	ddx28
0.631338	8	4.98927e-61	atp6v0d1
0.517268	11	1	zdhhc1
0.534182	11	1	fto
0.559933	2	4.05707e-41	aktip
0.650154	3	1.39288e-108	cebpa
0.60182	2	1.62907e-92	cebpg
0.552376	5	3.95223e-13	cnep1r1
0.613125	5	3.65902e-103	slc7a10a
0.668288	2	0	rhpn2
0.508401	7	1	ptpmt1
0.633522	5	2.42212e-83	mtch2
0.679229	5	7.26499e-208	psmc3
0.501123	4	1	BX957297.1
0.511466	2	4.4219e-15	fbxo3
0.530315	11	1	arhgap1
0.551503	2	2.75992e-43	atg13
0.514876	2	1.73845e-20	harbi1
0.605846	6	6.75283e-99	dgkza
0.507845	5	3.87822e-08	chrm4a
0.573768	6	2.19446e-13	CT030188.1
0.537651	5	2.49331e-10	slc22a18
0.587318	8	1.18381e-13	zgc:158564
0.526932	6	0.00623649	tbc1d14
0.519279	5	0.00022796	ube3c
0.526383	5	1.15346e-10	nom1
0.528897	5	0.171275	insig1
0.527651	2	2.47875e-29	MCUR1
0.525566	9	0.184461	smarcd3b
0.579392	5	5.53246e-16	plxdc2
0.550855	5	7.17514e-107	orc6
0.569218	5	1.70071e-24	zgc:92818
0.502741	7	1	BX511128.3
0.556812	5	2.17122e-12	ciao2b
0.804397	5	3.96979e-234	uqcrfs1
0.538974	8	1.8453e-08	pop4
0.721126	10	9.58527e-24	rbpms2b
0.516174	5	8.92749e-06	cpt1aa
0.582226	5	3.99435e-46	hsd17b12b
0.601638	5	0	prc1b
0.5485	11	1	mfap1
0.655854	5	2.31059e-79	iqgap1
0.515166	10	1	ankrd46b
0.506799	2	8.77994e-06	hdac8_ENSDARG00000003021
0.710656	5	3.56843e-185	got2b
0.558551	5	3.31538e-18	TMEM208
0.530125	2	9.24769e-31	katnb1
0.546398	2	3.18316e-124	myzap
0.597323	11	1	tcf12
0.509898	2	5.44209e-07	mtfmt
0.509096	2	6.07314e-07	tubgcp4
0.518725	5	1.32936e-24	cdh1
0.518566	2	5.86892e-35	cdh29
0.506313	10	1	trip4
0.583396	11	0.338696	zgc:153993
0.584235	11	8.17977e-06	ccnd1
0.511595	5	1	ctu2
0.550315	5	4.42041e-48	aprt
0.50731	5	1	galns
0.57678	11	1	ankrd11
0.568947	11	1	slc22a31
0.596657	8	3.4698e-18	ist1
0.584035	8	1.35005e-28	enosf1
0.51956	1	1.33031e-07	camk2d1
0.539811	5	4.17987e-24	chchd7
0.615321	11	1	chmp5b
0.877704	5	0	ostc
0.515822	5	0.196252	larp7
0.702911	5	2.67085e-75	cct7
0.571829	2	1.2056e-60	ppp1r14bb
0.539595	11	1	rell1
0.562086	5	2.8215e-42	rwdd
0.515513	9	1	adam19a
0.56217	11	0.000214511	lrch4
0.5113	11	1	plaa
0.566136	5	1.40871e-29	smim20
0.51787	11	0.000175387	stim2b
0.549093	5	1.72477e-47	pcdh7b
0.587932	8	3.93686e-11	ipo7
0.513042	8	1	usp47
0.509145	1	0.000151916	dkk3a
0.6041	11	0.0755505	btbd10b
0.625599	5	8.34593e-48	eif4g2a
0.750924	5	1.50529e-216	psmd7
0.711015	5	4.34727e-119	kars
0.587613	5	4.02164e-100	cyb5b
0.550821	5	5.94936e-69	CU469577.1
0.548081	8	9.91557e-08	dhx38
0.547381	9	1	zfhx3
0.516973	11	1	sec24d
0.523316	11	1	sepsecs
0.62515	5	0	tyms
0.857023	5	4.51043e-202	myl12.1
0.628721	8	2.60366e-64	tollip
0.514152	11	1	FO905040.1
0.510853	0	0.0575498	arhgef40
0.543595	5	7.25662e-08	caap1
0.570774	2	1.22947e-80	rnf170
0.535459	1	5.5909e-56	june
0.516131	8	1	fubp3
0.751453	1	0	mbd2
0.532297	2	5.17056e-20	surf2
0.507211	9	1	ddrgk1
0.519182	1	2.30115e-05	rcl1
0.591327	5	1.93459e-25	supt4h1
0.580435	2	1.1627e-109	ywhag1
0.524185	6	8.45698e-26	dhrs11a
0.550666	5	6.27206e-23	srrt
0.600661	5	7.87463e-245	apooa
0.521156	9	1	CABZ01058650.1
0.599255	5	2.24085e-32	angptl2a
0.550219	11	1	mvb12ba
0.507482	8	1	mapkap1
0.513561	7	1	rabl6a
0.521033	5	1	mybbp1a
0.78942	10	1.41401e-33	atp5meb
0.522476	5	0.00622294	rchy1
0.609196	11	1.8636e-06	gak
0.51989	7	4.67998e-07	rtn4r
0.504976	10	1	rnft2
0.524412	5	1.25219e-74	nos1
0.564877	5	3.71441e-27	rfc5
0.537723	5	0.000361318	pes
0.524337	11	1	mapk1
0.666563	5	0	sdf2l1
0.621083	5	5.54221e-34	ube2l3b
0.553646	11	1	purba
0.693532	5	2.51399e-159	h2afva
0.604241	5	3.40182e-38	snrnp27
0.502773	10	1	si:ch211-130h14.6
0.526566	11	1	zdhhc8b
0.509061	5	1	hira
0.533837	2	6.69294e-25	pgam5
0.508082	10	1	ankle2
0.519491	11	1	golga3
0.533349	2	9.43775e-42	mmab
0.522657	8	1.39201e-12	si:dkey-234h16.7
0.511806	8	1	pxmp2
0.632975	5	1.47005e-45	coro1ca
0.619813	2	2.10821e-139	ISCU (1 of many)
0.540062	2	6.26637e-34	sart3
0.523705	9	0.0311383	si:ch211-225b11.1
0.505279	6	8.53142e-07	arhgef9a
0.548773	8	1.9109e-18	asb12a
0.537936	2	5.2866e-38	zc4h2
0.666336	5	1.07979e-78	nono
0.565102	11	0.50748	zgc:113208
0.627855	8	2.53939e-34	vma21
0.50927	5	0.814916	apool
0.663749	5	1.99101e-46	hmgn7
0.6057	8	1.88744e-14	chmp1b
0.524449	8	0.397754	atrxl
0.553519	1	8.25535e-46	prps1a
0.505095	2	4.7427e-05	iqcd
0.646314	11	0.000368853	fam76b
0.534336	11	1	kat5a
0.545308	5	2.66321e-160	ercc6l
0.54751	5	7.01959e-11	eif1axa
0.691417	10	6.36649e-29	pdha1a
0.508861	5	1	ctdnep1a
0.525027	2	1.92177e-19	gps2
0.628282	5	1.14747e-70	tp53
0.552196	5	2.50673e-22	mrps31
0.641366	2	2.45926e-109	si:ch211-137i24.10
0.514973	5	6.88427e-06	senp3a
0.518607	8	0.659669	phf23a
0.602261	8	4.38929e-109	atp6v1aa
0.517025	2	5.04878e-20	znf703
0.650276	5	9.26672e-80	tia1l
0.527467	8	0.00132709	dgcr8
0.525917	5	2.90105e-25	trmt2a
0.507055	5	1	atp6v0a2b
0.601303	11	9.68941e-06	ap1b1
0.559711	11	0.0135026	gas2l1
0.599162	11	1	ewsr1b_ENSDARG00000020465
0.541004	10	0.0577004	mrpl41
0.506849	11	1	MFSD3
0.865219	2	0	anxa1a
0.521812	11	1	zgc:101016
0.55733	5	1.91304e-22	dhfr
0.624129	5	1.68909e-47	AK6
0.569515	5	2.05391e-46	rnf181
0.507115	3	1	si:ch211-102c2.7
0.543668	8	2.72941e-08	imp4
0.523661	8	0.617526	araf
0.553146	5	8.12372e-44	lman2lb
0.550614	8	3.74049e-27	cyb561a3a
[truncated: 18,267 more rows]

## Sheet: shared
auroc	cluster	pvalue	p_val	avg_logFC	pct.1	pct.2	p_val_adj	cluster	gene
0.991227	10	0	0	3.79781	0.987	0.047	0	10	cmlc1
0.956333	10	0	0	3.60344	0.928	0.051	0	10	mb
0.886516	11	0	0	3.42287	0.774	0.002	0	11	aqp8a.1
0.751922	8	0	0	3.05269	0.505	0.003	0	8	ccl35.1
0.934475	10	0	0	2.95562	0.875	0.023	0	10	ckma
0.934801	10	0	0	2.89167	0.875	0.019	0	10	tnnt2a
0.866949	8	0	0	2.85015	0.753	0.041	0	8	cd74a
0.895817	8	0	0	2.79904	0.808	0.034	0	8	si:busm1-266f07.2
0.718697	8	0	0	2.78812	0.44	0.004	0	8	si:ch211-214p16.1
0.931247	10	0	0	2.73831	0.868	0.017	0	10	acta1b
0.851895	8	0	0	2.65195	0.717	0.031	0	8	ctss2.1
0.707123	8	0	0	2.47461	0.415	0.001	0	8	ccl34a.4
0.885372	8	0	0	2.33109	0.802	0.069	0	8	cd74b
0.738613	8	0	0	2.30131	0.478	0.001	0	8	c1qb
0.829644	11	0	0	2.21526	0.66	0.002	0	11	cldn5b
0.741391	8	0	0	2.11582	0.484	0.001	0	8	c1qc
0.725775	11	0	0	2.1076	0.453	0.002	0	11	spock3
0.91709	8	0	0	2.10441	0.838	0.01	0	8	cxcr4b
0.873182	10	0	0	2.01199	0.75	0.007	0	10	tnnc1a
0.971683	11	0	0	1.90437	0.943	0	0	11	cdh5
0.837336	10	0	0	1.82218	0.678	0.006	0	10	tnni4a
0.727749	8	0	0	1.81963	0.456	0.001	0	8	marco
0.777289	8	0	0	1.7619	0.56	0.012	0	8	ctss2.2
0.96402	8	0	0	1.75371	0.929	0.002	0	8	laptm5
0.773063	10	0	0	1.68709	0.553	0.011	0	10	myh7l
0.716984	8	0	0	1.67883	0.448	0.018	0	8	zgc:174904
0.958551	8	0	0	1.67682	0.918	0.002	0	8	coro1a
0.949304	11	0	0	1.66497	0.906	0.018	0	11	egfl7
0.704668	10	0	0	1.64695	0.414	0.007	0	10	hspb11
0.847433	6	0	0	1.56885	0.706	0.024	0	6	si:ch211-270g19.5
0.947481	8	0	0	1.56378	0.896	0.001	0	8	zgc:64051
0.885886	11	3.56605e-168	1.89865e-172	1.56361	0.792	0.039	3.85977e-168	11	sox7
0.86845	6	0	0	1.55211	0.781	0.146	0	6	tpm1
0.942149	11	0	0	1.54095	0.887	0.006	0	11	epas1b
0.796954	8	0	0	1.51544	0.632	0.071	0	8	BX248082.1
0.717102	10	0	0	1.50245	0.441	0.009	0	10	nme2b.2
0.706475	11	0	0	1.47162	0.415	0.003	0	11	sele
0.831163	6	0	0	1.46642	0.691	0.06	0	6	prx
0.727891	8	0	0	1.45353	0.456	0	0	8	c1qa
0.801402	11	0	0	1.44707	0.604	0.002	0	11	gig2j
0.789003	8	0	0	1.43463	0.58	0.003	0	8	fcer1gl
0.768378	6	0	0	1.40307	0.574	0.055	0	6	rem1
0.748784	8	5.45786e-152	2.92882e-156	1.40267	0.585	0.133	5.95401e-152	8	tagapa
0.900713	8	0	0	1.39227	0.802	0.001	0	8	lcp1
0.810193	8	0	0	1.38446	0.621	0.001	0	8	spi1b
0.715446	8	0	0	1.37318	0.431	0.001	0	8	NPC2 (1 of many)
0.72089	8	0	0	1.3419	0.442	0.001	0	8	si:dkey-5n18.1
0.71259	8	0	0	1.3285	0.426	0.001	0	8	mrc1b
0.901612	11	0	0	1.32652	0.811	0.019	0	11	kdrl
0.906719	8	0	0	1.32448	0.816	0.007	0	8	wasb
0.771983	10	0	0	1.31915	0.553	0.014	0	10	ndufa4
0.789325	8	0	0	1.30639	0.58	0.001	0	8	ccr9a
0.939229	8	0	0	1.30578	0.879	0.002	0	8	ptprc
0.848194	11	0	0	1.2831	0.698	0.003	0	11	flt1
0.737596	8	0	0	1.28172	0.478	0.005	0	8	ms4a17a.10
0.751332	6	1.42444e-243	7.3924e-248	1.27895	0.572	0.113	1.5028e-243	6	usp2a
0.886968	8	0	0	1.26561	0.775	0.002	0	8	si:dkey-262k9.4
0.836822	1	0	0	1.25603	0.931	0.487	0	1	dusp5
0.87602	5	0	0	1.24848	0.862	0.261	0	5	fkbp9
0.877038	11	0	0	1.24319	0.755	0.001	0	11	si:ch211-145b13.6
0.893518	11	0	0	1.22727	0.792	0.01	0	11	jam2a
0.83407	5	1.59854e-264	8.25094e-269	1.22328	0.797	0.272	1.67733e-264	5	si:ch73-281n10.2
0.818398	6	7.35578e-297	3.77278e-301	1.22067	0.704	0.16	7.66968e-297	6	ednraa
0.855248	6	1.81956e-202	9.55704e-207	1.21468	0.841	0.425	1.94285e-202	6	pdgfrb
0.845164	5	1.36318e-228	7.10285e-233	1.20378	0.857	0.403	1.44394e-228	5	hmgb2b
0.753673	8	0	0	1.1911	0.508	0.001	0	8	si:cabz01074946.1
0.849827	5	5.4936e-244	2.85041e-248	1.16484	0.88	0.362	5.7946e-244	5	akap12b
0.704538	1	0	0	1.1595	0.677	0.346	0	1	tcima
0.723282	8	0	0	1.1544	0.448	0.002	0	8	slc22a21
0.734281	6	0	0	1.15042	0.484	0.025	0	6	rasl12
0.866568	11	2.21072e-158	1.18195e-162	1.14792	0.755	0.038	2.40279e-158	11	shroom4
0.783386	0	0	0	1.14546	0.861	0.482	0	0	sostdc1a
0.788337	11	3.87233e-301	1.98489e-305	1.14452	0.585	0.011	4.03509e-301	11	lmo2
0.716204	10	0	0	1.14293	0.434	0.003	0	10	mustn1b
0.735289	11	0	0	1.13984	0.472	0.002	0	11	plvapb
0.763921	10	1.822e-286	9.36088e-291	1.11961	0.546	0.027	1.90297e-286	10	cox5b2
0.752094	6	0	0	1.11669	0.526	0.038	0	6	rgs5a
0.923972	11	0	0	1.0963	0.849	0.002	0	11	ecscr
0.734163	8	3.42165e-70	1.97875e-74	1.09452	0.654	0.335	4.02259e-70	8	psap
0.888108	8	0	0	1.09373	0.816	0.092	0	8	arhgdig
0.876872	8	0	0	1.09068	0.758	0.01	0	8	rac2
0.754859	10	0	0	1.0905	0.513	0.005	0	10	tnni1b
0.704418	8	0	0	1.08867	0.409	0.001	0	8	havcr1
0.748461	1	0	0	1.07975	0.869	0.567	0	1	rgcc
0.805164	8	7.71923e-117	4.23645e-121	1.06287	0.775	0.353	8.61227e-117	8	arl6ip1
0.747762	6	0	0	1.06036	0.497	0.002	0	6	slc20a1a
0.747128	8	0	0	1.05701	0.495	0	0	8	BX120005.1
0.734747	8	0	0	1.04446	0.47	0	0	8	mpeg1.1
0.754929	10	0	0	1.04404	0.513	0.005	0	10	ldb3b
0.836196	8	0	0	1.04061	0.673	0.001	0	8	si:ch211-102c2.4
0.739553	8	0	0	1.03934	0.489	0.016	0	8	grna
0.84824	11	0	0	1.0375	0.698	0.003	0	11	ptprb
0.723056	6	4.52282e-243	2.34745e-247	1.03242	0.499	0.084	4.77212e-243	6	atp2b1a
0.908837	5	0	0	1.02947	0.944	0.411	0	5	dad1
0.747439	5	0	0	1.02788	0.505	0.014	0	5	col11a1a
0.817542	5	8.48623e-254	4.39314e-258	1.00742	0.787	0.245	8.93081e-254	5	hsp90b1
0.744236	1	0	0	1.00223	0.829	0.518	0	1	pmp22b
0.742161	6	0	0	1.00145	0.493	0.013	0	6	myh11a
0.742085	10	0	0	0.999672	0.487	0.004	0	10	aldoab
0.818215	8	0	0	0.996838	0.637	0.001	0	8	ptpn6
0.86787	11	0	0	0.992354	0.736	0	0	11	si:dkeyp-97a10.2
0.918651	5	1.65566e-285	8.50931e-290	0.991109	0.984	0.636	1.72986e-285	5	tmem258
0.746035	10	0	0	0.980273	0.493	0.002	0	10	pgam2
0.726425	6	0	0	0.978992	0.493	0.063	0	6	sema4ba
0.875445	5	0	0	0.974407	0.87	0.214	0	5	si:ch211-288g17.3
0.704843	8	0	0	0.966903	0.412	0.003	0	8	slc3a2a
0.89424	5	0	0	0.960606	0.916	0.28	0	5	eif5a2
0.757969	5	0	0	0.96001	0.559	0.051	0	5	ptx3a
0.749574	5	9.2692e-271	4.77646e-275	0.953503	0.577	0.115	9.71007e-271	5	pcna
0.78925	11	0	0	0.953437	0.585	0.009	0	11	spns2
0.870611	5	0	0	0.942204	0.851	0.21	0	5	cox7a2a
0.781246	8	0	0	0.934525	0.563	0.001	0	8	nrros
0.820585	11	0	0	0.934453	0.642	0.001	0	11	adgrl4
0.723695	0	0	0	0.93045	0.909	0.669	0	0	phlda2
0.794049	5	6.96485e-179	3.68979e-183	0.92837	0.798	0.345	7.50098e-179	5	h3f3a
0.79859	5	0	0	0.927153	0.654	0.07	0	5	col12a1b
0.7461	8	0	0	0.921572	0.497	0.008	0	8	sftpbb
0.771273	0	0	0	0.91053	0.869	0.53	0	0	egr1
0.725072	5	4.96386e-272	2.55724e-276	0.899389	0.526	0.087	5.19861e-272	5	zgc:103438
0.892243	5	0	0	0.898515	0.931	0.325	0	5	calm3b
0.712639	8	0	0	0.895501	0.426	0.001	0	8	itgae.1
0.78403	8	0	0	0.889677	0.569	0.001	0	8	fcer1g
0.789189	8	0	0	0.882872	0.582	0.005	0	8	zgc:153317
0.786667	0	0	0	0.877308	0.989	0.893	0	0	btg2
0.894503	5	0	0	0.867996	0.93	0.368	0	5	si:ch1073-325m22.2
0.740712	8	1.28358e-104	7.11754e-109	0.866031	0.61	0.2	1.44692e-104	8	si:ch211-212k18.7
0.75793	8	0	0	0.859723	0.516	0.001	0	8	rgs13
0.877704	5	0	0	0.854582	0.879	0.25	0	5	ostc
0.704248	6	1.73184e-206	9.08291e-211	0.854352	0.463	0.084	1.84647e-206	6	adamts9
0.784019	8	0	0	0.851516	0.596	0.039	0	8	vsir
0.885675	5	0	0	0.848664	0.911	0.264	0	5	psma3
0.711133	6	1.54812e-136	8.38771e-141	0.842908	0.518	0.155	1.70514e-136	6	notch3
0.753647	5	4.1096e-196	2.16317e-200	0.842262	0.631	0.188	4.39752e-196	5	hmga1a
0.741272	0	0	0	0.840807	0.979	0.86	0	0	jun
0.882525	5	0	0	0.840669	0.893	0.239	0	5	psmb1
0.707287	8	0	0	0.840593	0.415	0	0	8	cmklr1
0.828781	5	0	0	0.840398	0.779	0.183	0	5	calr3b
0.852585	5	6.10444e-275	3.14257e-279	0.834899	0.864	0.305	6.38853e-275	5	snrpf
0.890774	5	1.07798e-284	5.54174e-289	0.832365	0.949	0.429	1.12658e-284	5	tma7
0.71532	6	1.46934e-169	7.81769e-174	0.830729	0.505	0.123	1.58926e-169	6	rbpms2a
0.714494	8	0	0	0.829812	0.431	0.003	0	8	zgc:103700
0.776377	5	2.20917e-194	1.16358e-198	0.824242	0.726	0.243	2.36544e-194	5	eno1a
0.796266	11	1.27159e-30	8.20117e-35	0.822608	0.698	0.14	1.66722e-30	11	grb10a
0.705733	6	0	0	0.821782	0.432	0.031	0	6	cd248a
0.792816	1	0	0	0.82163	0.999	0.883	0	1	sdc4
0.785557	8	0	0	0.820177	0.571	0	0	8	si:ch73-248e21.5
0.877558	5	0	0	0.819596	0.885	0.241	0	5	psma5
0.820342	1	0	0	0.818081	0.999	0.88	0	1	pim1
0.856402	5	0	0	0.816442	0.811	0.16	0	5	snrpg
0.819077	5	1.8966e-231	9.873e-236	0.815029	0.805	0.292	2.00708e-231	5	kdelr2b
0.729688	8	0	0	0.811276	0.462	0.003	0	8	cd83
0.822201	5	1.28764e-157	6.8891e-162	0.811002	0.93	0.943	1.40048e-157	5	mt-nd1
0.840454	5	9.19531e-239	4.77579e-243	0.810932	0.874	0.349	9.70871e-239	5	krtcap2
0.873343	5	6.10869e-259	3.1576e-263	0.808804	0.934	0.434	6.41908e-259	5	atp5mf
0.857678	5	0	0	0.808598	0.854	0.235	0	5	psmb7
0.709453	8	2.86202e-72	1.65053e-76	0.806699	0.56	0.227	3.35537e-72	8	atp6v0ca
0.731236	10	0	0	0.805245	0.474	0.013	0	10	cox4i1l
0.825629	5	0	0	0.800034	0.767	0.181	0	5	hspe1
