# Supplementary material for: Activation of a transient progenitor state in the epicardium is required for zebrafish heart regeneration
Source: Nat Commun. 2022 Dec 13;13:7704. doi: 10.1038/s41467-022-35433-9 (PMC9747719; doi:10.1038/s41467-022-35433-9)
Supplement: Supplementary file 5 — Supplementary Data 2 [file 41467_2022_35433_MOESM5_ESM.xlsx]

## Sheet: Seurat
p_val	avg_logFC	pct.1	pct.2	p_val_adj	cluster	gene
0	1.04617	0.927	0.64	0	0	phlda2
0	1.04081	0.838	0.479	0	0	sostdc1a
0	0.994328	0.991	0.887	0	0	btg2
0	0.95687	0.854	0.494	0	0	egr1
0	0.897225	0.994	0.889	0	0	fosab
0	0.888214	0.981	0.86	0	0	jun
0	0.871269	0.777	0.342	0	0	rasgef1ba
0	0.83455	0.983	0.884	0	0	junba
0	0.820738	0.976	0.866	0	0	junbb
0	0.752483	0.993	0.906	0	0	socs3a
0	0.702883	0.995	0.877	0	0	mfap5
0	0.695546	0.957	0.826	0	0	gadd45ba
0	0.680824	0.928	0.791	0	0	ier2b
0	0.675271	0.931	0.776	0	0	f3b
0	0.654342	0.987	0.913	0	0	pmp22a
0	0.628372	0.664	0.357	0	0	si:ch211-195b13.1
0	0.617858	0.617	0.285	0	0	fgl2b
0	0.606413	0.987	0.715	0	0	dpt
0	0.595647	0.868	0.572	0	0	si:dkey-261h17.1
0	0.563126	0.85	0.651	0	0	zgc:174863
0	0.531006	0.758	0.495	0	0	fkbp5
0	0.522691	0.79	0.481	0	0	col18a1b
0	0.512585	0.904	0.731	0	0	jund
0	0.507145	0.743	0.463	0	0	mast2
0	0.501226	0.928	0.786	0	0	c1qtnf5
0	0.476105	0.9	0.746	0	0	prss23
0	0.457828	0.999	0.975	0	0	dcn
0	0.453703	0.999	0.976	0	0	tcf21
0	0.447106	0.887	0.628	0	0	thbs3a
0	0.418352	0.985	0.877	0	0	cst3
0	0.389483	0.985	0.869	0	0	srgn
0	-0.318529	1	1	0	0	si:dkey-151g10.6
0	-0.329866	1	1	0	0	rps12
0	-0.338079	1	1	0	0	rps20
0	-0.721835	0.031	0.312	0	0	cavin1b
0	-1.04886	0.102	0.424	0	0	aldh1a2
0	2.03434	0.828	0.423	0	1	timp2b
0	1.7929	0.98	0.868	0	1	cxcl18b
0	1.59368	0.97	0.708	0	1	zgc:158343
0	1.5635	0.507	0.118	0	1	inhbaa
0	1.31946	0.975	0.562	0	1	mvp
0	1.23653	0.892	0.504	0	1	bcl2l10
0	1.23177	0.509	0.194	0	1	ptgs2a
0	1.23063	0.889	0.341	0	1	ugdh
0	1.22286	0.937	0.477	0	1	dusp5
0	1.16976	0.684	0.34	0	1	tcima
0	1.16908	0.713	0.118	0	1	slc16a3
0	1.15646	0.71	0.24	0	1	rdh10b
0	1.14226	0.903	0.625	0	1	clic2
0	1.1309	0.688	0.169	0	1	b4galt6
0	1.11064	0.897	0.625	0	1	si:ch211-204c21.1_ENSDARG00000053091
0	1.08895	0.547	0.071	0	1	ptger2b
0	1.0778	0.907	0.615	0	1	cbx7a
0	1.07772	0.908	0.556	0	1	vegfaa
0	1.05425	0.868	0.574	0	1	rgcc
0	1.009	0.831	0.516	0	1	pmp22b
0	0.958421	0.899	0.445	0	1	zgc:77486_ENSDARG00000013711
0	0.95783	0.698	0.277	0	1	hbegfa
0	0.931962	0.993	0.723	0	1	higd1a
0	0.923437	0.929	0.492	0	1	maff
0	0.901805	0.805	0.347	0	1	cremb
0	0.892359	0.998	0.872	0	1	bzw1b
0	0.867974	0.999	0.886	0	1	sdc4
0	0.867475	0.625	0.222	0	1	si:dkey-23i12.7
0	0.856272	0.684	0.185	0	1	mbd2
0	0.853995	0.508	0.165	0	1	fstl3
0	0.826587	0.998	0.843	0	1	sat1a.2
0	0.806849	0.882	0.438	0	1	si:dkey-79d12.5
0	0.801677	1	0.886	0	1	pim1
0	0.789514	0.932	0.751	0	1	zfp36l1b
0	0.763511	0.965	0.771	0	1	msna
0	0.735957	0.589	0.158	0	1	tgif1
0	0.734731	0.534	0.085	0	1	si:ch211-212g7.6
0	0.734033	0.933	0.597	0	1	eif4a1a
0	0.721344	0.999	0.936	0	1	xbp1
0	0.719166	0.583	0.16	0	1	nr4a3
0	0.715503	0.6	0.123	0	1	pprc1
0	0.714172	0.98	0.781	0	1	ddx5
0	0.712289	0.752	0.392	0	1	npm1a
0	0.694621	0.754	0.344	0	1	trib3
0	0.690715	0.512	0.107	0	1	zfand2a
0	0.689857	0.542	0.2	0	1	tspan36
0	0.67644	0.712	0.257	0	1	pnp5a
0	0.66622	0.644	0.28	0	1	plk3
0	0.657712	0.94	0.695	0	1	si:ch211-222l21.1
0	0.65253	0.989	0.902	0	1	hnrnpa0l_ENSDARG00000036161
0	0.652439	0.521	0.094	0	1	gfpt2
0	0.652005	0.603	0.149	0	1	si:ch211-178n15.1
0	0.645577	0.728	0.272	0	1	crema
0	0.64054	0.846	0.461	0	1	dclk1a
0	0.637614	0.664	0.314	0	1	sik1
0	0.62798	0.842	0.433	0	1	ccnl1a
0	0.606205	0.594	0.154	0	1	rgl1
0	0.60603	1	0.995	0	1	cd63
0	0.592475	0.958	0.67	0	1	prelid3b
0	0.592355	0.999	0.966	0	1	mcl1a
0	0.592081	0.71	0.3	0	1	sptlc2b
0	0.588451	0.609	0.235	0	1	brd2a
0	0.574826	0.564	0.201	0	1	cdkn1cb
0	0.568409	0.715	0.284	0	1	SBNO2
0	0.568085	0.744	0.341	0	1	CU929418.1
0	0.561054	0.566	0.192	0	1	tacc1
0	0.554314	0.998	0.962	0	1	eif1b
0	0.538028	0.829	0.507	0	1	ptp4a2b
0	0.537095	0.522	0.139	0	1	pim3
0	0.529254	0.622	0.268	0	1	kdm6ba
0	0.50867	0.61	0.279	0	1	chmp4ba
0	0.508346	0.987	0.833	0	1	fosb
0	0.492734	0.631	0.278	0	1	cycsb
0	0.48982	0.689	0.323	0	1	eif6
0	0.481886	0.371	0.075	0	1	si:dkey-19b23.8
0	0.45846	0.679	0.369	0	1	jak1
0	0.450633	0.652	0.308	0	1	il13ra1
0	0.444841	0.514	0.136	0	1	ndel1b
0	0.436034	0.528	0.221	0	1	larp4ab
0	0.431923	0.496	0.168	0	1	il4r.1_ENSDARG00000102583
0	0.421326	0.583	0.268	0	1	tax1bp1b
0	0.420101	0.375	0.06	0	1	asap3
0	0.419695	0.231	0.026	0	1	nmrk2
0	0.4193	0.997	0.986	0	1	ubc
0	0.406229	0.535	0.214	0	1	rpl7l1
0	0.404816	0.365	0.076	0	1	clcn5b
0	0.402381	0.403	0.114	0	1	il4r.1_ENSDARG00000116052
0	0.398539	0.443	0.128	0	1	pxk
0	0.393473	0.377	0.057	0	1	zgc:77158
0	0.379015	0.487	0.152	0	1	abcf2a
0	0.373202	0.435	0.121	0	1	rrs1
0	0.361956	0.35	0.091	0	1	tgfbr2a
0	0.359363	0.534	0.209	0	1	ccnl1b
0	0.353856	0.4	0.106	0	1	uck2b
0	0.347624	0.399	0.092	0	1	hiat1b
0	0.345239	0.417	0.13	0	1	trim8a
0	0.287965	0.335	0.078	0	1	rspry1
0	-0.532495	0.175	0.535	0	1	zfp36l2
0	-0.654911	0.556	0.831	0	1	tmem88b
0	-0.749327	0.281	0.692	0	1	fkbp5
0	-0.760714	0.325	0.736	0	1	txnipa
0	-0.775612	0.978	0.99	0	1	krt94
0	-0.813446	0.18	0.572	0	1	sesn1
0	-0.829252	0.344	0.724	0	1	cebpd
0	-0.945009	0.838	0.924	0	1	jun
0	-0.977674	0.447	0.772	0	1	hsd11b2
0	-1.05148	0.326	0.721	0	1	egr1
0	-1.30819	0.298	0.71	0	1	sostdc1a
0	2.3581	0.862	0.113	0	2	s100a10a
0	2.16765	1	0.9	0	2	gstm.3
0	2.12049	0.936	0.089	0	2	tmsb1
0	2.0045	0.76	0.233	0	2	si:ch211-106h4.12
0	1.79835	0.891	0.515	0	2	krt91
0	1.74164	0.898	0.043	0	2	podxl
0	1.68606	0.726	0.299	0	2	CR318588.1
0	1.68439	1	0.976	0	2	krt15
0	1.65828	0.982	0.184	0	2	aldh1a2
0	1.65642	0.889	0.412	0	2	eppk1
0	1.65335	0.978	0.703	0	2	krt4
0	1.48025	0.837	0.288	0	2	ppdpfa
0	1.44965	0.933	0.428	0	2	tgm2b
0	1.3665	0.881	0.087	0	2	cavin1b
0	1.34619	0.788	0.016	0	2	si:ch211-66e2.3
0	1.28171	0.954	0.398	0	2	cav1
0	1.24774	1	0.985	0	2	krt94
0	1.23668	0.992	0.798	0	2	anxa1a
0	1.2038	0.539	0.082	0	2	igfbp5b
0	1.20133	0.619	0.094	0	2	frzb
0	1.15167	1	0.999	0	2	CR318588.4
0	1.09157	0.484	0.033	0	2	c3a.1
0	1.0906	0.755	0.377	0	2	id1
0	1.08359	0.596	0.085	0	2	CR318588.3
0	1.01921	1	0.999	0	2	krt8
0	0.982508	0.686	0.025	0	2	zgc:110182
0	0.968755	0.846	0.161	0	2	tjp2b
0	0.958821	0.494	0.015	0	2	ucmaa
0	0.943324	0.845	0.07	0	2	tmem98
0	0.920837	0.458	0.009	0	2	cldnc
0	0.866134	0.886	0.375	0	2	si:ch211-198c19.3
0	0.823241	0.678	0.137	0	2	cotl1
0	0.811444	0.965	0.72	0	2	tmem88b
0	0.803509	0.98	0.809	0	2	hspb1
0	0.794318	0.467	0.062	0	2	zgc:153284
0	0.777993	0.746	0.309	0	2	slc43a3b
0	0.753075	0.948	0.793	0	2	aldh9a1a.1
0	0.744033	0.882	0.393	0	2	ehd2b
0	0.743966	0.875	0.462	0	2	pfn1
0	0.727064	0.905	0.485	0	2	prdx2
0	0.724399	0.623	0.103	0	2	spaca4l
0	0.715448	0.761	0.236	0	2	phactr4a
0	0.705994	0.758	0.265	0	2	si:ch211-286o17.1
0	0.702083	0.755	0.302	0	2	klf2a
0	0.690673	0.635	0.072	0	2	ftr82
0	0.684502	0.584	0.181	0	2	eif4ebp3
0	0.683695	0.838	0.318	0	2	lgals3b
0	0.677777	0.599	0.044	0	2	efna1b
0	0.673173	0.934	0.629	0	2	postnb
0	0.672971	0.938	0.737	0	2	cavin2b
0	0.655672	0.938	0.777	0	2	mmp2
0	0.62799	0.997	0.952	0	2	ppdpfb
0	0.604012	0.817	0.458	0	2	colec12
0	0.601122	0.508	0.008	0	2	jam2b
0	0.590575	0.974	0.857	0	2	ptmaa
0	0.58988	0.301	0.017	0	2	sost
0	0.580916	0.52	0.059	0	2	csf1a
0	0.57991	0.453	0.017	0	2	serpine3
0	0.572861	0.635	0.136	0	2	cav2
0	0.558347	0.585	0.172	0	2	scarb2a
0	0.548525	0.713	0.261	0	2	si:ch211-250c4.4
0	0.520245	0.458	0.124	0	2	gpx1a
0	0.518319	0.681	0.233	0	2	bnc2
0	0.497082	0.993	0.882	0	2	dkk3b
0	0.492591	0.407	0.072	0	2	itm2cb
0	0.482377	0.499	0.136	0	2	myh10
0	0.482338	0.353	0.005	0	2	slc29a1b
0	0.479859	0.7	0.309	0	2	cd151
0	0.460234	0.576	0.156	0	2	reep3a
0	0.456885	0.673	0.266	0	2	palm1b
0	0.451523	0.514	0.069	0	2	epb41l5
0	0.44863	0.605	0.214	0	2	sfrp1a
0	0.442589	0.287	0.024	0	2	si:ch211-165i18.2
0	0.436066	0.547	0.186	0	2	sox6
0	0.415568	0.508	0.092	0	2	si:ch211-166a6.5
0	0.414689	0.446	0.109	0	2	rhpn2
0	0.414167	0.453	0.107	0	2	si:ch211-260e23.9
0	0.407073	0.49	0.146	0	2	gas1a
0	0.399161	0.42	0.111	0	2	myof
0	0.378095	0.356	0.012	0	2	scn4ba
0	0.3761	0.497	0.122	0	2	psmb8a
0	0.36951	0.266	0.016	0	2	zgc:112437
0	0.366973	0.493	0.133	0	2	cdon
0	0.364024	0.37	0.054	0	2	si:dkey-7j14.5
0	0.360795	0.408	0.046	0	2	myrf
0	0.356842	0.486	0.141	0	2	psd3l
0	0.356175	0.401	0.035	0	2	cxadr
0	0.353823	1	1	0	2	nme2b.1
0	0.352164	0.399	0.048	0	2	prr13
0	0.350557	0.324	0.06	0	2	si:ch211-121a2.2
0	0.347752	0.417	0.094	0	2	si:ch211-253b8.5
0	0.341912	0.328	0.032	0	2	dpp3
0	0.335342	0.346	0.055	0	2	sema3d
0	0.322085	0.352	0.061	0	2	LO018188.1
0	0.320369	0.332	0.04	0	2	arl4d
0	0.316691	0.323	0.05	0	2	ca10a
0	0.313931	0.37	0.062	0	2	psmb9a
0	0.311951	0.344	0.043	0	2	tmem200b
0	0.292855	0.356	0.065	0	2	dnmbp
0	0.278114	0.341	0.064	0	2	psmb12
0	0.276994	0.351	0.056	0	2	f11r.1
0	0.272527	0.316	0.038	0	2	ap1s3b
0	0.266936	0.283	0.042	0	2	ampd2b
0	0.264782	0.328	0.054	0	2	ppfibp1a
0	0.258885	0.332	0.059	0	2	si:rp71-36a1.1
0	0.250752	0.287	0.035	0	2	frya
0	-0.541806	0.984	0.998	0	2	cd63
0	-0.618911	0.99	0.998	0	2	sparc
0	-0.648336	0.497	0.81	0	2	add3a
0	-0.657287	0.373	0.743	0	2	mgst1.2
0	-0.685526	0.973	0.986	0	2	tcf21
0	-0.724626	0.669	0.912	0	2	marcksl1a
0	-0.753553	0.663	0.893	0	2	atf4b
0	-0.779903	0.474	0.767	0	2	zgc:174863
0	-0.810936	0.285	0.736	0	2	soul5
0	-0.816288	0.054	0.604	0	2	ntn1a
0	-0.821957	0.216	0.688	0	2	edil3a
0	-0.842702	0.949	0.99	0	2	dcn
0	-0.848019	0.266	0.744	0	2	lamb1b
0	-0.861108	0.034	0.47	0	2	fgl2b
0	-0.863297	0.761	0.944	0	2	cst3
0	-0.875427	0.603	0.877	0	2	ddx5
0	-0.88226	0.459	0.839	0	2	thbs1a
0	-0.906654	0.38	0.846	0	2	nid1a
0	-0.916306	0.49	0.852	0	2	tuft1a
0	-0.919353	0.331	0.741	0	2	si:dkey-261h17.1
0	-0.922249	0.908	0.97	0	2	rbp4
0	-0.938999	0.6	0.902	0	2	col4a2
0	-0.960729	0.845	0.973	0	2	xbp1
0	-0.961215	0.162	0.67	0	2	col18a1b
0	-0.963668	0.676	0.923	0	2	sat1a.2
0	-0.97	0.622	0.918	0	2	col4a1
0	-1.0688	0.84	0.973	0	2	zgc:162730
0	-1.07941	0.737	0.936	0	2	junbb
0	-1.11732	0.673	0.954	0	2	srgn
0	-1.18683	0.145	0.828	0	2	thbs3a
0	-1.19104	0.278	0.785	0	2	htra1b
0	-1.21143	0.734	0.95	0	2	pim1
0	-1.21145	0.768	0.947	0	2	mfap5
0	-1.23286	0.69	0.946	0	2	bzw1b
0	-1.23681	0.803	0.949	0	2	fosab
0	-1.30349	0.395	0.87	0	2	higd1a
0	-1.38952	0.583	0.928	0	2	fosb
0	-1.44276	0.228	0.667	0	2	dusp5
0	-1.50829	0.143	0.744	0	2	vegfaa
0	-1.56546	0.201	0.802	0	2	alkbh3_ENSDARG00000097208
0	-1.63738	0.644	0.968	0	2	sdc4
0	-1.67566	0.438	0.797	0	2	phlda2
0	-1.68883	0.125	0.751	0	2	rgcc
0	-1.78631	0.647	0.945	0	2	cxcl18b
0	-1.8032	0.41	0.847	0	2	zgc:158343
0	-1.80951	0.421	0.89	0	2	si:ch73-335l21.4
0	-1.82452	0.065	0.725	0	2	hapln1a
0	-2.11782	0.167	0.933	0	2	dpt
0	1.24908	0.945	0.735	0	3	clu
0	1.21188	0.952	0.512	0	3	pcolcea
0	1.20525	0.891	0.517	0	3	adh8a
0	1.07955	0.934	0.479	0	3	cxcl12a
0	1.02872	0.721	0.293	0	3	c4b
0	0.923121	0.802	0.252	0	3	dhrs3a
0	0.876916	0.727	0.244	0	3	bhmt
0	0.608437	0.65	0.181	0	3	tnfsf12
0	0.408364	0.389	0.071	0	3	fstb
0	-0.802553	0.766	0.942	0	3	ahnak
0	-0.946878	0.834	0.994	0	3	anxa2a
0	-0.961036	0.945	0.997	0	3	s100a10b
0	-1.10214	0.363	0.814	0	3	si:ch211-222l21.1
0	-1.27725	0.618	0.914	0	3	crip1
0	-1.67582	0.334	0.796	0	3	phlda2
0	1.79155	0.946	0.52	0	4	fn1a
0	1.45975	0.931	0.385	0	4	txn
0	1.42517	0.839	0.217	0	4	atp5mc1
0	1.3851	0.267	0.012	0	4	rsad2
0	1.33415	0.811	0.23	0	4	col12a1a
0	1.32159	0.679	0.152	0	4	tubb2b
0	1.08642	0.934	0.471	0	4	cox6a1
0	1.0309	0.908	0.386	0	4	hint1
0	0.899086	0.426	0.013	0	4	col11a1a
0	0.883154	0.819	0.28	0	4	eif5a2
0	0.867963	0.736	0.199	0	4	cox7a2a
0	0.864212	0.336	0.014	0	4	mxb
0	0.860961	0.778	0.22	0	4	si:ch211-288g17.3
0	0.856875	0.59	0.071	0	4	col12a1b
0	0.854913	0.49	0.052	0	4	ptx3a
0	0.811607	0.336	0.005	0	4	ube2c_ENSDARG00000114670
0	0.805326	0.827	0.235	0	4	psmb1
0	0.800037	0.721	0.184	0	4	calr3b
0	0.798127	0.817	0.261	0	4	psma3
0	0.775774	0.792	0.253	0	4	ostc
0	0.769898	0.333	0.025	0	4	cd9b
0	0.765102	0.801	0.24	0	4	psma5
0	0.739062	0.682	0.161	0	4	snrpd1
0	0.723926	0.71	0.156	0	4	snrpg
0	0.722245	0.391	0.046	0	4	lgals17
0	0.68509	0.74	0.185	0	4	ddost
0	0.679058	0.598	0.11	0	4	tuba1a
0	0.669553	0.51	0.059	0	4	tubb5
0	0.62952	0.517	0.024	0	4	prdx1
0	0.624021	0.576	0.076	0	4	asph
0	0.61977	0.609	0.083	0	4	slc39a7
0	0.614616	0.192	0.006	0	4	si:dkey-40g16.6
0	0.607959	0.664	0.13	0	4	ilf2
0	0.60205	0.533	0.052	0	4	rpa2
0	0.597944	0.622	0.059	0	4	abracl
0	0.593059	0.655	0.148	0	4	snrpe
0	0.590609	0.356	0.033	0	4	CU984600.2
0	0.585581	0.719	0.179	0	4	cox5ab
0	0.580197	0.33	0.026	0	4	tp53inp2
0	0.575537	0.67	0.145	0	4	lsm6
0	0.562181	0.242	0.004	0	4	zgc:194627
0	0.555478	0.635	0.093	0	4	arpc5a
0	0.54346	0.617	0.087	0	4	ptges3b
0	0.534529	0.242	0.003	0	4	kpna2
0	0.515769	0.25	0.005	0	4	mki67
0	0.48112	0.35	0.01	0	4	cks1b
0	0.479008	0.533	0.084	0	4	uchl3
0	0.478802	0.223	0.001	0	4	cdc20
0	0.470891	0.576	0.092	0	4	psma6a
0	0.447725	0.223	0.001	0	4	cdk1
0	0.439848	0.21	0.001	0	4	cenpf
0	0.43157	0.433	0.042	0	4	cox6b1
0	0.418647	0.405	0.034	0	4	si:ch211-156b7.4
0	0.413106	0.341	0.026	0	4	fen1
0	0.402341	0.383	0.041	0	4	rpa3
0	0.390722	0.188	0.001	0	4	top2a
0	0.387671	0.413	0.019	0	4	pmm2
0	0.387168	0.415	0.037	0	4	si:ch211-11k18.4
0	0.365731	0.222	0.002	0	4	si:ch211-266i6.3
0	0.358787	0.191	0.004	0	4	ccnb1
0	0.351373	0.18	0.001	0	4	aspm
0	0.34348	0.367	0.029	0	4	dnajb11
0	0.337611	0.284	0.02	0	4	mxa
0	0.326845	0.267	0.006	0	4	si:dkey-30c15.10
0	0.31407	0.332	0.02	0	4	marcksb
0	0.309033	0.223	0.003	0	4	mad2l1
0	0.28354	0.204	0.007	0	4	kif20a
0	0.273082	0.175	0.001	0	4	tpx2
0	0.257154	0.195	0.001	0	4	kif23
0	-1.94229	0.602	0.979	0	4	rbp4
4.62506e-308	0.44288	0.988	0.881	8.0675e-304	1	srgn
4.40035e-307	0.524604	0.265	0.019	7.67552e-303	4	cthrc1a
1.96779e-306	0.914537	0.884	0.371	3.43242e-302	4	dbi
4.50943e-306	0.734987	0.19	0.014	7.8658e-302	3	admb
9.49785e-306	-0.811447	0.199	0.621	1.65671e-301	2	si:dkey-79d12.5
1.93513e-305	-0.753078	0.248	0.578	3.37545e-301	1	rasgef1ba
4.6694e-305	0.257616	0.325	0.063	8.14483e-301	2	glrx5
6.14209e-305	0.581227	0.966	0.83	1.07136e-300	0	mycb
5.38224e-303	0.900951	0.547	0.195	9.38824e-299	2	cfd
5.41916e-303	0.250301	0.305	0.055	9.45263e-299	2	si:dkey-204f11.64
1.85512e-302	0.5556	0.988	0.888	3.23588e-298	2	zgc:153867
5.53267e-302	0.48723	0.802	0.566	9.65063e-298	1	ncl
5.80622e-302	0.494592	0.959	0.783	1.01278e-297	2	gstm.1
1.63553e-301	0.404909	0.503	0.081	2.85285e-297	4	rida
5.28067e-301	0.277355	0.307	0.027	9.21108e-297	4	sdf2l1
3.17897e-298	0.316902	0.357	0.039	5.54508e-294	4	ppih
4.32495e-298	-0.407178	0.026	0.285	7.54401e-294	0	tmem98
4.89628e-298	1.17084	0.977	0.693	8.54059e-294	4	lgals2a
1.04007e-295	0.326174	0.348	0.037	1.8142e-291	4	phb2b
3.0293e-295	0.558015	0.659	0.151	5.28401e-291	4	cmpk
5.90524e-295	0.949558	0.888	0.418	1.03005e-290	4	dad1
6.14872e-295	0.401534	0.318	0.083	1.07252e-290	0	inhbb
6.60623e-295	1.44483	0.993	0.927	1.15232e-290	4	mdka
1.43472e-294	0.633412	0.897	0.637	2.50259e-290	1	alkbh3_ENSDARG00000097208
4.13999e-294	-0.895606	0.419	0.827	7.22138e-290	2	clu
6.44994e-294	0.471218	0.583	0.115	1.12506e-289	4	psmd8
1.88239e-290	-0.295392	0.999	0.999	3.28346e-286	0	rpl5a
2.22814e-290	-1.00415	0.97	0.983	3.88655e-286	1	krt15
5.83179e-290	0.381611	1	1	1.01724e-285	2	tmsb4x
1.27208e-289	-0.889549	0.265	0.559	2.21888e-285	0	si:ch211-198c19.3
1.89105e-289	0.452767	0.54	0.098	3.29856e-285	4	prkcsh
2.16416e-289	0.314037	1	1	3.77495e-285	2	rps20
5.83167e-288	-0.78979	0.242	0.625	1.01722e-283	2	zgc:77486_ENSDARG00000013711
2.20173e-287	0.456525	0.575	0.114	3.84048e-283	4	ndufab1a
1.36868e-286	-0.291875	0.994	0.997	2.38739e-282	0	rpl23a
2.37372e-286	0.258056	0.278	0.058	4.14048e-282	1	prnprs3
5.90934e-286	1.28096	0.877	0.432	1.03077e-281	4	h2afvb
2.70806e-285	0.388048	0.676	0.3	4.72366e-281	2	si:dkey-112e7.2
4.67529e-285	0.408219	0.503	0.204	8.15512e-281	1	si:ch211-74m13.3
9.00592e-285	1.15354	0.766	0.272	1.5709e-280	4	fkbp9
2.95524e-284	-0.83684	0.558	0.859	5.15483e-280	3	msna
3.30482e-284	0.627456	0.832	0.452	5.76459e-280	3	slco2b1
3.7521e-284	-0.715416	0.917	0.986	6.54478e-280	2	mcl1a
3.9037e-284	-0.705182	0.255	0.636	6.80923e-280	2	csrnp1b
6.01316e-284	0.360413	0.563	0.209	1.04888e-279	2	si:dkey-28b4.7
6.13373e-284	0.432215	0.889	0.635	1.06991e-279	1	fosl2
1.25972e-283	0.406922	0.352	0.098	2.19732e-279	1	pfkfb3
3.94832e-283	0.273463	0.328	0.07	6.88706e-279	2	cgnl1
9.28282e-283	0.540529	0.781	0.374	1.6192e-278	3	fabp3
2.41995e-282	0.260067	0.341	0.076	4.22112e-278	2	ptprk
1.23433e-281	0.366537	0.631	0.263	2.15303e-277	2	vamp3
1.77483e-281	-0.777131	0.389	0.77	3.09583e-277	2	fosl1a
2.30817e-281	0.263853	0.257	0.04	4.02615e-277	2	CR925728.1
2.5169e-281	0.463507	0.583	0.12	4.39022e-277	4	psmc6
2.78718e-281	0.591604	0.735	0.467	4.86167e-277	1	plpp3
1.11985e-280	0.357487	0.473	0.18	1.95335e-276	1	pcyt2
1.47094e-280	0.382579	0.418	0.145	2.56577e-276	1	si:dkey-25e12.3
2.89636e-280	-0.965518	0.794	0.948	5.05211e-276	2	btg2
4.91681e-280	-0.635658	0.869	0.952	8.5764e-276	2	pmp22a
6.25657e-280	0.556153	0.498	0.147	1.09133e-275	3	efemp2a
9.5452e-280	0.982019	0.935	0.558	1.66497e-275	4	COX5B
2.13758e-279	0.257325	1	1	3.72858e-275	2	si:dkey-151g10.6
3.18473e-279	1.27044	0.866	0.408	5.55512e-275	4	dynll1
7.16172e-279	0.759704	0.877	0.371	1.24922e-274	4	mif
1.55029e-278	0.588288	0.658	0.164	2.70417e-274	4	canx
1.04704e-277	0.815255	0.869	0.39	1.82636e-273	4	atp5pd
1.19324e-277	0.717703	0.943	0.652	2.08137e-273	3	hsd11b2
1.32413e-277	0.482069	0.761	0.506	2.30968e-273	1	stat1a
6.431e-277	0.315697	1	1	1.12176e-272	3	RPS17
7.06091e-276	-0.845197	0.664	0.918	1.23163e-271	2	mycb
7.95264e-276	0.418612	0.733	0.408	1.38718e-271	1	homeza
8.01925e-276	-0.252116	1	1	1.3988e-271	0	hsp90ab1
1.16468e-275	0.47804	0.619	0.26	2.03156e-271	2	cpn1
1.62223e-275	0.524138	0.465	0.078	2.82966e-271	4	fkbp11
2.10035e-275	0.504642	0.929	0.72	3.66365e-271	2	si:ch73-46j18.5
8.15962e-275	0.458351	0.993	0.952	1.42328e-270	1	pnrc2
1.58628e-274	0.394529	0.636	0.316	2.76696e-270	1	sh3bp5la
4.81186e-274	-0.270288	1	1	8.39332e-270	0	eef1g
1.05921e-273	-0.298354	0.963	0.986	1.84758e-269	0	pabpc1a
1.93713e-273	0.677914	0.798	0.277	3.37894e-269	4	psma8
1.24893e-272	0.5053	0.545	0.108	2.17852e-268	4	calr
1.44201e-272	0.352615	0.451	0.142	2.51529e-268	2	cox7a1
2.05322e-270	0.320291	1	1	3.58144e-266	3	rpl35
2.55333e-270	-0.744396	0.19	0.629	4.45377e-266	3	si:ch211-156j16.1
8.72894e-270	0.59633	0.655	0.344	1.52259e-265	1	zgc:153911
1.11637e-269	-0.665634	0.557	0.836	1.94729e-265	2	jund
1.52489e-269	0.328651	0.378	0.121	2.65986e-265	1	tshz2
3.12253e-269	0.92958	0.558	0.119	5.44663e-265	4	serpinh1b
2.12281e-267	0.437194	0.533	0.234	3.70282e-263	1	nocta
8.651e-267	0.253239	0.267	0.023	1.50899e-262	4	CKS2
8.687e-267	-0.874109	0.027	0.262	1.51527e-262	0	podxl
1.36151e-266	0.38794	0.982	0.854	2.37488e-262	2	atp5mc3b
4.10686e-266	0.423081	0.284	0.027	7.1636e-262	4	lipg
5.36206e-266	0.334582	1	1	9.35303e-262	3	rpl34
7.68261e-266	0.594205	0.725	0.213	1.34008e-261	4	psmb3
8.04419e-266	0.459531	0.928	0.725	1.40315e-261	1	thbs1a
8.54817e-266	0.373824	0.871	0.701	1.49106e-261	0	add3a
1.33689e-265	0.578287	0.645	0.167	2.33194e-261	4	ddx39ab
1.55413e-265	0.355498	1	1	2.71087e-261	3	eef1b2
6.92381e-265	0.308655	0.381	0.124	1.20772e-260	1	twistnb
1.42901e-264	0.326985	0.424	0.153	2.49263e-260	1	prmt1
1.5192e-264	0.589091	0.675	0.185	2.64995e-260	4	denr
4.01079e-264	0.300983	0.33	0.076	6.99603e-260	2	slit3
4.52055e-264	0.435665	0.498	0.171	7.88519e-260	2	cemip
1.14617e-263	0.447603	0.609	0.354	1.99927e-259	0	zfp36l2
1.30143e-263	0.502895	0.395	0.056	2.27009e-259	4	col11a1b
1.5429e-263	0.303236	0.347	0.103	2.69129e-259	1	gnpnat1
3.21276e-263	0.404624	0.521	0.228	5.60402e-259	1	alas1
1.56645e-262	0.761867	0.843	0.369	2.73235e-258	4	si:ch1073-325m22.2
1.80741e-262	0.77869	0.815	0.326	3.15266e-258	4	calm3b
1.97595e-262	0.379572	0.59	0.296	3.44666e-258	1	tnfrsf1a
2.14989e-262	-1.48903	0.957	0.988	3.75005e-258	5	CR383676.1
2.43768e-262	0.313128	0.402	0.141	4.25204e-258	1	ube2d2l
3.70319e-262	-1.49219	0.221	0.649	6.45947e-258	3	dusp5
3.91913e-262	0.901224	0.946	0.644	6.83614e-258	4	tmem258
8.03179e-262	0.917622	0.484	0.089	1.40098e-257	4	zgc:103438
1.03678e-261	-1.03107	0.44	0.739	1.80845e-257	2	cbx7a
2.2299e-261	0.474381	0.478	0.085	3.88962e-257	4	tubb6
4.10202e-261	0.388167	0.46	0.149	7.15515e-257	2	im:7151449
4.29915e-261	0.293684	1	1	7.49901e-257	3	rps27a
5.63769e-261	-0.517364	0.999	0.999	9.83383e-257	0	krt8
1.63916e-260	0.430337	0.816	0.442	2.85918e-256	2	elovl1b
5.15385e-260	0.581114	0.679	0.447	8.98987e-256	0	dusp1
2.02548e-259	-0.415653	0.034	0.273	3.53305e-255	0	efemp2a
1.14628e-258	-0.802129	0.28	0.703	1.99945e-254	3	si:ch211-137i24.10
2.26501e-258	0.620879	0.712	0.215	3.95085e-254	4	lsm7
4.35344e-258	0.325062	1	0.995	7.59371e-254	0	sparc
4.53341e-258	-0.595131	1	0.999	7.90763e-254	0	CR318588.4
5.62077e-258	0.36927	0.616	0.264	9.80431e-254	2	smdt1b
1.05337e-257	-1.09398	0.283	0.658	1.8374e-253	2	pmp22b
1.08094e-256	-0.514184	0.999	1	1.88549e-252	3	icn
1.32894e-256	-0.638805	0.263	0.617	2.31808e-252	2	mast2
1.38496e-256	0.646347	0.902	0.646	2.41579e-252	3	vmo1a
3.97874e-256	0.629127	0.854	0.331	6.94012e-252	4	gpx4b
2.45796e-255	0.573859	0.547	0.307	4.28742e-251	0	pik3ip1
5.63957e-255	0.426363	0.876	0.589	9.8371e-251	2	mycbp
1.7774e-254	0.443964	0.934	0.817	3.10032e-250	0	mcl1b
3.99776e-254	0.441425	0.479	0.088	6.97329e-250	4	lman1
6.99023e-254	0.844015	0.989	0.899	1.21931e-249	4	zgc:153867
1.07466e-253	0.44343	0.567	0.124	1.87452e-249	4	sdhdb
2.51015e-253	0.376796	0.965	0.82	4.37846e-249	0	col4a1
2.86926e-253	0.580316	0.528	0.11	5.00484e-249	4	manf
3.34257e-253	0.850416	0.775	0.522	5.83044e-249	2	adh8a
7.01372e-253	0.789456	0.621	0.372	1.2234e-248	1	tnfaip6
1.48023e-252	0.471096	0.464	0.082	2.58196e-248	4	hyou1
2.30888e-252	-0.604521	0.338	0.681	4.02738e-248	2	serpinf1
3.80052e-252	0.317642	0.41	0.123	6.62925e-248	2	dsc2l
5.82352e-252	-0.443645	0.052	0.297	1.0158e-247	0	rspo3
2.94746e-251	0.705602	0.996	0.91	5.14126e-247	4	TXN
3.07553e-251	0.346096	0.497	0.218	5.36465e-247	1	ndfip2
3.91643e-251	0.560683	0.803	0.538	6.83142e-247	1	gadd45bb
5.87165e-251	0.331094	0.402	0.06	1.02419e-246	4	actl6a
6.45379e-251	0.300214	0.43	0.134	1.12574e-246	2	pkp3b
1.16278e-250	-0.425862	0.116	0.418	2.02823e-246	1	nr1d2a
2.27876e-250	0.326813	0.378	0.053	3.97484e-246	4	cenpx
2.65244e-250	0.691158	0.725	0.237	4.62664e-246	4	psmb7
3.51302e-250	0.415708	0.192	0.011	6.12776e-246	4	rrm2_ENSDARG00000078069
4.41227e-250	0.687283	0.65	0.184	7.69632e-246	4	hspe1
5.50872e-250	0.35012	0.627	0.339	9.60887e-246	1	rab5ab
1.31962e-249	0.88039	0.866	0.425	2.30182e-245	4	atp5mc3a
1.58299e-249	-0.756202	0.265	0.617	2.76121e-245	2	dclk1a
2.57606e-249	-1.1933	0.029	0.402	4.49342e-245	2	kcne4
3.38518e-249	0.342029	0.603	0.255	5.90477e-245	2	clic4
3.44541e-249	-0.931524	0.217	0.597	6.00983e-245	2	cxcl12a
4.60248e-249	-0.83705	0.19	0.452	8.02811e-245	0	rdh10b
5.14161e-249	0.309665	1	1	8.96851e-245	3	rpl32
1.50159e-248	0.355419	0.475	0.086	2.61923e-244	4	eny2
2.46074e-248	0.50741	0.992	0.93	4.29227e-244	0	zgc:162730
8.22196e-248	0.351186	0.399	0.147	1.43416e-243	1	rap2b
1.52747e-247	0.743972	0.878	0.432	2.66437e-243	4	tma7
4.22928e-247	-0.251998	0.998	0.999	7.37713e-243	0	eef2b
4.70894e-247	0.821116	0.512	0.106	8.21381e-243	4	vmp1
5.75581e-247	0.882763	0.949	0.576	1.00399e-242	4	cst14a.2
6.39471e-247	0.359686	0.574	0.235	1.11543e-242	2	tjp1a
2.57716e-246	0.259076	1	1	4.49535e-242	3	si:dkey-151g10.6
5.42747e-246	0.435093	0.895	0.643	9.46714e-242	1	fosl1a
1.45245e-245	0.625003	0.79	0.29	2.5335e-241	4	pomp
1.65862e-245	-1.47621	0.904	0.922	2.89312e-241	0	gstm.3
2.0207e-245	0.333051	1	1	3.5247e-241	3	eef1g
2.59378e-245	1.34704	0.8	0.342	4.52433e-241	4	tuba8l
3.38255e-245	0.429785	0.589	0.136	5.90018e-241	4	ndufa10
1.01624e-244	0.594083	0.706	0.22	1.77262e-240	4	rpn1
3.74518e-244	0.411884	0.898	0.609	6.53273e-240	2	hdlbpa
4.45671e-244	0.437696	0.592	0.269	7.77383e-240	2	si:dkey-51e6.1
5.5383e-244	-0.327762	1	1	9.66045e-240	1	tmsb4x
6.21509e-244	0.559332	0.7	0.212	1.0841e-239	4	uqcrc1
7.11725e-244	-0.768358	0.395	0.729	1.24146e-239	2	mdkb
1.07254e-243	1.01881	0.786	0.3	1.87083e-239	4	tuba1b
2.25749e-243	0.393499	0.342	0.045	3.93774e-239	4	loxa
2.55157e-243	-0.25928	0.999	1	4.4507e-239	0	eef1b2
4.63824e-243	0.381738	0.647	0.363	8.09048e-239	1	il6st
6.89539e-243	-0.8574	0.173	0.543	1.20276e-238	2	ugdh
8.52502e-243	-0.562337	0.006	0.211	1.48702e-238	0	si:ch211-66e2.3
1.02327e-242	0.269599	1	1	1.7849e-238	3	rps15
1.40642e-242	0.403907	0.452	0.19	2.45322e-238	1	zfand5a
1.56513e-242	0.370188	0.469	0.2	2.73005e-238	1	eif3jb
2.05005e-242	-0.267088	0.992	0.996	3.57589e-238	0	rpl15
2.53748e-242	0.513506	0.655	0.181	4.42612e-238	4	suclg1
5.13494e-242	0.408389	0.551	0.119	8.95688e-238	4	psmd1
6.14774e-242	-0.504888	0.926	0.974	1.07235e-237	2	CABZ01092746.1
1.9218e-241	0.520793	0.639	0.382	3.3522e-237	0	sesn1
6.21708e-241	-0.657766	0.44	0.751	1.08445e-236	2	fosl2
3.92834e-240	0.363288	0.588	0.251	6.85221e-236	2	zgc:175088
4.13132e-240	0.78566	0.934	0.578	7.20625e-236	4	cox8a
6.32748e-240	0.416461	0.845	0.548	1.1037e-235	2	capns1a
8.38636e-240	0.379587	0.483	0.092	1.46283e-235	4	ppa1b
5.28642e-238	0.311581	1	1	9.22111e-234	3	rps16
6.49232e-238	0.278757	0.28	0.061	1.13245e-233	2	hsbp1a
8.28169e-238	0.460855	0.302	0.036	1.44458e-233	4	wu:fj29h11
1.47699e-237	0.308263	0.134	0.004	2.57631e-233	4	si:ch211-276k2.1
1.7558e-237	0.408947	0.525	0.111	3.06264e-233	4	banf1
4.77999e-237	0.753253	0.889	0.471	8.33774e-233	4	arpc3
7.20719e-237	0.547351	0.769	0.26	1.25715e-232	4	psma2
1.68365e-236	0.652434	0.785	0.3	2.93679e-232	4	sub1a
2.4338e-236	0.690987	0.829	0.35	4.24528e-232	4	cox5aa
2.46337e-236	0.704191	0.827	0.363	4.29685e-232	4	atp5f1c
3.18468e-236	0.435086	0.847	0.705	5.55504e-232	0	si:ch211-196l7.4
4.54037e-236	0.6315	0.51	0.108	7.91977e-232	4	ckbb
5.99902e-236	0.37489	0.514	0.105	1.04641e-231	4	clta
8.37486e-236	0.395893	0.951	0.822	1.46083e-231	1	atf4b
1.15341e-235	1.50546	0.394	0.066	2.0119e-231	4	isg15
1.2638e-235	0.410441	0.784	0.502	2.20444e-231	1	csrnp1b
5.00228e-235	-0.271131	0.988	0.994	8.72547e-231	0	rps6
5.05694e-235	0.638333	0.828	0.355	8.82083e-231	4	rbx1
5.16267e-235	0.515445	0.785	0.596	9.00525e-231	0	tsc22d3
2.53572e-234	0.284859	0.355	0.096	4.42305e-230	2	gpc1b
8.87386e-234	0.371871	0.946	0.804	1.54787e-229	0	col4a2
1.30769e-233	0.388529	0.993	0.956	2.281e-229	2	selenow1
1.3212e-233	-0.252179	1	1	2.30457e-229	0	nme2b.1
1.67173e-233	0.617372	0.943	0.747	2.91599e-229	0	si:ch73-335l21.4
2.73054e-233	0.353574	0.989	0.912	4.76288e-229	2	ndufa4l
4.57637e-233	0.531963	0.581	0.334	7.98257e-229	1	pdcd6
8.54953e-233	0.325179	0.999	1	1.49129e-228	3	naca
8.7396e-233	0.642791	0.746	0.271	1.52445e-228	4	sec11a
1.07425e-232	0.427288	0.558	0.203	1.87382e-228	3	agtr2
1.14674e-232	0.326843	0.534	0.213	2.00026e-228	2	psme1
1.20256e-232	-0.749091	0.25	0.607	2.09762e-228	2	ramp2
1.41607e-232	-0.422515	0.967	0.995	2.47006e-228	2	tubb4b
2.60236e-232	0.28656	1	1	4.5393e-228	3	rpl13
3.18407e-232	0.29744	0.999	1	5.55398e-228	3	rpl31
5.26816e-232	0.345472	0.465	0.087	9.18925e-228	4	psmc1a
7.24554e-232	-0.514973	0.71	0.871	1.26384e-227	2	si:ch1073-291c23.2
7.58413e-232	-0.711305	0.331	0.658	1.3229e-227	2	maff
1.4641e-231	0.523039	0.717	0.225	2.55383e-227	4	psmb4
2.11682e-231	-0.67901	0.072	0.433	3.69237e-227	2	pnp5a
4.02184e-231	0.319779	0.323	0.099	7.0153e-227	1	filip1b
6.55518e-231	0.341077	0.444	0.183	1.14342e-226	1	slc38a2
6.74933e-231	0.400671	0.617	0.383	1.17729e-226	0	egfra
8.03678e-231	-0.387623	0.815	0.906	1.40186e-226	0	atp5mc3b
8.28903e-231	0.264553	0.252	0.024	1.44586e-226	4	chaf1a
8.3439e-231	0.477019	0.258	0.026	1.45543e-226	4	si:dkey-188i13.9
8.70286e-231	0.530446	0.981	0.884	1.51804e-226	3	lxn
9.01428e-231	-0.580972	0.86	0.978	1.57236e-226	2	col5a1
1.7483e-230	0.93818	0.717	0.245	3.04955e-226	4	hsp90b1
2.52633e-230	0.483402	0.956	0.765	4.40667e-226	1	si:ch73-335l21.4
2.93449e-230	-0.959734	0.363	0.946	5.11863e-226	4	dap1b_ENSDARG00000086842
3.07858e-230	-1.6819	0.242	0.583	5.36997e-226	2	timp2b
6.25861e-230	0.540902	0.736	0.245	1.09169e-225	4	fkbp2
1.21346e-229	0.432877	0.435	0.186	2.11664e-225	1	pde4ba
4.77266e-229	0.740575	0.961	0.664	8.32495e-225	4	atp5pb
6.95926e-229	0.625336	0.999	0.989	1.2139e-224	2	s100a10b
7.47669e-229	0.427384	0.485	0.227	1.30416e-224	1	si:dkey-177p2.6
9.85062e-229	0.255525	0.304	0.037	1.71824e-224	4	lin52
3.44751e-228	1.03477	0.922	0.432	6.01349e-224	4	si:ch211-198c19.3
4.11867e-228	0.487382	0.629	0.171	7.1842e-224	4	ndufab1b
4.2331e-228	-0.990674	0.486	0.938	7.38379e-224	4	cst3
4.34482e-228	-0.466699	0.399	0.634	7.57866e-224	0	prdx2
8.38543e-228	-0.454256	0.029	0.379	1.46267e-223	2	fndc1
9.87867e-228	0.476009	0.499	0.106	1.72314e-223	4	pdia4
1.06624e-227	0.813205	0.997	0.868	1.85985e-223	4	atp5mc3b
1.30696e-227	-0.575764	0.313	0.636	2.27973e-223	2	aebp1
1.63648e-227	-0.78704	0.669	0.891	2.85451e-223	2	c4
2.68801e-227	0.424108	0.442	0.083	4.6887e-223	4	rcn1
3.48671e-227	0.34454	0.971	0.798	6.08187e-223	2	cox6b2
6.48695e-227	1.24908	0.963	0.781	1.13152e-222	4	krt18a.1
1.44595e-226	0.424282	0.894	0.74	2.52217e-222	0	tuft1a
2.30245e-226	0.294982	0.37	0.131	4.01617e-222	1	cpeb4b
2.77016e-226	0.419156	0.48	0.098	4.832e-222	4	selenom
2.84316e-226	0.850794	0.778	0.324	4.95933e-222	4	ywhaqa
3.31156e-226	1.06084	0.997	0.973	5.77636e-222	4	anxa2a
3.58877e-226	0.806104	0.916	0.586	6.25989e-222	4	atp5fa1
3.92877e-226	0.455899	0.33	0.11	6.85295e-222	1	palld
1.96843e-225	0.874199	0.986	0.903	3.43354e-221	4	cfl1
2.37725e-225	0.38563	0.716	0.444	4.14663e-221	1	hnrnpa0b
2.90693e-225	0.578916	0.75	0.253	5.07055e-221	4	calr3a
3.18939e-225	0.709444	0.874	0.445	5.56325e-221	4	pfn2l
3.22265e-225	-0.261723	0.957	0.982	5.62126e-221	0	rpl3
4.97754e-225	0.45925	0.294	0.035	8.68232e-221	4	stat1b
7.65877e-225	-0.466184	0.917	0.974	1.33592e-220	1	ppdpfb
2.22379e-224	-0.580815	0.199	0.549	3.87895e-220	2	homeza
3.65462e-224	-0.76274	0.869	0.949	6.37475e-220	2	socs3a
3.95969e-224	0.575312	0.727	0.247	6.90689e-220	4	snrpb
1.12193e-223	0.27629	1	1	1.95698e-219	3	rpl36a
1.45188e-223	0.729878	0.762	0.309	2.53251e-219	4	snrpf
2.1554e-223	0.370086	0.632	0.3	3.75967e-219	2	arpc1a
2.6746e-223	-0.968672	0.371	0.583	4.66531e-219	0	tgm2b
3.35143e-223	0.504473	0.343	0.086	5.8459e-219	3	si:ch211-240l19.6
1.18245e-222	0.381675	0.433	0.192	2.06254e-218	0	CABZ01102109.1
1.23928e-222	0.857443	0.491	0.113	2.16168e-218	4	pcna
1.60962e-222	1.07468	0.57	0.15	2.80766e-218	4	cygb1
2.64268e-222	0.381377	0.557	0.244	4.60963e-218	2	jam3b
5.52421e-222	-0.728615	0.706	0.835	9.63587e-218	0	krt18a.1
5.88168e-222	0.767382	0.95	0.689	1.02594e-217	4	atp5l
7.64523e-222	1.00196	0.877	0.499	1.33356e-217	4	sec61b
1.00919e-221	0.552847	0.687	0.218	1.76032e-217	4	snrpd2
1.05313e-221	0.475243	0.653	0.407	1.83698e-217	1	irf2bp2b
3.15327e-221	-0.59248	0.19	0.441	5.50025e-217	0	si:busm1-57f23.1
3.71859e-221	0.309175	0.198	0.014	6.48634e-217	4	cks2
6.26267e-221	0.443192	0.776	0.454	1.0924e-216	2	nupr1a
8.6259e-221	0.5023	0.703	0.497	1.50462e-216	0	ddit3
1.00493e-220	0.839997	0.538	0.297	1.7529e-216	1	hopx
1.27146e-220	0.290281	1	1	2.21781e-216	3	rpl30
2.17836e-220	0.517854	0.54	0.227	3.79971e-216	2	si:ch73-86n18.1
3.17201e-220	0.465426	0.61	0.262	5.53293e-216	3	gamt
3.50078e-220	-0.560967	0.509	0.79	6.10641e-216	2	prelid3b
3.62989e-220	0.357208	0.368	0.095	6.33162e-216	3	cyp1c1
3.92017e-220	0.50726	0.504	0.246	6.83795e-216	1	cish
3.99539e-220	0.386297	0.399	0.168	6.96916e-216	0	peli1a
7.90669e-220	0.497357	0.486	0.106	1.37916e-215	4	hspd1
9.21056e-220	0.344304	0.403	0.069	1.6066e-215	4	lmnb2
7.68836e-219	0.397784	0.577	0.253	1.34108e-214	2	gamt
8.4317e-218	-0.58427	0.401	0.699	1.47074e-213	2	lama5
2.23857e-217	0.269116	0.33	0.109	3.90473e-213	1	FAM83G
5.83682e-217	-0.574534	0.182	0.529	1.01812e-212	2	angptl1a
5.95813e-217	0.454716	0.819	0.598	1.03928e-212	0	mdkb
1.09e-216	0.406744	0.456	0.204	1.90128e-212	1	smad7
1.88344e-216	-0.946551	0.461	0.979	3.28528e-212	4	selenop
1.97067e-216	0.265079	1	1	3.43744e-212	3	rpl18
3.53786e-216	0.331927	0.414	0.074	6.17109e-212	4	mydgf
4.11258e-216	0.437482	0.624	0.169	7.17358e-212	4	psmc4
4.46159e-216	-0.664022	0.991	0.985	7.78234e-212	0	krt94
4.75776e-216	2.01449	1	0.354	8.29897e-212	6	CR318588.1
6.39617e-216	-1.11151	0.661	0.902	1.11568e-211	2	jdp2b
1.92096e-215	0.585717	0.786	0.313	3.35074e-211	4	psmb6
2.24569e-215	0.929145	0.931	0.698	3.91715e-211	4	atp5f1b
4.38297e-215	0.454426	0.648	0.189	7.64521e-211	4	ndufa12
6.71282e-215	-0.810995	0.392	0.714	1.17092e-210	3	si:dkey-261h17.1
3.61557e-214	0.286689	1	1	6.30665e-210	3	rpl36
5.05631e-214	0.562214	0.641	0.174	8.81972e-210	4	lmna
5.87768e-214	-0.655664	0.264	0.589	1.02524e-209	2	plpp3
7.28142e-214	-0.819857	0.186	0.431	1.2701e-209	0	c4b
8.31284e-214	0.48994	0.618	0.175	1.45001e-209	4	nutf2l
1.17016e-213	-0.596101	0.457	0.727	2.04111e-209	2	eif4a1a
1.21009e-213	0.282114	0.991	0.965	2.11075e-209	0	b2ml
2.26078e-213	0.528882	0.771	0.281	3.94348e-209	4	psma4
5.67939e-213	-0.624156	0.911	0.973	9.90656e-209	2	pnrc2
7.85787e-213	0.772455	0.656	0.2	1.37065e-208	4	cotl1
3.53856e-212	-0.629073	0.311	0.678	6.17232e-208	3	anxa5b
4.84044e-212	1.17194	0.945	0.737	8.44317e-208	4	gapdhs
4.94732e-212	0.260029	1	1	8.62962e-208	3	rpl35a
6.6666e-212	-0.3869	0.155	0.403	1.16286e-207	0	cpn1
1.53281e-211	0.285499	1	1	2.67368e-207	3	rpl21
2.62701e-211	0.448874	0.509	0.116	4.58229e-207	4	arpc1b
6.83546e-211	0.707291	0.877	0.502	1.19231e-206	4	atp5pf
7.1998e-211	0.702124	0.847	0.436	1.25586e-206	4	atp5mf
1.6097e-210	0.377246	0.42	0.178	2.8078e-206	1	lifrb
2.11651e-210	0.347378	0.971	0.855	3.69182e-206	2	vdac2
2.83378e-210	-0.406674	0.113	0.352	4.94296e-206	0	tgif1
8.88346e-210	1.02253	0.817	0.376	1.54954e-205	4	akap12b
1.49829e-209	-1.14297	0.086	0.3	2.61346e-205	0	tmsb1
2.54776e-209	-1.11869	0.463	0.743	4.44405e-205	2	clic2
3.07573e-209	0.841817	0.959	0.729	5.365e-205	4	ptmab
3.61692e-209	0.363742	0.67	0.345	6.309e-205	2	cast
4.59894e-209	0.38731	0.522	0.122	8.02193e-205	4	nutf2
5.32893e-209	0.382919	0.59	0.28	9.29526e-205	2	antxr1c
3.36961e-208	0.448806	0.667	0.199	5.87761e-204	4	vcp
5.83763e-208	0.277572	0.325	0.111	1.01826e-203	1	optn
7.15755e-208	0.265668	0.265	0.074	1.24849e-203	1	slc38a5a
7.55336e-208	0.552	0.694	0.238	1.31753e-203	4	uqcrfs1
1.61242e-207	0.312903	0.996	0.95	2.81255e-203	0	CABZ01092746.1
2.47502e-207	0.277887	1	1	4.31718e-203	3	rpl9_ENSDARG00000037350
2.82172e-207	0.261192	0.537	0.207	4.92192e-203	2	col12a1a
3.33635e-207	0.46959	0.417	0.081	5.8196e-203	4	dut
3.37516e-207	0.330645	0.481	0.168	5.88729e-203	3	tril
4.73209e-207	0.38855	0.831	0.678	8.25418e-203	1	sdcbp2
1.21221e-206	0.329657	0.444	0.162	2.11445e-202	2	rbp5
1.53762e-206	0.278925	1	1	2.68207e-202	3	rpl29
1.55245e-206	0.422698	0.615	0.352	2.70793e-202	1	zbtb16a
2.3737e-206	0.399991	0.493	0.11	4.14044e-202	4	serpinh1a
2.85394e-206	-0.634213	0.286	0.632	4.97813e-202	2	slc20a1b
2.86383e-206	-0.896034	0.679	0.982	4.99538e-202	4	CABZ01092746.1
3.00116e-206	-0.99351	0.806	0.994	5.23493e-202	4	tcf21
4.61009e-206	1.11833	0.338	0.054	8.04137e-202	4	CABZ01073795.1
5.21187e-206	0.697275	0.928	0.599	9.09107e-202	4	ywhaz
7.37191e-206	-1.08851	0.331	0.658	1.28588e-201	2	bcl2l10
9.12452e-206	0.253044	1	1	1.59159e-201	3	rpl7
1.39657e-205	0.708689	0.88	0.491	2.43604e-201	4	selenof
2.65131e-205	-0.342815	0.338	0.6	4.62469e-201	0	cnn3a
1.0896e-204	0.319951	0.422	0.081	1.9006e-200	4	hars
1.21915e-204	0.298946	1	1	2.12656e-200	3	rpl22
1.29275e-204	-0.796372	0.819	0.975	2.25495e-200	4	rsl24d1
1.33684e-204	0.344322	0.606	0.294	2.33185e-200	2	ak2
1.98017e-204	0.472479	0.704	0.232	3.45401e-200	4	ndufb2
2.3744e-204	-0.419321	0.309	0.574	4.14166e-200	1	nupr1a
7.00665e-204	-0.326349	0.748	0.867	1.22217e-199	0	cox6b2
7.11941e-204	0.703441	0.847	0.462	1.24184e-199	4	atp5f1d
1.95274e-203	-0.738587	0.355	0.686	3.40617e-199	2	spry4
2.27178e-203	0.291768	0.375	0.064	3.96267e-199	4	acp1
2.45374e-203	0.270792	0.415	0.145	4.28006e-199	2	slc25a24
3.38093e-203	0.723674	0.79	0.357	5.89736e-199	4	krtcap2
4.59126e-203	0.424002	0.359	0.058	8.00854e-199	4	si:dkey-12l12.1
9.50452e-203	0.453051	0.651	0.312	1.65787e-198	3	fxyd6l
1.9514e-202	0.379862	0.551	0.25	3.40382e-198	2	ccdc187
7.94035e-202	-0.83762	0.311	0.874	1.38504e-197	4	si:ch1073-291c23.2
8.53862e-202	0.793062	0.928	0.614	1.48939e-197	4	pfn2
1.76232e-201	0.31154	0.979	0.871	3.07401e-197	2	cox4i1
7.15636e-201	-0.472678	0.093	0.425	1.24828e-196	2	pdgfra
7.97938e-201	-1.24052	0.141	0.485	1.39184e-196	2	tcima
9.4633e-201	0.967845	0.754	0.294	1.65068e-196	4	CABZ01064941.1
9.75906e-201	-0.491771	0.023	0.34	1.70227e-196	2	vcanb
4.10087e-200	-0.512884	0.866	0.936	7.15315e-196	2	hnrnpa0l_ENSDARG00000036161
5.41647e-200	0.517926	0.667	0.221	9.44794e-196	4	uqcr10
5.7146e-200	0.651514	0.504	0.188	9.96798e-196	3	CR855311.1
6.88306e-200	0.368613	0.524	0.126	1.20061e-195	4	ndufs3
9.34239e-200	-1.27391	0.867	0.933	1.62959e-195	1	gstm.3
2.39362e-199	0.379874	0.281	0.085	4.17518e-195	1	has1
3.57021e-199	-0.737386	0.196	0.518	6.22752e-195	2	cremb
4.33577e-199	0.657363	0.911	0.767	7.56289e-195	2	krt18a.1
1.2469e-198	0.334385	0.623	0.377	2.17497e-194	1	grinab
1.43774e-198	-0.802287	0.552	0.932	2.50785e-194	4	itm2ba
5.22576e-198	-0.495635	0.945	0.976	9.1153e-194	2	eif1b
5.75378e-198	0.375612	0.725	0.52	1.00363e-193	0	cyp2n13
6.78728e-198	-0.482765	0.735	0.903	1.18391e-193	2	vim
1.79003e-197	-0.675852	0.439	0.736	3.12234e-193	2	socs3b
1.82159e-197	0.434119	0.614	0.276	3.1774e-193	3	cpn1
1.96962e-197	0.264822	1	1	3.43561e-193	3	rpl7a
3.30124e-197	0.77523	0.944	0.82	5.75835e-193	0	jdp2b
5.33946e-197	-0.439399	0.285	0.667	9.31363e-193	2	tmsb2
5.9674e-197	0.465138	0.478	0.192	1.04089e-192	2	cdkn1a
6.68969e-197	0.450931	0.752	0.565	1.16688e-192	0	txnipa
1.02935e-196	0.355815	0.419	0.081	1.79549e-192	4	si:dkeyp-66d1.7
1.15721e-196	0.277889	0.398	0.138	2.01852e-192	2	psme2
1.73901e-196	0.565029	0.815	0.366	3.03336e-192	4	zgc:193541
2.00129e-196	0.597683	0.977	0.818	3.49084e-192	4	cox6b2
4.08686e-196	0.315808	0.998	0.996	7.1287e-192	3	rpl23a
1.08119e-195	0.871482	0.858	0.458	1.88591e-191	4	calm3a_ENSDARG00000015050
1.43572e-195	0.448985	0.842	0.634	2.50433e-191	1	socs3b
1.54521e-195	0.327335	0.438	0.09	2.69531e-191	4	nsfl1c
1.87265e-195	0.533767	0.782	0.532	3.26646e-191	0	hapln1a
2.02294e-195	0.270132	0.332	0.099	3.52861e-191	2	arpc1b
2.37704e-195	0.292327	0.419	0.082	4.14627e-191	4	ndufs2
2.72654e-195	0.449527	0.595	0.173	4.7559e-191	4	micos10
3.65866e-195	0.417686	0.851	0.625	6.38181e-191	0	htra1b
4.18514e-195	-0.365471	0.802	0.89	7.30014e-191	0	rpl22l1
1.33654e-194	0.33869	0.936	0.813	2.33133e-190	0	atf4b
1.53484e-194	0.314521	0.402	0.077	2.67721e-190	4	timm9
2.17008e-194	0.276495	0.336	0.053	3.78527e-190	4	ncln
3.45192e-194	0.278029	0.374	0.122	6.02119e-190	2	myclb
1.20636e-193	0.261176	0.338	0.054	2.10425e-189	4	mrps24
1.39087e-193	0.729782	0.778	0.34	2.42609e-189	4	tpi1b
1.44117e-193	0.311315	1	0.997	2.51384e-189	3	rps3
1.46959e-193	0.385401	0.517	0.128	2.56341e-189	4	tomm6
3.08198e-193	0.548947	0.821	0.365	5.37591e-189	4	psmb2
3.32592e-193	0.622	0.97	0.71	5.8014e-189	4	ppiaa
4.06208e-193	-1.09917	0.407	0.681	7.08549e-189	3	vegfaa
4.95169e-193	-0.408783	0.236	0.5	8.63723e-189	1	tbx18
1.01639e-192	0.273245	1	1	1.7729e-188	3	rpl38
1.20576e-192	0.376264	0.683	0.362	2.1032e-188	2	hint1
1.27679e-192	0.377936	0.489	0.243	2.2271e-188	1	ube2al
1.28783e-192	-0.377549	0.139	0.402	2.24636e-188	1	si:ch211-250c4.4
1.32121e-192	0.95712	0.76	0.353	2.30459e-188	4	tuba8l3
2.35138e-192	0.293103	0.284	0.091	4.10152e-188	1	si:dkey-147f3.8
2.41253e-192	0.340618	0.886	0.765	4.20818e-188	1	h3f3d
2.53443e-192	0.42148	0.821	0.537	4.42081e-188	2	si:ch73-1a9.3
2.85409e-192	0.476205	0.71	0.508	4.97839e-188	0	igf2b
2.66517e-191	0.657589	0.848	0.451	4.64886e-187	4	cox7b
2.76e-191	1.46072	0.817	0.481	4.81427e-187	4	hmgb2a
3.94914e-191	0.412369	0.566	0.155	6.88849e-187	4	psmd7
8.1666e-191	0.276078	0.967	0.915	1.4245e-186	0	s100v2
9.40909e-191	0.293633	0.474	0.231	1.64123e-186	1	si:ch1073-392o20.2
1.89887e-190	-0.959672	0.445	0.894	3.3122e-186	4	col4a1
2.65571e-190	0.548452	0.533	0.142	4.63235e-186	4	rcn3
4.16718e-190	0.352793	0.487	0.114	7.26882e-186	4	glrx3
5.95871e-190	-0.552824	0.999	1	1.03938e-185	4	rplp2
6.08005e-190	-1.23169	0.106	0.706	1.06054e-185	4	mdkb
9.11816e-190	0.281435	0.206	0.02	1.59048e-185	4	pclaf
1.18313e-189	0.302523	0.586	0.277	2.06374e-185	2	ndufb9
1.277e-189	0.296575	0.27	0.068	2.22747e-185	2	AL954191.1
1.40674e-189	0.676957	0.912	0.533	2.45378e-185	4	prdx2
3.75077e-189	-1.14063	0.306	0.886	6.54247e-185	4	c4
5.26306e-189	0.349288	0.762	0.592	9.18036e-185	0	ablim1b
5.36751e-189	0.366829	0.171	0.023	9.36254e-185	3	ptgdsb.2
6.06569e-189	0.604006	0.901	0.468	1.05804e-184	4	zgc:162944
6.48447e-189	0.523202	0.581	0.167	1.13109e-184	4	pgam1a
7.19866e-189	-1.11579	0.058	0.285	1.25566e-184	1	tmsb1
7.55208e-189	0.726297	0.819	0.329	1.31731e-184	4	si:busm1-57f23.1
8.68093e-189	0.5143	0.778	0.316	1.51421e-184	4	ndufb3
9.60957e-189	0.426661	0.598	0.176	1.6762e-184	4	hypk
1.18407e-188	0.295112	0.315	0.093	2.06537e-184	2	phc2a
1.59915e-188	0.715348	0.721	0.302	2.7894e-184	4	kdelr2b
2.01745e-188	0.312881	0.456	0.182	3.51904e-184	2	tnfsf10l
4.02386e-188	0.448587	0.543	0.144	7.01883e-184	4	ywhah
4.40551e-188	-0.470838	0.996	0.996	7.68453e-184	3	cd63
5.30753e-188	0.33594	0.782	0.504	9.25793e-184	1	slc20a1b
6.35294e-188	-0.655914	0.029	0.333	1.10814e-183	2	si:dkey-27i16.2
7.66729e-188	0.367716	0.522	0.133	1.33741e-183	4	ndufs4
8.6831e-188	0.356614	0.256	0.081	1.51459e-183	0	egr2a
1.41109e-187	0.266298	0.999	1	2.46137e-183	3	rpl13a
1.48581e-187	-0.560658	0.018	0.318	2.59169e-183	2	col18a1a
1.55785e-187	0.422173	0.476	0.114	2.71736e-183	4	got2b
1.66302e-187	1.79493	0.89	0.664	2.90081e-183	4	hmgn2
2.03788e-187	0.293949	0.369	0.067	3.55467e-183	4	psmc3
2.99082e-187	0.596143	0.583	0.179	5.21689e-183	4	tram1
5.34185e-187	0.395243	0.563	0.154	9.3178e-183	4	sars
8.90636e-187	0.35356	0.526	0.214	1.55354e-182	3	ppp1r1c
1.05244e-186	-0.553603	0.158	0.471	1.83577e-182	2	aoc2
1.64989e-186	-0.922253	0.673	0.978	2.8779e-182	4	c6_ENSDARG00000057113
1.87947e-186	0.259392	1	1	3.27836e-182	3	rps26
3.34736e-186	0.276419	0.342	0.131	5.8388e-182	1	dkc1
6.7689e-186	-0.515543	0.544	0.756	1.1807e-181	2	nid1b
9.40287e-186	0.454435	0.655	0.214	1.64014e-181	4	arpc4
1.12177e-185	0.404068	0.641	0.452	1.95671e-181	0	BX322530.1
1.2346e-185	0.594453	0.882	0.495	2.15351e-181	4	cox7c
1.60368e-185	-0.472578	0.232	0.5	2.79731e-181	1	nfkbiab
2.66191e-185	0.560794	0.706	0.407	4.64318e-181	2	h2afvb
2.77907e-185	0.253475	0.287	0.095	4.84754e-181	1	tsg101b
8.46654e-185	0.383082	0.434	0.194	1.47682e-180	1	n4bp1
8.67638e-185	-0.485187	0.106	0.353	1.51342e-180	1	cebpa
1.44055e-184	0.277071	0.358	0.141	2.51275e-180	1	irs2b
4.63328e-184	1.05885	0.679	0.285	8.08183e-180	4	si:ch73-281n10.2
7.84755e-184	0.379366	0.912	0.688	1.36885e-179	2	ppiaa
9.20524e-184	0.5511	0.798	0.363	1.60567e-179	4	spcs1
1.30017e-183	-1.04721	0.376	0.689	2.26789e-179	3	rgcc
1.62836e-183	0.311583	0.448	0.098	2.84035e-179	4	psmc5
1.77545e-183	0.264803	1	1	3.09693e-179	3	rpl18a
1.94693e-183	0.355667	0.494	0.122	3.39603e-179	4	mcts1
2.13209e-183	0.436382	0.597	0.179	3.71901e-179	4	txndc5
2.92194e-183	0.771334	0.644	0.229	5.09675e-179	4	eno1a
3.16077e-183	0.498209	0.813	0.359	5.51332e-179	4	tbca
7.01655e-183	1.06954	0.432	0.098	1.2239e-178	4	hsp90aa1.2
1.20692e-182	0.42179	0.553	0.154	2.10523e-178	4	magoh
1.84523e-182	0.505322	0.788	0.337	3.21864e-178	4	ndufb8
6.03191e-182	-0.520091	0.191	0.547	1.05215e-177	3	elovl1b
8.07118e-182	0.364443	0.51	0.13	1.40786e-177	4	psmd14
1.06008e-181	0.47371	0.509	0.129	1.8491e-177	4	glipr2l
1.10412e-181	0.545759	0.704	0.259	1.92592e-177	4	calua
1.45063e-181	-0.736433	0.7	0.951	2.53034e-177	4	nsa2
1.85892e-181	1.06271	0.775	0.415	3.24251e-177	4	hmgb2b
2.69598e-181	0.32999	0.719	0.416	4.70259e-177	2	eno3
3.1188e-181	0.303115	0.856	0.536	5.44013e-177	3	krt91
4.4153e-181	0.475158	0.834	0.585	7.70161e-177	2	cebpd
7.5081e-181	-1.45669	0.694	0.938	1.30964e-176	4	fosab
8.1294e-181	0.305318	0.405	0.082	1.41801e-176	4	psmd12
8.88957e-181	-0.600231	0.283	0.517	1.55061e-176	0	tnfaip6
9.42132e-181	0.319144	0.454	0.185	1.64336e-176	2	ctsh
9.52937e-181	0.533386	0.725	0.268	1.66221e-176	4	glrx
1.11325e-180	0.316132	0.57	0.328	1.94185e-176	1	etf1b
1.45302e-180	0.361424	0.587	0.386	2.53451e-176	0	emp2
1.85627e-180	-0.504106	0.13	0.441	3.2379e-176	2	crema
2.36609e-180	-0.572711	0.302	0.585	4.12717e-176	2	ccnl1a
2.76622e-180	0.515178	0.631	0.209	4.82512e-176	4	nucks1a
4.41575e-180	-0.624043	0.045	0.233	7.7024e-176	0	CR318588.3
4.72548e-180	0.360308	0.497	0.125	8.24266e-176	4	psmd13
9.93012e-180	0.390227	0.864	0.647	1.73211e-175	1	htra1b
1.25776e-179	0.2934	0.552	0.304	2.19391e-175	1	btg3
1.3795e-179	0.313022	0.798	0.592	2.40626e-175	0	soul5
1.54698e-179	-0.60077	0.142	0.455	2.6984e-175	2	sik1
1.66102e-179	0.623562	0.647	0.191	2.89732e-175	4	cavin1b
2.86376e-179	0.289356	0.96	0.887	4.99527e-175	0	itm2ba
4.43812e-179	-0.523181	0.673	0.871	7.74142e-175	2	ctsla
5.11794e-179	-0.879142	0.074	0.381	8.92722e-175	2	im:7152348
5.97031e-179	0.368651	0.809	0.689	1.0414e-174	0	h2afx1
8.05506e-179	0.327375	0.467	0.109	1.40504e-174	4	actr2a
8.41575e-179	-0.419772	0.098	0.332	1.46796e-174	1	tjp2b
8.72659e-179	0.374869	0.996	0.94	1.52218e-174	0	rbp4
9.06472e-179	0.284286	0.161	0.024	1.58116e-174	2	cfl1l
9.71741e-179	0.333104	0.516	0.209	1.69501e-174	3	gsta.1
1.85698e-178	0.470992	0.522	0.265	3.23914e-174	1	im:7152348
2.1103e-178	0.565297	0.894	0.549	3.681e-174	4	cox6c
3.8669e-178	0.417491	0.957	0.798	6.74503e-174	3	aldh9a1a.1
6.81331e-178	0.483631	0.997	0.982	1.18845e-173	4	ppiab
8.58759e-178	-1.19298	0.474	0.629	1.49793e-173	0	krt91
1.62839e-177	-0.797992	0.027	0.235	2.8404e-173	1	podxl
1.75689e-177	-0.462543	0.031	0.322	3.06455e-173	2	CABZ01102109.1
3.16526e-177	0.358984	0.741	0.483	5.52117e-173	1	ramp2
3.84343e-177	-0.711442	0.77	0.921	6.70409e-173	3	actb1
8.12458e-177	-0.894263	0.525	0.917	1.41717e-172	4	lxn
1.02319e-176	0.443045	0.709	0.256	1.78476e-172	4	ost4
1.03074e-176	0.296604	0.433	0.095	1.79792e-172	4	nedd8
1.17711e-176	0.345197	0.742	0.543	2.05323e-172	0	edil3a
1.20016e-176	0.348308	0.827	0.553	2.09344e-172	2	cox8a
1.21944e-176	-0.632263	0.212	0.512	2.12707e-172	2	si:ch211-195b13.1
1.41424e-176	0.275328	0.378	0.073	2.46685e-172	4	nansa
1.60742e-176	-0.44782	0.31	0.59	2.80382e-172	2	serpina10a
1.75273e-176	0.375442	0.939	0.837	3.05728e-172	0	marcksl1a
1.84329e-176	0.337795	0.376	0.133	3.21526e-172	2	cygb1
4.06163e-176	0.308557	0.452	0.104	7.0847e-172	4	czib
4.53887e-176	0.329733	0.795	0.624	7.91715e-172	0	mgst1.2
6.08516e-176	-1.17157	0.48	0.607	1.06143e-171	0	adh8a
1.05169e-175	0.546673	0.994	0.97	1.83446e-171	2	anxa2a
2.14893e-175	0.412937	0.353	0.122	3.74838e-171	2	lrrc15
2.71711e-175	0.577931	0.978	0.837	4.73945e-171	4	jpt1b
7.32424e-175	0.266617	0.998	0.991	1.27757e-170	1	hspa8
7.82951e-175	0.391406	0.354	0.144	1.3657e-170	1	lmna
1.03278e-174	0.374882	0.527	0.327	1.80149e-170	0	hif1al
2.27385e-174	-1.2105	0.279	0.579	3.96628e-170	2	ifitm1
2.40662e-174	0.2801	0.47	0.199	4.19786e-170	2	tspan4a
3.14649e-174	0.511905	0.597	0.195	5.48842e-170	4	anp32b
3.54281e-174	0.617258	0.94	0.722	6.17972e-170	4	myl12.1
4.14422e-174	-0.905022	0.425	0.877	7.22877e-170	4	col4a2
4.35368e-174	0.274699	0.5	0.258	7.59413e-170	0	kcne4
2.07655e-173	0.272351	0.995	0.975	3.62213e-169	2	pabpc1a
3.684e-173	0.48778	0.368	0.132	6.426e-169	2	adma
9.17573e-173	0.571278	0.858	0.483	1.60052e-168	4	ywhaba
1.56608e-172	0.408606	0.912	0.669	2.73171e-168	2	lgals2a
2.01966e-172	0.327825	0.292	0.075	3.52289e-168	3	cyp26b1
3.06708e-172	0.527205	0.769	0.343	5.34991e-168	4	atp5md
3.68592e-172	-0.943343	0.816	0.971	6.42935e-168	4	pnrc2
4.67579e-172	0.32993	0.599	0.341	8.15598e-168	1	hspa5
5.14105e-172	0.388158	0.522	0.142	8.96754e-168	4	golt1bb
6.37536e-172	0.642144	0.935	0.678	1.11205e-167	4	ssr4
7.76354e-172	0.295212	0.41	0.088	1.35419e-167	4	eci1
2.25566e-171	0.311979	0.574	0.334	3.93455e-167	1	pgk1
2.80026e-171	0.676094	0.782	0.287	4.8845e-167	4	aldh1a2
2.95377e-171	0.282918	0.367	0.071	5.15226e-167	4	hmgb3b
3.06873e-171	0.458083	0.756	0.305	5.35279e-167	4	uqcrq
1.95152e-170	0.487395	0.786	0.569	3.40403e-166	2	cdh2
3.74913e-170	0.317436	0.494	0.126	6.5396e-166	4	pin4
3.84303e-170	0.312259	0.792	0.492	6.70339e-166	2	aldoaa
4.1203e-170	0.319043	0.585	0.29	7.18703e-166	2	ugt1b5
5.98861e-170	0.340879	0.653	0.443	1.04459e-165	0	ntn1a
7.29107e-170	-1.33845	0.736	0.913	1.27178e-165	4	junbb
7.71906e-170	-0.286691	0.017	0.214	1.34644e-165	1	ftr82
1.30179e-169	0.521071	0.985	0.883	2.27071e-165	4	cox4i1
2.14243e-169	0.393872	0.624	0.313	3.73704e-165	3	eva1ba
2.84464e-169	-0.827185	0.467	0.708	4.9619e-165	2	mvp
6.44009e-169	0.41868	0.613	0.2	1.12334e-164	4	ndufs5
6.5008e-169	-1.26134	0.177	0.716	1.13393e-164	4	hsd11b2
6.83937e-169	1.09006	0.729	0.156	1.19299e-164	6	CR318588.3
7.23624e-169	0.464293	0.705	0.273	1.26222e-164	4	ndufb10
1.0914e-168	0.25551	0.341	0.062	1.90372e-164	4	psmd4a
1.36365e-168	-0.857735	0.077	0.374	2.37861e-164	2	si:dkey-23i12.7
1.66323e-168	-0.481278	0.223	0.51	2.90118e-164	2	egfra
2.88063e-168	0.294208	0.88	0.713	5.02468e-164	0	nid1a
3.66278e-168	-0.778368	0.635	0.857	6.38899e-164	3	anxa1a
3.74148e-168	-0.365935	0.374	0.591	6.52626e-164	0	colec12
5.26341e-168	0.335954	0.721	0.424	9.18097e-164	2	cox7b
5.9543e-168	-0.347332	0.024	0.189	1.03861e-163	0	zgc:110182
1.37145e-167	-0.351689	0.042	0.249	2.39222e-163	1	tmem98
2.51108e-167	-0.838123	0.324	0.547	4.38007e-163	1	eppk1
2.71787e-167	-1.05598	0.413	0.633	4.74078e-163	1	krt91
3.884e-167	0.436625	0.996	1	6.77485e-163	5	rpl39
4.58943e-167	0.406098	0.651	0.223	8.00535e-163	4	ndufb6
6.61431e-167	0.255443	0.529	0.244	1.15373e-162	2	brk1
6.89542e-167	0.316136	0.667	0.453	1.20277e-162	1	rab10
9.22513e-167	0.366725	0.551	0.159	1.60914e-162	4	uba1
1.41974e-166	0.596027	0.813	0.43	2.47645e-162	4	uqcrh
2.33439e-166	0.288397	0.231	0.029	4.07187e-162	4	si:dkey-85k7.12
3.26136e-166	0.319354	0.815	0.672	5.6888e-162	0	nid1b
4.75517e-166	-1.4769	0.19	0.386	8.29444e-162	0	si:ch211-106h4.12
5.45629e-166	0.306044	0.522	0.245	9.51741e-162	2	snx17
8.83774e-166	-0.737624	0.671	0.86	1.54157e-161	2	f3b
1.1866e-165	-0.282555	0.08	0.275	2.06978e-161	0	rbp5
1.29879e-165	0.42792	0.648	0.228	2.26548e-161	4	sap18
1.35953e-165	0.333898	0.736	0.567	2.37144e-161	0	serpinf1
1.36712e-165	0.479813	0.829	0.401	2.38467e-161	4	ap2m1a
1.92532e-165	0.730158	0.995	0.99	3.35833e-161	4	s100a10b
3.65957e-165	0.329408	0.814	0.532	6.38338e-161	2	COX5B
9.2696e-165	-0.33377	0.195	0.444	1.6169e-160	1	foxo3b
1.29532e-164	0.254452	0.34	0.063	2.25942e-160	4	mrpl14
1.74406e-164	0.995189	0.792	0.386	3.04216e-160	4	hspa5
3.6397e-164	0.299035	0.566	0.282	6.34873e-160	2	mdh1aa
3.77951e-164	-0.427721	0.18	0.481	6.5926e-160	2	lrp1aa
4.74027e-164	0.423522	0.522	0.244	8.26845e-160	2	cebpa
7.32028e-164	0.289953	0.973	0.885	1.27688e-159	0	dap1b_ENSDARG00000086842
2.01359e-163	0.71996	0.963	0.806	3.51231e-159	4	ssr3
2.30325e-163	0.348635	0.998	0.977	4.01756e-159	0	col1a1b
4.75307e-163	-0.525382	0.33	0.59	8.29078e-159	2	si:ch211-159i8.4
6.27939e-163	0.298244	0.999	0.991	1.09531e-158	3	rps6
1.60234e-162	0.491049	0.717	0.296	2.79495e-158	4	pfdn4
3.80018e-162	-0.60643	0.589	0.726	6.62866e-158	0	postnb
4.03483e-162	0.32637	0.519	0.291	7.03795e-158	1	zgc:77650
4.1282e-162	0.302201	0.391	0.084	7.20082e-158	4	psat1
8.03957e-162	0.266488	0.612	0.319	1.40234e-157	2	arl6ip1
8.25996e-162	0.340241	0.643	0.35	1.44078e-157	2	mif
9.05256e-162	0.517972	0.687	0.27	1.57904e-157	4	cope
1.20501e-161	0.389359	0.545	0.163	2.10189e-157	4	gars
2.01404e-161	0.414453	0.686	0.253	3.51308e-157	4	ndufc2
2.26526e-161	0.283103	0.516	0.294	3.9513e-157	0	fgl2a
2.31057e-161	0.38643	0.966	0.89	4.03032e-157	3	pdia3
2.56735e-161	-1.10473	0.324	0.644	4.47823e-157	3	bcl2l10
2.59762e-161	-0.50008	0.349	0.557	4.53104e-157	0	npm1a
3.10122e-161	0.412486	0.622	0.214	5.40945e-157	4	polr2l
3.84254e-161	0.460337	0.999	0.993	6.70254e-157	4	hspa8
4.05911e-161	-1.70426	0.259	0.566	7.0803e-157	3	timp2b
5.96689e-161	0.367417	0.475	0.249	1.04081e-156	1	cishb
9.75846e-161	0.421063	0.833	0.711	1.70217e-156	0	ier5
1.13844e-160	-1.01184	0.663	0.932	1.98578e-156	4	mfap5
1.14256e-160	0.534316	0.712	0.303	1.99297e-156	4	atp5if1a
1.41772e-160	-0.330549	0.078	0.296	2.47292e-156	1	tnfsf12
1.46406e-160	0.302043	0.671	0.368	2.55376e-156	2	rps27l
1.95879e-160	-0.605854	0.061	0.269	3.41671e-156	1	cavin1b
2.26171e-160	0.347457	0.54	0.158	3.9451e-156	4	pfdn6
2.36983e-160	-0.68901	0.24	0.449	4.13369e-156	0	ppdpfa
4.35309e-160	-0.642615	0.789	0.984	7.59309e-156	4	b2ml
4.85096e-160	0.428398	0.308	0.129	8.46154e-156	0	phc2b
5.04788e-160	0.422343	0.532	0.159	8.80502e-156	4	rrbp1a
5.16565e-160	0.39823	0.555	0.165	9.01045e-156	4	abcf1
5.55476e-160	0.343122	0.57	0.172	9.68916e-156	4	ndufa11
5.60632e-160	0.364983	0.863	0.644	9.7791e-156	2	atp5pb
8.05141e-160	0.43754	1	1	1.40441e-155	4	rps12
9.01396e-160	0.434526	0.47	0.117	1.57231e-155	4	has1
1.11213e-159	-0.795327	0.349	0.566	1.93988e-155	1	tgm2b
1.36224e-159	-0.635813	0.129	0.33	2.37616e-155	0	col12a1a
1.9403e-159	-1.17846	0.466	0.73	3.38447e-155	3	clic2
2.64239e-159	-0.443282	0.502	0.802	4.60913e-155	2	fabp11a
4.21132e-159	-0.506852	0.007	0.187	7.34581e-155	1	si:ch211-66e2.3
4.24162e-159	0.46318	0.358	0.156	7.39865e-155	1	mknk2a
4.6208e-159	-0.33127	0.169	0.377	8.06006e-155	0	gamt
5.81332e-159	0.314998	0.972	0.827	1.01402e-154	0	crip1
8.85925e-159	0.284754	0.326	0.061	1.54532e-154	4	fhl3b
1.03105e-158	0.305881	0.987	0.939	1.79846e-154	0	col6a3_ENSDARG00000077139
1.06545e-158	0.321461	0.66	0.368	1.85846e-154	2	atp5pd
1.79566e-158	-0.419184	0.921	0.963	3.13217e-154	2	tagln2
2.16075e-158	0.318141	0.465	0.119	3.769e-154	4	psmc2
3.92492e-158	0.435061	0.616	0.215	6.84624e-154	4	cyc1
4.50981e-158	0.850726	0.727	0.343	7.86646e-154	4	h3f3a
4.77941e-158	0.302638	0.996	0.981	8.33673e-154	2	ppiab
5.9034e-158	0.28134	0.981	0.943	1.02973e-153	0	tagln2
6.68997e-158	-0.392342	0.689	0.838	1.16693e-153	1	prss23
6.70615e-158	0.263567	1	1	1.16975e-153	3	rps8a
8.72309e-158	0.258197	0.281	0.046	1.52157e-153	4	dnajc9
9.66324e-158	-0.436944	1	1	1.68556e-153	4	rpl22
1.52239e-157	-0.528283	0.064	0.34	2.65551e-153	2	cdkn1cb
1.65829e-157	0.257234	0.511	0.236	2.89256e-153	2	arhgef4
1.68184e-157	0.516921	0.991	0.984	2.93364e-153	4	ppib
2.03712e-157	0.397746	0.9	0.711	3.55335e-153	2	ptmab
2.05627e-157	0.290766	0.422	0.1	3.58675e-153	4	atp6v1g1
2.83403e-157	0.589559	0.524	0.158	4.9434e-153	4	map1ab
3.50383e-157	0.377439	0.733	0.45	6.11173e-153	2	cox6a1
3.75272e-157	0.318478	0.487	0.131	6.54586e-153	4	ndufs7
4.63187e-157	-0.514274	0.219	0.446	8.07937e-153	1	hist2h2l
5.3508e-157	0.282861	0.372	0.079	9.3334e-153	4	snrpd3l
5.81377e-157	0.409598	0.318	0.097	1.0141e-152	3	stmn1a
6.64483e-157	0.319711	0.76	0.461	1.15906e-152	2	cnn3a
7.05738e-157	0.528296	0.923	0.592	1.23102e-152	4	fkbp1aa
7.13411e-157	0.260879	0.131	0.015	1.2444e-152	3	ptgdsb.1
9.86174e-157	0.356032	0.563	0.174	1.72018e-152	4	ndufb5
1.17324e-156	0.257308	0.334	0.139	2.04648e-152	1	hivep2a
2.27036e-156	0.512789	0.965	0.814	3.96019e-152	4	slc25a3b
2.90864e-156	0.853745	0.97	0.898	5.07354e-152	4	actb1
3.20515e-156	0.344174	0.379	0.084	5.59074e-152	4	rrbp1b
3.63622e-156	-0.494872	0.54	0.773	6.34266e-152	3	mibp2
7.87502e-156	0.512617	0.616	0.221	1.37364e-151	4	pdia6
7.95639e-156	0.300109	0.794	0.599	1.38783e-151	0	lamb1b
1.34163e-155	0.367292	0.398	0.208	2.34021e-151	0	fgfr4
4.48793e-155	-0.520493	0.554	0.791	7.8283e-151	2	ier5
4.80736e-155	-0.563114	0.144	0.34	8.38548e-151	0	slc16a3
5.04017e-155	-1.10301	0.709	0.949	8.79157e-151	4	socs3a
6.09941e-155	0.50233	0.765	0.329	1.06392e-150	4	scpep1
8.55049e-155	-0.652381	0.288	0.599	1.49146e-150	3	dclk1a
1.0793e-154	0.449511	0.745	0.573	1.88262e-150	0	spry4
1.34346e-154	0.275233	0.999	0.996	2.34339e-150	3	rps27.2
1.45972e-154	0.44135	0.629	0.224	2.54619e-150	4	copb2
1.7925e-154	0.545065	0.713	0.309	3.12666e-150	4	tmed10
1.86274e-154	0.296742	0.448	0.231	3.24917e-150	1	nop58
3.43154e-154	0.345698	0.569	0.265	5.98564e-150	3	aldob
4.14031e-154	0.29032	0.384	0.085	7.22194e-150	4	lsm8
4.25801e-154	0.326977	0.743	0.572	7.42724e-150	1	oaz1b
7.72271e-154	0.309688	0.458	0.257	1.34707e-149	0	si:ch73-380l3.2_ENSDARG00000075697
1.17767e-153	0.334673	0.539	0.16	2.0542e-149	4	uqcrc2a
1.373e-153	0.330928	0.488	0.135	2.39493e-149	4	dpy30
1.77031e-153	-0.796435	0.499	0.897	3.08795e-149	4	vim
2.37732e-153	-0.506357	0.367	0.583	4.14676e-149	1	dusp1
2.5924e-153	-0.389159	0.842	0.926	4.52193e-149	2	itm2ba
9.69994e-153	-0.407657	0.907	0.95	1.69196e-148	1	pmp22a
1.26149e-152	0.463069	0.706	0.291	2.20042e-148	4	CU694197.1
1.32116e-152	-0.739743	0.643	0.814	2.3045e-148	3	higd1a
1.53568e-152	0.297289	1	1	2.67869e-148	2	actb2
1.62353e-152	-0.517189	0.799	0.91	2.83193e-148	3	tuba8l4
1.79071e-152	0.623011	0.786	0.419	3.12354e-148	4	rtn4a
1.89449e-152	0.545273	0.727	0.333	3.30456e-148	4	arpc1a
2.04272e-152	2.00112	0.516	0.178	3.56312e-148	4	ifi45
2.35174e-152	0.26424	0.337	0.067	4.10214e-148	4	sec23a
2.50945e-152	0.296574	0.334	0.135	4.37724e-148	1	arg2
3.27362e-152	0.25343	0.352	0.115	5.71018e-148	3	ccbe1
3.34673e-152	0.261731	0.455	0.202	5.8377e-148	2	si:dkey-188i13.11
3.55059e-152	-0.726529	0.613	0.801	6.19329e-148	3	thbs1a
5.64289e-152	0.283416	0.307	0.056	9.8429e-148	4	ndrg1a
8.96777e-152	0.673614	0.947	0.735	1.56425e-147	4	ccng1
9.24348e-152	0.300429	0.421	0.102	1.61234e-147	4	snrpc
1.37578e-151	0.297208	0.433	0.108	2.39978e-147	4	psmb5
1.77459e-151	0.46535	0.313	0.061	3.09542e-147	4	rnf213b
4.35253e-151	0.546551	0.698	0.301	7.59212e-147	4	kdelr2a
9.40509e-151	-0.442609	0.999	0.999	1.64053e-146	1	krt8
1.33998e-150	0.278087	0.409	0.097	2.33732e-146	4	hspa4b
1.51429e-150	0.41987	0.276	0.047	2.64138e-146	4	tpm4b
1.9126e-150	0.418329	0.681	0.261	3.33614e-146	4	atox1
2.01018e-150	-0.316629	0.365	0.575	3.50636e-146	0	elovl1b
2.04607e-150	0.323559	0.754	0.596	3.56897e-146	0	lama5
2.76918e-150	-0.480532	0.13	0.404	4.83029e-146	2	kdm6ba
2.95868e-150	-0.456391	0.013	0.155	5.16083e-146	0	c3a.1
3.99065e-150	0.332722	0.441	0.193	6.96089e-146	2	gchfr
4.0818e-150	-0.337921	0.238	0.46	7.11989e-146	1	lgals3b
4.10705e-150	0.298397	0.301	0.098	7.16392e-146	2	cyp1c2
4.19052e-150	0.458529	0.998	1	7.30952e-146	5	rps29
1.19162e-149	-0.409223	0.192	0.466	2.07854e-145	2	col16a1
1.23247e-149	0.257621	0.366	0.167	2.14981e-145	1	nop2
1.6493e-149	-0.30011	0.216	0.451	2.87687e-145	1	acvrl1
2.85959e-149	-0.72995	0.193	0.504	4.98798e-145	3	cremb
5.36109e-149	0.526399	1	1	9.35134e-145	4	tmsb4x
6.28816e-149	-0.263812	0.994	0.993	1.09684e-144	0	hspa8
6.39191e-149	0.387429	0.623	0.449	1.11494e-144	0	fibinb
9.99176e-149	-0.34415	0.006	0.175	1.74286e-144	1	zgc:110182
1.62616e-148	0.439735	0.584	0.3	2.8365e-144	2	c4b
1.85569e-148	0.297283	0.422	0.219	3.23689e-144	0	vcanb
2.00321e-148	-0.912745	0.181	0.705	3.4942e-144	4	vmo1a
2.39411e-148	-0.418173	0.084	0.293	4.17605e-144	1	cdkn1a
2.98505e-148	0.296639	0.999	0.997	5.20683e-144	3	btf3
3.68182e-148	-0.459466	0.506	0.715	6.42221e-144	1	tsc22d3
5.83357e-148	0.261498	0.533	0.263	1.01755e-143	2	psma4
6.33327e-148	-1.17653	0.595	0.892	1.10471e-143	4	mycb
6.77934e-148	0.341606	1	1	1.18252e-143	4	rps20
1.79831e-147	0.461376	0.314	0.061	3.1368e-143	4	scxa
1.82575e-147	0.361519	0.974	0.918	3.18466e-143	2	b2m
2.32633e-147	0.317775	0.967	0.839	4.05782e-143	2	rpl22l1
3.07367e-147	0.415433	0.705	0.29	5.36139e-143	4	atp5po
3.31673e-147	-1.21551	0.117	0.296	5.78537e-143	0	s100a10a
3.97587e-147	-1.18192	0.733	0.933	6.93511e-143	4	btg2
6.39001e-147	-0.351214	0.006	0.138	1.11461e-142	0	ucmaa
7.37806e-147	-0.474306	0.239	0.509	1.28695e-142	2	loxl2a
1.03956e-146	-0.607321	0.333	0.542	1.81331e-142	1	cav1
1.29896e-146	-0.474207	0.059	0.324	2.26577e-142	2	egr3
2.53881e-146	0.285982	0.864	0.607	4.42845e-142	2	atp5f1e
2.77312e-146	0.489948	0.495	0.22	4.83715e-142	3	nfil3-6
2.90018e-146	0.746436	0.528	0.186	5.05879e-142	4	hmga1a
4.65561e-146	-0.565463	0.472	0.714	8.12079e-142	3	eif4a1a
5.72053e-146	0.278082	0.384	0.198	9.97832e-142	0	zeb2a
7.38257e-146	-0.936771	0.332	0.635	1.28774e-141	3	pmp22b
9.16128e-146	0.269024	0.387	0.09	1.598e-141	4	txndc17
1.10277e-145	0.496047	0.781	0.387	1.92356e-141	4	capza1b
2.51348e-145	0.324444	0.795	0.612	4.38426e-141	1	rhoab
2.60969e-145	0.303831	0.306	0.059	4.55208e-141	4	rbbp4
2.8592e-145	0.400264	0.498	0.152	4.98731e-141	4	mrpl12
3.95555e-145	-0.372966	0.986	0.991	6.89967e-141	3	tubb4b
4.75085e-145	0.270767	0.55	0.283	8.2869e-141	2	arpc4l
5.7083e-145	0.40723	0.732	0.305	9.95699e-141	4	ndufb9
2.25942e-144	-0.646623	0.268	0.536	3.94111e-140	2	rasgef1ba
3.60288e-144	0.320894	0.484	0.138	6.28451e-140	4	mrpl33
3.87505e-144	-0.567554	0.624	0.753	6.75924e-140	0	lgals2a
6.62015e-144	-0.417226	0.378	0.581	1.15475e-139	1	pfn1
8.16354e-144	-0.621207	0.585	0.713	1.42397e-139	0	mvp
8.64204e-144	0.393604	0.933	0.838	1.50743e-139	3	SERP1
9.06932e-144	0.288458	0.6	0.307	1.58196e-139	2	si:busm1-57f23.1
1.02251e-143	-0.410929	0.735	0.879	1.78356e-139	2	col5a2a
1.08793e-143	0.267053	0.732	0.444	1.89768e-139	2	nccrp1
1.31206e-143	0.27711	0.409	0.1	2.28863e-139	4	nars
1.36156e-143	0.307986	0.554	0.258	2.37498e-139	3	cd82a
1.76346e-143	0.521424	0.658	0.26	3.07601e-139	4	pkma
3.74409e-143	0.576668	0.908	0.641	6.53081e-139	4	hdlbpa
3.98478e-143	0.377913	0.594	0.207	6.95066e-139	4	si:rp71-45k5.4
7.73882e-143	0.735499	0.702	0.327	1.34988e-138	4	lrrc17
1.44583e-142	0.312158	0.334	0.071	2.52197e-138	4	cgref1
2.3424e-142	0.33961	0.396	0.203	4.08585e-138	0	col18a1a
2.9003e-142	-0.442212	0.736	0.847	5.059e-138	1	aldh9a1a.1
5.61503e-142	0.412853	0.526	0.171	9.7943e-138	4	pdap1a
6.20056e-142	0.455779	0.955	0.829	1.08156e-137	0	fosb
9.37374e-142	-1.38055	0.779	0.923	1.63506e-137	4	sdc4
2.45975e-141	-0.655473	0.727	0.899	4.29054e-137	2	gadd45ba
2.68072e-141	0.301075	0.463	0.128	4.67598e-137	4	ube2na
3.04284e-141	0.493118	0.985	0.934	5.30763e-137	4	ran
4.3051e-141	0.356779	0.455	0.126	7.50939e-137	4	rai14
5.0476e-141	0.268906	0.92	0.805	8.80453e-137	0	si:ch1073-291c23.2
1.15751e-140	0.472861	0.829	0.44	2.01905e-136	4	arhgdia
1.83573e-140	0.337224	0.551	0.177	3.20206e-136	4	ap2s1
2.26522e-140	0.268507	0.593	0.323	3.95122e-136	2	si:ch211-286b5.5
2.74217e-140	0.254941	0.504	0.245	4.78316e-136	2	psma2
2.9129e-140	-0.313161	0.043	0.293	5.08097e-136	2	ppp1r1c
3.1242e-140	0.314825	0.468	0.133	5.44954e-136	4	psmd3
3.88196e-140	0.39909	0.404	0.175	6.7713e-136	2	rspo3
5.1082e-140	-0.591059	0.947	0.989	8.91023e-136	4	CR383676.1
7.33351e-140	0.294284	0.604	0.333	1.27918e-135	2	foxp4
7.93335e-140	-0.346063	0.013	0.249	1.38381e-135	2	CABZ01068367.1
1.46724e-139	0.689785	0.949	0.941	2.55931e-135	4	mt-nd1
1.78707e-139	0.654597	0.965	0.973	3.11719e-135	4	mt-atp6
1.85776e-139	0.437946	0.545	0.37	3.24049e-135	0	nfkbiab
2.22452e-139	-0.402526	0.107	0.286	3.88023e-135	0	cotl1
2.2882e-139	0.407576	0.656	0.255	3.99131e-135	4	s100u
2.90968e-139	-0.641692	0.061	0.313	5.07535e-135	2	slc16a3
8.38154e-139	0.331602	0.307	0.128	1.46199e-134	1	adam8a
9.4268e-139	0.26433	0.336	0.162	1.64432e-134	0	tiparp
9.81274e-139	0.296447	0.402	0.1	1.71164e-134	4	copb1
1.00566e-138	-0.299435	0.617	0.78	1.75417e-134	0	ppiaa
1.10263e-138	-1.04155	0.399	0.832	1.92332e-134	4	dpt
1.22383e-138	0.262352	0.373	0.087	2.13473e-134	4	sf3b5
1.52559e-138	0.587053	0.991	0.948	2.66109e-134	4	krt18b
1.74972e-138	0.739851	0.778	0.418	3.05205e-134	4	pcolce2b
3.0987e-138	-0.619042	0.441	0.804	5.40506e-134	4	ccni
4.20218e-138	-0.443503	0.4	0.658	7.32986e-134	3	fxyd1
5.75978e-138	0.329221	0.242	0.039	1.00468e-133	4	fhl1a
7.70164e-138	0.250156	0.529	0.261	1.3434e-133	2	psma8
7.83901e-138	-0.391246	0.87	0.941	1.36736e-133	3	s100v2
2.4186e-137	-0.736338	0.163	0.365	4.21876e-133	1	aldh1a2
2.45038e-137	1.0161	0.846	0.512	4.27419e-133	4	serpine1
2.93374e-137	-0.432304	0.826	0.915	5.11732e-133	3	anxa4
5.43189e-137	0.492854	0.861	0.502	9.47485e-133	4	ube2v2
6.87488e-137	0.255615	1	0.999	1.19919e-132	3	rpl5a
8.72796e-137	0.573362	0.697	0.337	1.52242e-132	4	cnbpa
1.04648e-136	-0.279334	0.033	0.182	1.82538e-132	0	cyp1c2
1.51117e-136	0.493027	0.736	0.351	2.63593e-132	4	alyref
3.35178e-136	-1.36848	0.207	0.425	5.84651e-132	1	CR318588.1
4.3067e-136	0.365083	0.514	0.161	7.51217e-132	4	psme2
7.01249e-136	-0.512031	1	1	1.22319e-131	1	CR318588.4
7.12262e-136	1.02928	0.223	0.034	1.2424e-131	4	zgc:152791
8.01311e-136	0.267167	0.33	0.159	1.39773e-131	0	ets2
2.20236e-135	0.435408	0.773	0.572	3.84158e-131	2	pleca
2.24576e-135	0.401658	0.998	1	3.91728e-131	5	RPL37A
2.41102e-135	0.37864	0.379	0.093	4.20555e-131	4	LO018188.1
3.31719e-135	-0.333239	0.085	0.258	5.78617e-131	0	lmna
3.61566e-135	0.487377	0.917	0.634	6.30679e-131	4	atp5f1e
3.728e-135	0.255511	0.999	1	6.50275e-131	3	uba52
4.05237e-135	0.485586	0.847	0.594	7.06855e-131	3	cebpd
7.45215e-135	0.340942	0.319	0.144	1.29988e-130	1	snai1a
8.8294e-135	0.273262	0.407	0.105	1.54011e-130	4	hadhb
1.30621e-134	-0.389251	0.06	0.309	2.27843e-130	2	col5a3a
1.35835e-134	0.256601	0.575	0.308	2.36936e-130	2	sumo3a
1.96524e-134	-0.64849	0.203	0.701	3.42797e-130	4	spon1b
2.04282e-134	0.452194	0.95	0.704	3.56329e-130	4	oaz1a
4.0771e-134	0.343896	0.833	0.591	7.11169e-130	3	adh5
4.23217e-134	-0.386104	0.029	0.264	7.38218e-130	2	vwa1
1.03982e-133	0.252924	0.998	0.994	1.81376e-129	3	rpl15
1.22419e-133	0.565053	0.371	0.141	2.13535e-129	3	adma
1.54527e-133	0.686331	0.954	0.893	2.69541e-129	4	tuba8l4
3.38938e-133	-0.322265	0.293	0.493	5.9121e-129	0	fabp3
3.39241e-133	0.473618	0.536	0.284	5.91738e-129	2	id2a
6.04222e-133	0.284517	0.364	0.087	1.05395e-128	4	ufc1
6.24841e-133	0.378952	0.998	1	1.08991e-128	5	rplp1
6.61212e-133	0.270299	0.91	0.717	1.15335e-128	2	eif4a1b
6.63926e-133	0.302542	0.999	0.988	1.15809e-128	0	col1a2
7.24668e-133	0.331826	0.479	0.145	1.26404e-128	4	lsm3
7.4385e-133	-0.419522	0.166	0.353	1.2975e-128	0	tspan36
1.19491e-132	-0.348564	0.436	0.634	2.08428e-128	1	si:ch73-1a9.3
1.54384e-132	1.2727	0.397	0.169	2.69292e-128	3	rgs5b
1.99478e-132	0.269437	0.599	0.339	3.4795e-128	2	si:dkey-180p18.9
2.04183e-132	-0.859404	0.105	0.398	3.56156e-128	3	rdh10b
2.44343e-132	0.406272	0.663	0.269	4.26208e-128	4	tmed9
2.90822e-132	0.314102	0.613	0.35	5.07282e-128	2	si:dkey-188i13.10
2.96396e-132	0.442011	0.828	0.441	5.17004e-128	4	ywhabb
4.86158e-132	-0.288378	0.178	0.392	8.48006e-128	1	sh2d3cb
8.95904e-132	0.389819	0.562	0.199	1.56273e-127	4	rab5if
9.18404e-132	-0.331963	0.004	0.122	1.60197e-127	0	cldnc
1.26721e-131	0.259799	0.631	0.348	2.2104e-127	2	si:ch1073-325m22.2
1.53027e-131	0.282272	0.995	0.984	2.66924e-127	3	eef1da
2.04237e-131	-0.271555	0.869	0.938	3.56251e-127	0	TXN
2.16268e-131	0.419942	0.39	0.215	3.77237e-127	0	glula
4.58681e-131	0.957423	0.945	0.79	8.00077e-127	4	ckba
5.07129e-131	0.421206	0.836	0.438	8.84585e-127	4	psma1
6.54425e-131	0.2794	0.428	0.117	1.14151e-126	4	tmem147
6.59298e-131	-0.428143	0.187	0.44	1.15001e-126	2	sh3bp5la
8.00407e-131	-0.740487	0.139	0.616	1.39615e-126	4	cyp2n13
8.447e-131	-0.577818	0.912	0.958	1.47341e-126	3	xbp1
9.11764e-131	0.434831	0.66	0.28	1.59039e-126	4	zgc:56676
9.84287e-131	0.42826	0.998	1	1.71689e-126	5	rpl12
1.24757e-130	-0.895434	0.146	0.451	2.17614e-126	3	txn
1.35989e-130	-0.70967	0.053	0.292	2.37205e-126	2	fstl3
2.84789e-130	0.407153	0.999	0.954	4.96758e-126	3	rbp4
3.02596e-130	-0.480462	0.236	0.491	5.27818e-126	2	trib3
3.1038e-130	0.300124	0.979	0.934	5.41396e-126	3	rpl5b
4.66676e-130	-0.835091	0.157	0.338	8.14023e-126	0	ptgs2a
5.21691e-130	0.433033	0.877	0.482	9.09985e-126	4	lasp1
2.06917e-129	0.296757	0.524	0.346	3.60926e-125	0	cd99
2.22643e-129	0.266455	0.409	0.108	3.88356e-125	4	hibadhb
2.26176e-129	-0.373251	0.831	0.914	3.94519e-125	2	fstl1b
3.51902e-129	0.285568	0.398	0.105	6.13823e-125	4	mrpl20
3.52503e-129	-0.517669	0.912	0.92	6.14871e-125	1	junba
5.63654e-129	0.5907	0.899	0.684	9.83182e-125	4	cirbpa
8.13236e-129	0.471045	0.812	0.453	1.41853e-124	4	rbm8a
1.12275e-128	-0.295514	0.437	0.643	1.95841e-124	0	stat1a
1.13742e-128	-0.409383	0.242	0.484	1.98401e-124	2	CU929418.1
1.25131e-128	-1.00821	0.089	0.377	2.18265e-124	3	kcne4
1.33985e-128	0.373516	0.471	0.147	2.3371e-124	4	pa2g4a
1.37921e-128	0.34728	0.793	0.664	2.40575e-124	0	chac1
1.74029e-128	0.442543	0.878	0.53	3.03558e-124	4	sem1
2.32379e-128	0.276658	0.379	0.095	4.05338e-124	4	chd4a
2.61753e-128	0.382953	0.708	0.299	4.56575e-124	4	smdt1b
4.304e-128	0.427285	0.536	0.193	7.50746e-124	4	fkbp14
4.68415e-128	0.334708	0.978	0.945	8.17056e-124	2	fthl27
4.71106e-128	0.328418	0.204	0.03	8.21751e-124	4	dhx58
4.81503e-128	0.349441	0.549	0.192	8.39886e-124	4	psma6b
5.60623e-128	0.487231	0.866	0.539	9.77894e-124	4	ywhaqb
7.92422e-128	0.396993	0.998	1	1.38222e-123	5	rpl28
8.49203e-128	0.491159	0.613	0.238	1.48126e-123	4	lgals9l3
9.32549e-128	0.33114	0.575	0.298	1.62665e-123	3	cfp
1.11079e-127	0.409741	0.996	1	1.93755e-123	5	rpl36a
1.14992e-127	0.33546	0.548	0.188	2.00581e-123	4	tmem167a
1.80908e-127	-0.305998	0.087	0.278	3.15558e-123	1	ghrb
3.02261e-127	-0.412616	0.784	0.836	5.27233e-123	0	aldh9a1a.1
3.62194e-127	0.666908	0.953	0.736	6.31775e-123	4	krt4
3.79069e-127	0.36657	0.998	1	6.6121e-123	5	eef1a1l2
4.27908e-127	0.268853	0.376	0.144	7.46399e-123	3	steap4
4.99034e-127	0.349654	0.984	0.964	8.70465e-123	3	rsl24d1
7.85496e-127	0.3733	0.998	1	1.37014e-122	5	rps25
1.23003e-126	-0.518439	0.919	0.965	2.14553e-122	4	romo1
1.5705e-126	-0.307117	0.013	0.23	2.73942e-122	2	slc2a11l
1.70374e-126	0.42258	0.835	0.435	2.97183e-122	4	cpne1
2.14025e-126	0.297058	0.302	0.132	3.73323e-122	1	foxc1b
2.23077e-126	0.478765	0.723	0.337	3.89113e-122	4	myl6
2.49687e-126	0.406664	0.426	0.122	4.35528e-122	4	gpc1b
2.77934e-126	-0.474881	0.388	0.579	4.848e-122	1	eif4ebp3l
2.78451e-126	-0.309263	0.219	0.411	4.85702e-122	0	si:ch211-286o17.1
5.00933e-126	-0.459064	0.859	0.934	8.73778e-122	3	hnrnpa0l_ENSDARG00000036161
6.6858e-126	0.571029	0.916	0.617	1.1662e-121	4	anxa5b
7.26645e-126	0.460006	0.998	1	1.26749e-121	5	rps28
1.12167e-125	0.436977	0.464	0.144	1.95653e-121	4	ldha
1.80244e-125	0.674831	0.881	0.664	3.14399e-121	4	fkbp7
2.32959e-125	0.53032	0.912	0.587	4.0635e-121	4	cdh2
2.72771e-125	0.459969	0.925	0.891	4.75794e-121	2	lxn
4.83377e-125	-0.274102	0.868	0.917	8.43154e-121	0	pdia3
6.70397e-125	-0.274149	0.062	0.24	1.16937e-120	1	inka1a
1.07367e-124	0.332216	0.532	0.329	1.87281e-120	1	serp1
1.26431e-124	0.332527	0.444	0.192	2.20534e-120	3	cemip
1.32908e-124	-0.43537	0.973	0.996	2.31832e-120	2	col1a2
2.21559e-124	0.252078	0.466	0.266	3.86465e-120	1	chmp2a
3.37093e-124	-0.298806	0.481	0.658	5.87991e-120	0	cox8a
4.02142e-124	0.291201	0.406	0.22	7.01456e-120	1	pef1
5.54766e-124	-0.331352	0.46	0.64	9.67679e-120	0	COX5B
5.66344e-124	0.390581	0.671	0.289	9.87873e-120	4	sub1b
5.84509e-124	0.537703	0.659	0.313	1.01956e-119	4	cbx3a
6.29954e-124	-0.556638	0.603	0.744	1.09883e-119	0	si:ch211-204c21.1_ENSDARG00000053091
6.46297e-124	0.297621	0.43	0.124	1.12734e-119	4	mrpl57
6.89256e-124	0.266846	0.456	0.255	1.20227e-119	1	acsl4b
1.20015e-123	-0.659529	0.248	0.708	2.09343e-119	4	mgst1.2
2.0137e-123	0.439171	0.823	0.44	3.5125e-119	4	cdc42l
2.11595e-123	0.278464	0.468	0.295	3.69085e-119	0	sik2b
3.14769e-123	0.351926	0.436	0.231	5.49051e-119	1	si:dkey-27i16.2
4.16416e-123	0.366949	0.996	1	7.26355e-119	5	rps14
4.28323e-123	0.338444	0.995	0.946	7.47123e-119	3	selenop
5.04189e-123	-0.307604	0.073	0.255	8.79457e-119	1	h1f0
5.17423e-123	0.359062	0.388	0.173	9.02542e-119	2	hmox1a
7.69523e-123	-0.695635	0.237	0.687	1.34228e-118	4	soul5
1.07853e-122	0.640545	0.825	0.524	1.88127e-118	4	aldoaa
1.4465e-122	-0.486312	0.359	0.608	2.52313e-118	2	ddit3
2.07212e-122	-0.378571	0.252	0.49	3.61439e-118	2	lamc1
3.86328e-122	0.340698	0.452	0.139	6.73873e-118	4	dcbld2
7.9126e-122	-0.291545	0.097	0.287	1.38019e-117	1	arrdc2
8.55077e-122	-0.266912	0.245	0.439	1.49151e-117	0	cd151
9.48304e-122	0.458708	0.816	0.463	1.65413e-117	4	tmed2
9.68633e-122	0.383387	0.75	0.491	1.68959e-117	3	gstp1
9.98133e-122	0.383375	0.632	0.25	1.74104e-117	4	gsna
1.00789e-121	0.393577	0.998	1	1.75806e-117	5	rpl35a
1.06311e-121	0.393887	0.783	0.392	1.85438e-117	4	ndufb7
1.17915e-121	0.283252	0.502	0.333	2.0568e-117	0	cyp2p6
1.28459e-121	-0.973369	0.582	0.888	2.24071e-117	4	gadd45ba
1.76224e-121	0.33158	0.536	0.377	3.07387e-117	0	tbx18
2.18433e-121	0.256038	0.267	0.052	3.81012e-117	4	PAMR1 (1 of many)
2.54652e-121	-0.322279	0.134	0.305	4.44189e-117	0	pprc1
3.20571e-121	0.37034	0.7	0.31	5.59171e-117	4	ndufa6
3.4601e-121	-0.457743	0.175	0.371	6.03546e-117	1	dhrs3a
4.36726e-121	0.356042	0.645	0.496	7.61781e-117	0	ier2a
5.64169e-121	-0.423584	0.402	0.627	9.8408e-117	2	cyp2n13
6.29937e-121	-0.420105	0.945	0.992	1.0988e-116	2	col1a1b
7.45678e-121	0.294828	0.16	0.033	1.30069e-116	3	si:ch211-152c8.5
9.93226e-121	0.2684	0.665	0.48	1.73248e-116	1	chmp5b
1.11331e-120	-0.257839	0.11	0.284	1.94194e-116	0	cemip
1.12175e-120	0.711833	0.702	0.351	1.95667e-116	4	cycsb
2.71213e-120	0.429725	0.996	1	4.73077e-116	5	rpl14
3.12093e-120	-0.941825	0.737	0.928	5.44385e-116	4	junba
5.31899e-120	0.540645	0.88	0.638	9.27791e-116	4	hnrnpaba
5.85214e-120	-0.59057	0.018	0.229	1.02079e-115	2	ptger2b
6.56224e-120	0.297042	0.502	0.165	1.14465e-115	4	eif4h
9.91356e-120	-0.923605	0.189	0.473	1.72922e-115	3	id1
1.84885e-119	0.274974	0.35	0.088	3.22496e-115	4	arpp19b
1.91787e-119	0.341977	0.547	0.193	3.34534e-115	4	ahcy
2.26466e-119	0.323918	0.385	0.174	3.95024e-115	2	h1f0
3.17915e-119	0.342396	0.497	0.164	5.5454e-115	4	eif4e1c
3.83404e-119	-0.280851	0.588	0.752	6.68772e-115	0	cirbpa
5.06885e-119	-0.583478	0.695	0.845	8.84159e-115	2	klf6a
6.00634e-119	-0.384416	0.431	0.595	1.04769e-114	1	prdx2
6.00837e-119	-0.335868	0.145	0.385	1.04804e-114	2	pros1
9.38655e-119	0.451382	0.343	0.168	1.6373e-114	1	her6
9.82809e-119	-0.515828	0.075	0.307	1.71431e-114	2	nr4a3
1.09021e-118	0.25351	0.475	0.297	1.90165e-114	0	efhd1
1.5331e-118	-0.430298	0.039	0.261	2.67418e-114	2	rasd1
1.82497e-118	-0.335122	0.312	0.503	3.18329e-114	0	pcolce2b
2.56575e-118	0.270426	0.457	0.141	4.47543e-114	4	ndufv2
2.85778e-118	0.339276	0.644	0.263	4.98482e-114	4	dynlrb1
3.82375e-118	-0.398576	0.493	0.681	6.66976e-114	2	ablim1b
4.77683e-118	0.375435	0.998	1	8.33223e-114	5	rps27a
4.86119e-118	-0.384883	0.823	0.921	8.47938e-114	3	si:ch211-105c13.3
8.98883e-118	0.367848	0.432	0.13	1.56792e-113	4	si:ch211-253b8.5
1.02483e-117	0.576982	0.648	0.428	1.78762e-113	2	endouc
1.61186e-117	-1.04467	0.036	0.254	2.81157e-113	2	inhbaa
1.81747e-117	0.302676	0.444	0.137	3.17021e-113	4	tomm22
1.86573e-117	0.401337	1	1	3.25439e-113	5	rpl21
2.0745e-117	-0.488217	0.082	0.318	3.61854e-113	2	vcam1b
2.18881e-117	0.274467	0.771	0.669	3.81794e-113	0	tmem176
4.47012e-117	-0.452058	0.735	0.812	7.79723e-113	2	prss23
5.72326e-117	0.367754	0.575	0.223	9.98308e-113	4	kars
6.00926e-117	0.25114	0.673	0.417	1.04819e-112	2	psma1
6.54559e-117	0.299024	0.494	0.327	1.14175e-112	0	si:dkey-238i5.2
8.03747e-117	-0.520103	0.131	0.409	1.40198e-112	3	plk3
9.20985e-117	0.417832	0.998	1	1.60647e-112	5	rpl31
1.01437e-116	0.258562	0.41	0.117	1.76937e-112	4	ndufs6
1.09793e-116	0.300816	0.57	0.386	1.91511e-112	1	nop56
1.1558e-116	0.293608	0.512	0.261	2.01606e-112	3	sept9a
1.59012e-116	-0.608698	0.775	0.899	2.77364e-112	3	sat1a.2
1.90668e-116	0.255634	0.811	0.655	3.32583e-112	1	cirbpa
1.97875e-116	-0.592913	0.76	0.854	3.45154e-112	1	anxa1a
2.37502e-116	0.477418	0.306	0.072	4.14275e-112	4	si:ch211-71m22.1
2.64956e-116	0.252966	0.588	0.338	4.62163e-112	2	rbpms2b
2.77617e-116	-0.69848	0.265	0.689	4.84247e-112	4	lamb1b
3.12879e-116	-0.354786	0.159	0.416	5.45754e-112	2	tuba8l3
7.91059e-116	0.604209	0.931	0.7	1.37984e-111	4	rnd3b
9.4516e-116	-0.720787	0.256	0.515	1.64864e-111	3	ugdh
1.21606e-115	-0.40867	0.574	0.741	2.12117e-111	2	lama4
1.47536e-115	0.418436	0.758	0.385	2.57347e-111	4	mtdha
1.55172e-115	-0.472846	0.164	0.44	2.70666e-111	3	sptlc2b
1.78478e-115	0.374219	0.721	0.338	3.11318e-111	4	ndufa8
1.79565e-115	0.321051	0.56	0.206	3.13215e-111	4	rer1
2.7906e-115	0.349974	0.998	1	4.86764e-111	5	rps3a
3.19429e-115	0.317984	0.38	0.221	5.57181e-111	0	dusp6
3.93421e-115	0.256928	0.805	0.565	6.86244e-111	2	atp5fa1
6.21604e-115	0.272956	0.979	0.932	1.08426e-110	3	rps18
7.30293e-115	0.332591	0.643	0.259	1.27385e-110	4	sri
7.91591e-115	0.33508	0.507	0.177	1.38077e-110	4	fkbp10b
8.09396e-115	0.384152	0.996	1	1.41183e-110	5	rpl27
8.31286e-115	0.263394	0.352	0.091	1.45001e-110	4	timm8b
8.84764e-115	-0.492472	0.085	0.312	1.54329e-110	2	glula
8.96599e-115	-0.554875	0.192	0.468	1.56394e-110	3	si:ch211-1a19.3
1.09178e-114	0.281562	0.442	0.137	1.9044e-110	4	aimp1a
1.31332e-114	-0.374494	0.696	0.858	2.29083e-110	2	col6a1
1.42452e-114	0.41499	0.725	0.354	2.4848e-110	4	rab1ab
1.74189e-114	-0.626053	0.409	0.791	3.03838e-110	4	nid1a
1.90567e-114	0.323544	0.664	0.433	3.32405e-110	2	glud1a
3.4026e-114	-0.997279	0.809	0.959	5.93515e-110	4	zgc:162730
9.37289e-114	0.370536	0.717	0.331	1.63491e-109	4	sept2
9.39415e-114	-0.309048	0.081	0.308	1.63862e-109	2	serpine2
1.00869e-113	0.642499	0.877	0.59	1.75946e-109	4	tmsb2
1.46031e-113	0.433856	0.2	0.033	2.54721e-109	4	si:ch211-69g19.2
1.89217e-113	-0.531137	0.134	0.409	3.30051e-109	3	pnp5a
2.08402e-113	-0.573778	0.35	0.593	3.63516e-109	3	zgc:77486_ENSDARG00000013711
2.65538e-113	0.404158	0.998	1	4.63178e-109	5	rps21
3.8126e-113	0.370162	0.998	1	6.65032e-109	5	rpl8
4.3327e-113	0.261983	0.365	0.098	7.55753e-109	4	eif2s1a
5.10666e-113	-0.346218	0.719	0.832	8.90754e-109	1	mmp2
7.79659e-113	-0.665349	0.422	0.773	1.35996e-108	4	si:ch211-196l7.4
9.57414e-113	0.262017	0.709	0.466	1.67002e-108	2	hmgn7
1.07041e-112	0.277157	0.48	0.314	1.86711e-108	0	pdgfra
1.60869e-112	0.405994	0.996	1	2.80603e-108	5	rpl35
2.83728e-112	0.266261	0.597	0.406	4.94906e-108	1	atp1a1a.1
3.73318e-112	-0.390472	0.581	0.755	6.51178e-108	3	myl12.1
4.28574e-112	0.284055	0.857	0.656	7.47561e-108	2	hmgn6
5.74522e-112	0.258658	0.432	0.131	1.00214e-107	4	ndufa2
8.12425e-112	-0.394729	0.029	0.234	1.41711e-107	2	si:ch211-212g7.6
9.7518e-112	0.266476	0.829	0.593	1.70101e-107	2	pfn2
1.13593e-111	0.358575	1	1	1.9814e-107	5	rps24
1.44916e-111	0.361551	0.998	1	2.52778e-107	5	rps15a
1.51181e-111	0.326695	0.613	0.249	2.63705e-107	4	lsm4
1.97114e-111	0.304434	0.491	0.168	3.43827e-107	4	ufm1
2.70994e-111	0.345962	0.998	1	4.72694e-107	5	rpl10
2.92258e-111	0.364521	0.614	0.254	5.09786e-107	4	cnp
3.10751e-111	0.300282	0.972	0.933	5.42042e-107	3	nsa2
3.39652e-111	0.260688	0.321	0.078	5.92455e-107	4	ezrb
3.93548e-111	0.30013	0.56	0.208	6.86465e-107	4	prdx3
5.34968e-111	0.398117	0.998	1	9.33146e-107	5	rpl37_ENSDARG00000034291
5.42766e-111	0.301453	0.465	0.154	9.46746e-107	4	si:ch211-66k16.27
5.6861e-111	-0.470344	0.056	0.312	9.91827e-107	3	egr3
5.96397e-111	-0.708914	0.728	0.919	1.0403e-106	4	srgn
6.30997e-111	0.264928	0.753	0.562	1.10065e-106	1	edil3a
7.92872e-111	-0.61266	0.834	0.914	1.38301e-106	3	bzw1b
8.28821e-111	0.489325	0.309	0.077	1.44571e-106	4	si:dkeyp-9d4.2
1.12947e-110	0.254356	0.41	0.196	1.97014e-106	2	CU468917.1
1.28768e-110	0.391383	0.996	1	2.2461e-106	5	ybx1
1.43986e-110	0.251271	0.465	0.279	2.51155e-106	1	rhoca
1.47289e-110	0.272482	0.554	0.321	2.56916e-106	2	gpx4b
1.58453e-110	-0.497913	0.907	0.909	2.76389e-106	3	srgn
1.58904e-110	0.560856	0.865	0.59	2.77176e-106	4	pleca
1.84173e-110	0.374407	1	1	3.21253e-106	5	rplp0
1.89957e-110	0.641665	0.363	0.104	3.31342e-106	4	gig2d
2.11041e-110	0.269302	0.624	0.446	3.68118e-106	1	appa
2.78224e-110	0.271238	0.527	0.371	4.85305e-106	0	tsku
2.84741e-110	-0.274825	0.485	0.666	4.96673e-106	0	atp5fa1
3.11754e-110	0.303548	0.348	0.092	5.43792e-106	4	gbp1
3.93788e-110	0.251398	0.384	0.108	6.86884e-106	4	cd276
5.76111e-110	0.284489	0.403	0.12	1.00491e-105	4	h2afva
5.9137e-110	0.284237	0.498	0.311	1.03153e-105	0	dusp2
7.3069e-110	0.477317	0.97	0.896	1.27454e-105	4	pdia3
7.80732e-110	0.298623	0.579	0.417	1.36183e-105	0	angptl1a
8.15803e-110	-0.355994	0.164	0.337	1.42301e-105	0	si:ch73-86n18.1
8.35741e-110	0.352025	0.998	1	1.45778e-105	5	rpl17
9.93037e-110	0.278057	0.447	0.284	1.73216e-105	0	nr1d2a
1.08184e-109	-0.35518	0.077	0.223	1.88706e-105	0	cygb1
1.1702e-109	0.259215	0.422	0.128	2.04118e-105	4	mrpl34
1.27444e-109	-1.21191	0.957	0.935	2.223e-105	5	socs3a
1.98342e-109	-0.348781	0.671	0.804	3.45969e-105	1	cavin2b
2.34444e-109	0.523315	0.885	0.666	4.08941e-105	4	khdrbs1a
3.71763e-109	-0.405553	0.913	0.962	6.48467e-105	3	tagln2
4.85975e-109	-0.623369	0.439	0.639	8.47686e-105	2	gadd45bb
4.92741e-109	-0.33756	1	1	8.59488e-105	4	rps28
6.28004e-109	-0.988919	0.18	0.627	1.09543e-104	4	sostdc1a
7.14172e-109	0.252284	0.639	0.495	1.24573e-104	0	serpina10a
1.33506e-108	-0.515196	0.089	0.344	2.32874e-104	3	fam107b
1.47938e-108	-0.255355	0.166	0.354	2.58048e-104	1	bnc2
1.55741e-108	-0.253118	0.007	0.11	2.7166e-104	0	ptx3a
2.01007e-108	0.327467	0.679	0.296	3.50616e-104	4	ppp2cb
2.10455e-108	0.314965	0.871	0.728	3.67097e-104	0	thbs1a
2.3918e-108	0.251702	1	1	4.17201e-104	4	rps7
3.25018e-108	0.32589	0.505	0.335	5.66929e-104	0	id3
3.85866e-108	0.428193	0.716	0.362	6.73066e-104	4	eif2s2
5.34116e-108	0.316789	0.634	0.503	9.31659e-104	0	si:ch211-159i8.4
5.72071e-108	-0.584406	0.417	0.631	9.97863e-104	3	maff
7.60346e-108	0.475886	0.824	0.492	1.32627e-103	4	cnn3a
1.11311e-107	0.310658	0.769	0.566	1.9416e-103	1	hapln1a
1.27775e-107	-0.333223	0.304	0.472	2.22878e-103	0	hint1
1.36572e-107	0.360641	0.996	1	2.38223e-103	5	rps15
1.7447e-107	0.279632	0.417	0.128	3.04328e-103	4	ilf3b
2.15399e-107	-0.400359	0.12	0.344	3.7572e-103	2	cishb
2.71704e-107	0.542688	0.831	0.512	4.73934e-103	4	pfn1
3.48805e-107	-0.306845	0.115	0.293	6.08421e-103	1	agtr2
4.16852e-107	0.310943	0.552	0.211	7.27116e-103	4	mpc1
5.77181e-107	0.334139	0.5	0.243	1.00678e-102	3	glula
6.65851e-107	-0.297453	0.107	0.331	1.16144e-102	2	cd82a
6.90752e-107	-0.436787	0.449	0.689	1.20488e-102	3	rhoab
8.29171e-107	0.352889	0.998	1	1.44632e-102	5	rpl7
9.48196e-107	-0.322051	0.208	0.392	1.65394e-102	1	si:ch211-286o17.1
1.27738e-106	0.369029	0.805	0.424	2.22814e-102	4	ywhae1
1.34289e-106	0.274029	0.296	0.122	2.34241e-102	2	atoh8
1.82478e-106	0.37822	0.998	1	3.18296e-102	5	rpl24
1.87638e-106	0.314925	0.283	0.066	3.27297e-102	4	FO744833.2
1.8842e-106	0.263692	0.419	0.13	3.28661e-102	4	mrpl11
2.02995e-106	0.362751	0.998	1	3.54083e-102	5	rpl13
2.10463e-106	0.358485	0.683	0.312	3.67111e-102	4	emd
2.44768e-106	0.324279	0.562	0.219	4.26948e-102	4	dap
2.54857e-106	-0.29762	0.09	0.308	4.44547e-102	2	emilin2a
3.40444e-106	0.250309	0.876	0.669	5.93837e-102	2	atp5l
4.79743e-106	0.370924	0.996	1	8.36816e-102	5	rps13
5.4446e-106	-1.73117	0.884	0.872	9.49702e-102	5	fosb
6.06195e-106	0.273517	0.706	0.55	1.05739e-101	1	eif5
6.22259e-106	0.694008	0.483	0.292	1.08541e-101	1	kcne4
6.86596e-106	-0.605612	0.271	0.671	1.19763e-101	4	ablim1b
1.20262e-105	-0.964297	0.071	0.282	2.09773e-101	2	ccl25b
1.93377e-105	0.294692	0.592	0.337	3.37308e-101	3	lpar1
1.99882e-105	-1.16744	0.114	0.276	3.48655e-101	1	s100a10a
2.47868e-105	0.344225	0.679	0.311	4.32356e-101	4	gng5
3.03284e-105	-0.30579	0.111	0.265	5.29019e-101	0	zfand2a
3.2749e-105	0.36634	0.998	1	5.71241e-101	5	rpl7a
4.90898e-105	-0.617466	0.121	0.339	8.56273e-101	2	b4galt6
5.86614e-105	0.482768	0.869	0.545	1.02323e-100	4	prdx6
6.95626e-105	-1.13116	0.906	0.919	1.21338e-100	5	junba
7.09205e-105	0.417771	0.825	0.453	1.23707e-100	4	ehd2b
8.221e-105	0.329875	0.515	0.257	1.43399e-100	3	cebpa
9.97704e-105	-0.676585	0.439	0.606	1.7403e-100	1	adh8a
1.09456e-104	0.276418	0.583	0.314	1.90923e-100	3	lrrc17
1.16669e-104	0.370232	0.75	0.384	2.03506e-100	4	eif1axb
1.16749e-104	-0.26241	0.342	0.539	2.03645e-100	0	irf2bp2b
1.56574e-104	-0.289218	0.525	0.687	2.73113e-100	0	pfn2
1.69803e-104	0.417174	0.996	1	2.96187e-100	5	rpl29
1.76531e-104	0.262052	0.706	0.472	3.07924e-100	2	rap1b
1.94149e-104	0.392988	0.624	0.368	3.38654e-100	3	arrdc3a
2.39519e-104	-0.649587	0.16	0.582	4.17792e-100	4	mast2
2.5189e-104	-0.361211	0.958	0.959	4.39371e-100	0	ppdpfb
2.88344e-104	0.495137	0.509	0.191	5.02959e-100	4	rbp5
4.00341e-104	0.339966	0.998	1	6.98315e-100	5	rps2
4.181e-104	0.408344	0.996	1	7.29292e-100	5	slc25a5
4.55685e-104	0.341361	0.998	1	7.94852e-100	5	rps19
7.27427e-104	0.279851	0.465	0.312	1.26885e-99	0	zbtb16b
7.39686e-104	0.335321	0.408	0.185	1.29023e-99	3	rspo3
8.15471e-104	-0.754144	0.194	0.61	1.42243e-99	4	col18a1b
8.15865e-104	-0.475125	0.608	0.929	1.42311e-99	4	mhc1zba
1.00495e-103	0.415103	0.598	0.26	1.75293e-99	4	calm2a
1.0129e-103	-1.10996	0.188	0.364	1.76681e-99	1	si:ch211-106h4.12
1.10388e-103	0.375346	0.998	1	1.92549e-99	5	faua
1.5755e-103	-0.854054	0.074	0.492	2.74815e-99	4	sesn1
1.57954e-103	0.250942	0.402	0.122	2.75519e-99	4	emc6
1.87869e-103	0.281618	0.409	0.128	3.277e-99	4	slirp
2.82268e-103	-0.300643	0.107	0.327	4.9236e-99	2	hic1
3.59124e-103	0.257374	0.283	0.066	6.26421e-99	4	cyp27c1
3.88708e-103	0.25008	0.26	0.056	6.78023e-99	4	CABZ01020840.1
5.72129e-103	0.345611	0.996	1	9.97965e-99	5	rps23
8.49167e-103	0.257162	0.414	0.13	1.4812e-98	4	stip1
1.01843e-102	0.530539	0.963	0.822	1.77645e-98	4	anxa1a
1.38465e-102	0.288187	0.505	0.182	2.41525e-98	4	gmfb
3.05262e-102	-0.513321	0.404	0.612	5.32469e-98	2	igf2b
3.09229e-102	0.332175	0.742	0.366	5.39389e-98	4	ube2v1
3.43122e-102	0.290444	0.996	0.965	5.98508e-98	0	col1a1a
4.65674e-102	0.387002	0.97	0.868	8.12275e-98	4	vdac2
6.10085e-102	-0.87779	0.1	0.514	1.06417e-97	4	rasgef1ba
8.43479e-102	0.388249	0.848	0.503	1.47128e-97	4	idh2
3.30111e-101	0.281178	0.398	0.196	5.75813e-97	2	ghrb
3.41544e-101	-0.629392	0.514	0.815	5.95754e-97	4	prss23
3.5571e-101	-1.2558	0.915	0.915	6.20466e-97	5	pim1
3.60951e-101	-0.440489	0.203	0.431	6.29607e-97	2	id3
3.69149e-101	0.331165	1	1	6.43907e-97	5	rpl19
4.21891e-101	0.271648	0.462	0.309	7.35904e-97	0	klf9
5.25253e-101	0.437511	0.998	1	9.16199e-97	5	rpl38
5.35111e-101	0.366393	0.998	1	9.33395e-97	5	rps4x
5.83465e-101	0.256102	0.676	0.522	1.01774e-96	0	csrnp1b
7.19584e-101	0.279194	0.491	0.175	1.25517e-96	4	mapre1b
7.99311e-101	0.371691	0.483	0.177	1.39424e-96	4	gpia
9.52516e-101	-0.278955	0.521	0.683	1.66147e-96	0	ncl
1.15513e-100	0.288125	0.509	0.188	2.01489e-96	4	bud31
1.1968e-100	0.256984	0.407	0.128	2.08758e-96	4	trmt112
1.25783e-100	-0.395037	0.186	0.438	2.19403e-96	3	cd99
2.54601e-100	-0.448081	0.241	0.455	4.441e-96	2	zbtb16a
4.34509e-100	0.254011	0.263	0.059	7.57914e-96	4	zgc:92161
5.64029e-100	-0.365944	0.13	0.346	9.83836e-96	2	nocta
6.81169e-100	0.352086	0.998	1	1.18816e-95	5	rpl23
7.41544e-100	0.612067	0.965	0.958	1.29347e-95	4	col5a1
1.18394e-99	-0.362203	0.211	0.369	2.06515e-95	0	mbd2
1.91709e-99	0.542562	0.571	0.252	3.34399e-95	4	ms4a17a.11
2.04294e-99	-0.53862	0.403	0.722	3.5635e-95	4	gtpbp4
2.11411e-99	0.420066	0.8	0.477	3.68765e-95	4	cct3
2.39515e-99	0.364071	1	1	4.17786e-95	5	rps12
2.75185e-99	0.262004	0.46	0.158	4.80005e-95	4	sdhb
3.54369e-99	-0.476552	0.062	0.299	6.18127e-95	3	col18a1a
4.42306e-99	0.298272	0.387	0.117	7.71515e-95	4	odc1
5.20539e-99	0.392873	0.978	0.969	9.07976e-95	4	cd81a
5.26092e-99	0.35473	0.996	1	9.17663e-95	5	RPS17
6.14349e-99	0.289379	0.847	0.637	1.07161e-94	2	ifi46
1.22159e-98	0.363405	0.794	0.434	2.13081e-94	4	GCA
1.28824e-98	0.369539	1	1	2.24707e-94	5	rack1
1.33867e-98	-0.337394	0.044	0.236	2.33504e-94	2	gfpt2
1.42717e-98	-0.972785	0.618	0.766	2.48942e-94	3	krt4
1.82065e-98	-0.705704	0.682	0.865	3.17576e-94	4	atf4b
1.88701e-98	0.299171	0.461	0.163	3.29151e-94	4	copa
2.40817e-98	0.361207	1	1	4.20057e-94	5	rpsa
4.93928e-98	0.33788	0.996	1	8.61558e-94	5	rpl10a
5.10224e-98	-0.514505	0.203	0.357	8.89984e-94	0	b4galt6
5.13531e-98	0.294096	0.662	0.53	8.95752e-94	0	nt5e
5.43122e-98	-0.300421	0.599	0.724	9.47368e-94	2	reep5
5.61691e-98	-0.308908	1	1	9.79757e-94	4	rpl31
6.65832e-98	0.286937	0.427	0.227	1.16141e-93	2	ncoa4
6.98604e-98	-0.397585	0.086	0.325	1.21857e-93	3	hivep1
7.09383e-98	-0.353944	0.095	0.3	1.23738e-93	2	si:ch211-178n15.1
7.30524e-98	0.40421	0.811	0.496	1.27425e-93	4	ldhba
8.21682e-98	0.346189	0.259	0.102	1.43326e-93	2	vmp1
8.40234e-98	0.325493	0.998	1	1.46562e-93	5	si:dkey-151g10.6
1.16672e-97	-0.567072	0.47	0.651	2.03511e-93	2	mych
1.28855e-97	0.366974	0.996	1	2.24762e-93	5	rpl13a
1.2919e-97	0.552895	0.968	0.913	2.25346e-93	4	gstm.3
3.01572e-97	0.260165	0.632	0.507	5.26032e-93	0	c1qtnf2
3.67386e-97	-0.32059	0.3	0.504	6.40831e-93	2	FP102018.1
4.05187e-97	0.277274	0.476	0.172	7.06767e-93	4	pdha1a
4.93492e-97	-0.500555	0.069	0.201	8.60799e-93	0	igfbp5b
5.73177e-97	0.296716	0.394	0.124	9.99793e-93	4	sulf2b
6.65593e-97	0.320766	0.799	0.696	1.16099e-92	1	UBB
9.24188e-97	-0.362107	0.909	0.962	1.61206e-92	3	col6a3_ENSDARG00000077139
9.38301e-97	-0.272271	0.587	0.756	1.63668e-92	1	rnd3b
1.11277e-96	-0.374577	0.106	0.265	1.94101e-92	1	cotl1
1.17638e-96	0.460989	0.454	0.219	2.05196e-92	3	ccl25b
1.22342e-96	0.26032	0.827	0.592	2.13401e-92	2	txnipa
1.33635e-96	-0.252427	0.203	0.365	2.33099e-92	0	eif5a2
1.42512e-96	0.252644	0.442	0.15	2.48584e-92	4	uqcrc2b
1.54081e-96	-0.580643	0.184	0.597	2.68763e-92	4	nt5e
1.99502e-96	0.414185	0.854	0.57	3.47992e-92	4	ywhabl
2.14059e-96	-0.399162	0.392	0.618	3.73384e-92	3	ptp4a2b
2.36436e-96	0.368082	0.369	0.114	4.12415e-92	4	hspa4a
2.92208e-96	0.327952	0.451	0.156	5.09699e-92	4	uap1
3.77338e-96	-0.37295	0.258	0.436	6.58191e-92	1	pik3ip1
3.98309e-96	-0.363914	0.576	0.736	6.9477e-92	3	capns1b
4.70976e-96	-0.380879	0.218	0.432	8.21524e-92	2	il13ra1
6.61343e-96	-0.628381	0.632	0.87	1.15358e-91	4	mcl1b
1.73656e-95	0.484384	0.385	0.226	3.02908e-91	1	angptl4
1.81599e-95	0.338212	0.996	1	3.16764e-91	5	rps9
2.56111e-95	-0.861784	0.705	0.84	4.46735e-91	4	ddx5
2.68266e-95	0.381125	0.998	1	4.67936e-91	5	rpl22
2.99648e-95	0.320143	0.972	0.839	5.22676e-91	3	c4
3.10836e-95	-0.393921	0.777	0.873	5.42191e-91	2	mcl1b
4.16786e-95	0.340727	0.998	1	7.27e-91	5	rps5
4.17892e-95	0.358981	0.996	1	7.2893e-91	5	rpl18
6.30208e-95	0.299334	0.445	0.267	1.09927e-90	1	rnd1b
8.00187e-95	0.267308	0.441	0.151	1.39577e-90	4	copg2
8.13586e-95	-1.37082	0.943	0.924	1.41914e-90	5	fosab
8.28192e-95	-0.250177	0.01	0.18	1.44462e-90	2	sh3d21
1.16472e-94	-0.521388	0.06	0.206	2.03162e-90	1	CR318588.3
1.38873e-94	-1.21575	0.175	0.585	2.42236e-90	4	adh8a
1.94539e-94	-0.277108	0.148	0.298	3.39334e-90	0	eif4ebp3
2.18729e-94	0.367656	0.986	0.853	3.81529e-90	4	rpl22l1
2.35006e-94	-0.325198	1	1	4.0992e-90	4	rpl34
2.85209e-94	0.521288	0.727	0.451	4.97489e-90	4	ranbp1
4.07934e-94	0.316124	0.756	0.384	7.1156e-90	4	hsbp1b
4.52444e-94	0.256928	0.244	0.093	7.89198e-90	2	gig2d
4.94054e-94	-0.550048	0.433	0.61	8.61778e-90	3	col18a1b
5.7826e-94	0.518474	0.739	0.419	1.00866e-89	4	s100w
6.08471e-94	-0.492269	0.106	0.241	1.06136e-89	0	ptger2b
6.17692e-94	0.35748	0.996	1	1.07744e-89	5	rpl30
6.51803e-94	-0.311737	0.007	0.122	1.13694e-89	1	ucmaa
7.50095e-94	-0.362583	0.759	0.864	1.30839e-89	1	hspb1
1.17102e-93	-0.32593	0.946	0.953	2.0426e-89	0	fthl27
1.24148e-93	0.785057	0.604	0.292	2.16551e-89	4	nupr1b
1.27559e-93	-0.526995	0.069	0.298	2.22502e-89	3	nr4a3
1.313e-93	-0.268519	0.43	0.592	2.29026e-89	1	c1qtnf2
1.42356e-93	-0.382077	0.411	0.591	2.48311e-89	2	prdx6
1.7139e-93	-0.310201	1	1	2.98956e-89	4	rps16
1.8518e-93	0.304223	0.267	0.11	3.2301e-89	2	tuba1a
1.92753e-93	-0.749233	0.233	0.462	3.36219e-89	2	zgc:153911
2.09356e-93	0.519686	0.385	0.22	3.65179e-89	1	her9
3.47403e-93	0.635489	0.824	0.569	6.05974e-89	4	si:ch73-1a9.3
6.16875e-93	-0.452753	0.157	0.299	1.07602e-88	0	atp5mc1
6.36692e-93	0.357234	0.563	0.24	1.11058e-88	4	eif4g1a
7.30388e-93	-0.313889	0.42	0.602	1.27402e-88	2	gstr
1.76342e-92	0.269163	0.336	0.096	3.07594e-88	4	mid1ip1b
1.77366e-92	-0.5222	0.402	0.533	3.0938e-88	0	cav1
1.94404e-92	-1.28034	0.856	0.872	3.391e-88	5	gadd45ba
2.30247e-92	-0.468404	0.111	0.343	4.0162e-88	3	mbd2
3.00967e-92	-0.663794	0.221	0.595	5.24977e-88	4	csrnp1b
3.16014e-92	-0.844644	0.414	0.725	5.51223e-88	4	fosl1a
3.53513e-92	0.264982	0.832	0.637	6.16633e-88	0	alkbh3_ENSDARG00000097208
3.75156e-92	0.363322	0.998	1	6.54385e-88	5	rpl9_ENSDARG00000037350
5.21219e-92	0.379936	0.889	0.633	9.09162e-88	4	atp5meb
5.45606e-92	0.896297	0.7	0.419	9.51701e-88	4	si:ch211-1a19.3
1.00027e-91	-0.343875	0.195	0.398	1.74476e-87	2	zbtb16b
1.26677e-91	-0.273724	0.939	0.973	2.20962e-87	3	cd81a
1.66562e-91	0.571883	0.802	0.494	2.90534e-87	4	tgm2b
1.84795e-91	-0.338311	0.036	0.216	3.22338e-87	2	arg2
2.4791e-91	-0.332878	0.078	0.226	4.3243e-87	1	spaca4l
3.92645e-91	0.332017	0.572	0.248	6.84891e-87	4	psme1
5.02732e-91	0.319268	0.998	1	8.76915e-87	5	rps7
6.7447e-91	-0.294922	0.976	0.974	1.17648e-86	3	b2ml
7.55718e-91	-0.529557	0.082	0.312	1.3182e-86	3	si:dkey-27i16.2
1.02963e-90	-1.20467	0.892	0.904	1.79599e-86	5	junbb
1.50644e-90	-0.278184	0.097	0.296	2.62768e-86	2	prrx1a
2.21503e-90	-0.278221	0.097	0.235	3.86368e-86	0	spaca4l
2.59904e-90	-0.369499	0.296	0.486	4.53351e-86	2	emp2
3.34899e-90	-0.296532	0.129	0.287	5.84164e-86	1	eif4ebp3
3.65569e-90	-0.52263	0.283	0.507	6.37662e-86	3	calm3a_ENSDARG00000015050
3.81446e-90	0.300331	0.669	0.459	6.65356e-86	2	arpc3
4.28196e-90	0.616518	0.448	0.173	7.46902e-86	4	spaca4l
5.23676e-90	0.300036	0.442	0.162	9.13449e-86	4	ppm1g
6.54406e-90	-0.301056	0.296	0.451	1.14148e-85	0	dbi
7.24302e-90	0.386466	1	1	1.2634e-85	5	uba52
7.96791e-90	-0.348693	0.128	0.328	1.38984e-85	2	hivep1
8.80778e-90	0.413598	0.813	0.51	1.53634e-85	4	arf5
9.05254e-90	0.276123	0.524	0.208	1.57903e-85	4	arf2a
1.22314e-89	-0.5867	0.235	0.616	2.13353e-85	4	mknk2b
1.26212e-89	0.303359	0.57	0.248	2.20152e-85	4	copz1
1.38349e-89	-0.710189	0.942	0.924	2.41322e-85	0	mdka
1.39044e-89	0.384342	0.998	1	2.42535e-85	5	rps8a
1.64499e-89	-0.541359	0.998	0.961	2.86936e-85	0	anxa2a
1.8987e-89	0.376442	0.996	1	3.3119e-85	5	rps16
1.98043e-89	-0.436209	0.663	0.882	3.45446e-85	4	tmem176l.1
2.61278e-89	0.341808	0.998	1	4.55747e-85	5	rps11
2.67964e-89	0.308363	0.768	0.579	4.6741e-85	2	fkbp1aa
2.78558e-89	-0.710871	0.067	0.29	4.85889e-85	3	her9
2.95371e-89	-0.483995	0.338	0.579	5.15215e-85	3	ramp2
3.76578e-89	0.278943	0.498	0.194	6.56866e-85	4	plod3
3.79247e-89	0.331442	0.789	0.448	6.6152e-85	4	gdi2
3.91853e-89	-0.644689	0.278	0.49	6.83509e-85	3	endouc
5.37216e-89	0.294513	0.608	0.271	9.37066e-85	4	elocb
6.26422e-89	0.359679	0.935	0.675	1.09267e-84	4	hmgn6
6.66877e-89	-0.329433	0.08	0.269	1.16323e-84	2	pim3
7.64749e-89	-0.30108	0.003	0.108	1.33395e-84	1	cldnc
8.17548e-89	-0.514656	0.366	0.579	1.42605e-84	3	si:dkey-79d12.5
1.27421e-88	0.253268	0.957	0.899	2.2226e-84	2	si:ch211-105c13.3
1.41026e-88	-0.401724	0.726	0.847	2.45992e-84	2	c7a
1.60022e-88	-0.485298	0.214	0.592	2.79127e-84	4	gstr
1.90244e-88	0.29323	0.84	0.689	3.31843e-84	3	eif3g
2.02458e-88	0.257292	0.472	0.176	3.53148e-84	4	wdr83os
2.14836e-88	0.282728	0.192	0.081	3.74739e-84	0	sox11b
2.56171e-88	-0.476342	0.218	0.616	4.46839e-84	4	cox4i2
2.62189e-88	-0.342706	0.874	0.904	4.57336e-84	1	lxn
3.00538e-88	-0.532173	0.055	0.191	5.24228e-84	1	igfbp5b
3.21292e-88	0.320671	0.998	1	5.6043e-84	5	rps10
3.75481e-88	0.404264	0.996	1	6.54952e-84	5	rplp2
3.80887e-88	-0.316825	0.269	0.423	6.64382e-84	0	cycsb
3.86424e-88	0.293331	0.278	0.147	6.7404e-84	0	arl5c
4.62318e-88	-0.43319	0.2	0.427	8.06421e-84	3	crip2
6.1418e-88	0.374396	1	1	1.07131e-83	5	rpl34
6.16936e-88	-0.384432	0.926	0.969	1.07612e-83	2	c6_ENSDARG00000057113
6.7739e-88	0.263086	0.417	0.146	1.18157e-83	4	tktb
8.07551e-88	0.355735	0.998	1	1.40861e-83	5	rplp2l
1.27086e-87	-0.357588	0.449	0.618	2.21677e-83	2	ptp4a2b
1.36841e-87	-0.422221	0.734	0.849	2.38693e-83	3	c1qtnf5
1.52571e-87	0.491735	0.911	0.75	2.66129e-83	4	mt-nd2
1.79779e-87	0.254456	0.938	0.996	3.13588e-83	2	mt-co2
1.80732e-87	0.320843	0.441	0.16	3.15251e-83	4	si:dkeyp-27c8.2
2.53677e-87	0.367646	0.417	0.145	4.4249e-83	4	lrrc15
2.58282e-87	0.278326	0.19	0.064	4.50521e-83	2	ccl20b
2.61305e-87	-0.263875	0.344	0.503	4.55794e-83	0	atp5mc3a
2.65769e-87	0.356708	0.998	1	4.63581e-83	5	rpl18a
3.55447e-87	-0.309111	0.015	0.178	6.20006e-83	2	si:dkey-19b23.8
8.64695e-87	0.297723	0.791	0.582	1.50829e-82	2	ywhaz
9.53359e-87	-0.650382	0.101	0.294	1.66294e-82	2	her9
1.07256e-86	0.491293	0.622	0.326	1.87087e-82	4	snu13b
1.345e-86	0.341948	0.992	0.958	2.34609e-82	3	c6_ENSDARG00000057113
2.12729e-86	0.279582	0.56	0.239	3.71063e-82	4	STMP1
2.52199e-86	0.339426	0.185	0.036	4.3991e-82	4	irf7
2.85709e-86	-0.412811	0.068	0.206	4.98363e-82	1	adma
2.93505e-86	-0.494741	0.342	0.668	5.11961e-82	4	ddx21
3.57962e-86	0.398108	0.825	0.485	6.24393e-82	4	elovl1b
3.59825e-86	-0.540084	0.202	0.428	6.27643e-82	3	fgl2b
4.12604e-86	-0.287691	0.045	0.176	7.19705e-82	1	serpinh1b
4.80921e-86	-0.389852	0.984	0.986	8.38871e-82	4	eef1da
4.84411e-86	0.432699	0.735	0.403	8.44959e-82	4	cnn2
4.85928e-86	0.415958	0.796	0.513	8.47605e-82	4	cct4
6.35281e-86	-0.431152	0.173	0.397	1.10812e-81	3	cycsb
7.54677e-86	0.334699	1	1	1.31638e-81	5	rps26l
7.73799e-86	-0.272888	0.311	0.509	1.34974e-81	1	si:ch211-198c19.3
8.1444e-86	-0.440232	0.699	0.852	1.42063e-81	3	ddx5
1.20526e-85	-0.386097	0.741	0.853	2.10234e-81	2	c1qtnf5
1.26726e-85	0.624859	1	1	2.21047e-81	6	CR318588.4
1.88719e-85	-0.255482	0.857	0.915	3.29182e-81	1	dkk3b
3.06775e-85	0.287026	0.368	0.122	5.35108e-81	4	zgc:153675
3.3609e-85	-0.324908	0.985	0.989	5.86242e-81	2	ubc
4.33503e-85	0.324742	0.892	0.783	7.56159e-81	0	klf6a
4.52693e-85	0.864672	0.594	0.508	7.89632e-81	1	ifitm1
4.86434e-85	-0.473494	0.358	0.507	8.48487e-81	0	h2afvb
6.94978e-85	-0.326557	0.344	0.554	1.21225e-80	3	chmp5b
7.05642e-85	0.279434	0.564	0.242	1.23085e-80	4	capza1a
1.14029e-84	0.252102	0.469	0.25	1.98901e-80	3	si:ch211-191i18.2
1.28674e-84	-0.305127	0.181	0.319	2.24445e-80	0	tjp2b
1.72663e-84	-0.280333	0.414	0.575	3.01176e-80	0	sec61b
1.7352e-84	0.326475	0.998	1	3.02671e-80	5	rps27.1
2.26112e-84	-0.661253	0.068	0.28	3.94407e-80	3	fstl3
2.3216e-84	-0.349432	0.458	0.638	4.04956e-80	3	oaz1b
2.66551e-84	-0.426702	0.156	0.345	4.64945e-80	2	mbd2
3.1436e-84	-1.15979	0.053	0.26	5.48337e-80	3	s100a10a
3.24114e-84	-0.44301	0.555	0.701	5.65352e-80	2	vmo1a
4.25907e-84	-0.306913	0.565	0.724	7.42909e-80	3	reep5
5.0717e-84	0.380436	0.997	0.999	8.84656e-80	4	krt8
5.07411e-84	-0.294751	0.825	0.894	8.85077e-80	1	ptmaa
7.90224e-84	-0.380599	0.27	0.495	1.37839e-79	3	itga5
8.03901e-84	-0.361463	0.096	0.316	1.40224e-79	3	vcanb
9.49666e-84	0.68624	0.437	0.304	1.6565e-79	0	dnajb1b
9.85647e-84	-0.332505	0.09	0.276	1.71926e-79	2	pprc1
1.13177e-83	0.354426	0.996	1	1.97414e-79	5	rps26
1.3113e-83	-0.309771	0.542	0.684	2.28731e-79	2	mmp14a
1.42738e-83	-0.251881	0.3	0.449	2.48978e-79	0	mif
1.47164e-83	0.449747	0.954	0.868	2.56699e-79	4	ssr2
1.51737e-83	0.274994	0.287	0.151	2.64675e-79	1	hsd3b7
1.68641e-83	0.281727	0.552	0.24	2.94161e-79	4	rwdd1
2.07507e-83	-0.344776	0.046	0.251	3.61954e-79	3	vwa1
2.48583e-83	-0.311503	0.806	0.914	4.33603e-79	3	fstl1b
3.44789e-83	-0.401772	0.585	0.767	6.01415e-79	3	prelid3b
3.53794e-83	-0.366578	0.22	0.449	6.17123e-79	3	cnn2
3.60027e-83	-0.386165	0.918	0.955	6.27995e-79	3	krt18b
4.35171e-83	-0.272187	0.046	0.217	7.59068e-79	2	snai1a
4.46035e-83	-0.823722	0.11	0.241	7.78018e-79	0	ifi45
4.49166e-83	-0.268745	0.979	0.995	7.8348e-79	3	hspa8
5.31301e-83	-0.286865	0.284	0.443	9.26748e-79	1	scara3
8.30331e-83	0.306812	0.154	0.058	1.44835e-78	0	zgc:122979
9.70864e-83	0.334363	0.92	0.63	1.69348e-78	4	arpc2
1.04105e-82	-0.450736	0.359	0.544	1.8159e-78	2	tagln
1.16648e-82	0.281383	0.524	0.215	2.03468e-78	4	nck1b
1.25067e-82	-1.1034	0.746	0.88	2.18155e-78	4	fosb
1.38052e-82	0.335648	0.996	1	2.40804e-78	5	rpl32
1.84415e-82	0.381787	0.526	0.241	3.21675e-78	4	tomm20a_ENSDARG00000103163
2.81657e-82	0.273758	0.698	0.498	4.91295e-78	2	calm1a
3.56038e-82	-0.868363	0.72	0.762	6.21038e-78	0	krt4
4.07453e-82	0.299721	0.649	0.497	7.10721e-78	0	ramp2
6.00053e-82	-1.22316	0.904	0.876	1.04667e-77	5	mycb
6.36199e-82	0.433982	0.667	0.356	1.10972e-77	4	cd151
7.04462e-82	-0.552912	0.549	0.725	1.22879e-77	3	htra1b
7.23801e-82	0.27489	0.537	0.23	1.26253e-77	4	ier3ip1
9.10116e-82	0.318007	0.829	0.694	1.58752e-77	2	capns1b
1.01233e-81	0.311693	0.371	0.127	1.76581e-77	4	stat2
1.22543e-81	-0.25518	0.162	0.308	2.13751e-77	0	ptges
1.23165e-81	-0.317466	0.614	0.722	2.14836e-77	2	tmem176
2.19037e-81	0.293875	0.665	0.526	3.82065e-77	1	prdx6
2.8184e-81	0.357336	0.998	1	4.91614e-77	5	rpl36
2.94666e-81	0.309454	0.6	0.374	5.13986e-77	3	scara3
3.009e-81	0.370997	0.884	0.693	5.24861e-77	4	tpm3
3.60844e-81	0.290098	0.555	0.245	6.29421e-77	4	rras
4.0844e-81	-0.304807	0.674	0.763	7.12443e-77	2	bsg
4.86892e-81	-0.349908	0.965	0.972	8.49285e-77	3	fn1b
7.60558e-81	-1.05836	0.045	0.243	1.32664e-76	3	inhbaa
8.84215e-81	0.336511	0.521	0.225	1.54234e-76	4	si:dkey-33c12.4
9.529e-81	-0.272312	0.135	0.326	1.66214e-76	2	aldocb
1.03474e-80	0.255458	0.406	0.146	1.8049e-76	4	nhp2
1.13616e-80	0.520125	0.811	0.543	1.9818e-76	4	thy1
1.21924e-80	0.525016	0.661	0.504	2.12672e-76	2	eif4ebp3l
1.35589e-80	-0.272051	0.029	0.223	2.36508e-76	3	im:7151449
1.72515e-80	-0.268876	0.95	0.966	3.00917e-76	1	CT027638.1
3.90822e-80	0.452886	0.67	0.366	6.81711e-76	4	serp1
5.50229e-80	-0.303572	0.438	0.576	9.59765e-76	0	pfn1
6.32843e-80	-0.270845	0.38	0.532	1.10387e-75	1	arpc3
6.62674e-80	-0.316617	0.599	0.746	1.1559e-75	1	lgals2a
7.64926e-80	-0.264718	0.097	0.28	1.33426e-75	2	slc38a2
8.95299e-80	0.373581	0.998	1	1.56167e-75	5	tpt1
1.19251e-79	0.360373	0.524	0.225	2.08009e-75	4	lifrb
1.26663e-79	0.304096	0.94	0.848	2.20939e-75	3	rpl22l1
2.03823e-79	-0.740793	0.667	0.776	3.55528e-75	1	krt4
2.07599e-79	0.277861	0.374	0.231	3.62115e-75	0	egr3
2.75789e-79	-0.337144	0.21	0.361	4.81058e-75	0	nupr1b
3.01274e-79	0.279813	0.513	0.218	5.25512e-75	4	hdac1
3.0516e-79	0.257263	0.486	0.195	5.32291e-75	4	rac1a
4.95692e-79	-0.613693	0.598	0.801	8.64635e-75	4	jund
7.84031e-79	-0.355063	0.408	0.542	1.36759e-74	0	cox6a1
1.0002e-78	-0.440063	0.181	0.397	1.74465e-74	3	fgl2a
1.0216e-78	-0.296725	0.231	0.376	1.78198e-74	0	tuba1b
1.29706e-78	-0.32104	0.685	0.771	2.26246e-74	0	ptmab
1.35871e-78	-0.259359	0.823	0.892	2.37e-74	1	atp5mc3b
1.43146e-78	-0.50864	0.438	0.737	2.49689e-74	4	nid1b
1.58019e-78	0.393836	0.54	0.258	2.75632e-74	4	kdelr3
2.29107e-78	-0.292151	0.854	0.922	3.99631e-74	1	zgc:153867
2.29926e-78	-0.721961	0.02	0.204	4.0106e-74	3	podxl
2.46652e-78	-0.406182	0.132	0.319	4.30236e-74	2	tspan36
2.68329e-78	0.303365	0.608	0.289	4.68046e-74	4	zgc:175088
3.27581e-78	0.512919	0.639	0.334	5.714e-74	4	dnajb1b
3.50825e-78	-0.358241	0.365	0.584	6.11943e-74	3	thy1
3.68185e-78	-0.25862	0.137	0.324	6.42224e-74	2	ccnl1b
4.19541e-78	0.256824	0.365	0.221	7.31806e-74	1	lgals9l3
4.19881e-78	-0.595293	0.085	0.439	7.32399e-74	4	zbtb16a
5.91113e-78	0.272679	0.735	0.5	1.03108e-73	3	eif4ebp3l
7.20953e-78	0.278644	0.933	0.814	1.25756e-73	0	c4
7.74085e-78	-0.271114	0.492	0.63	1.35024e-73	0	si:ch73-1a9.3
8.99904e-78	-0.329911	0.037	0.229	1.5697e-73	3	gfpt2
9.56963e-78	-0.439958	0.163	0.342	1.66923e-73	2	fam107b
1.18584e-77	0.267666	0.413	0.213	2.06847e-73	3	arrdc2
1.34459e-77	0.272621	0.498	0.2	2.34536e-73	4	si:dkey-25e12.3
2.34099e-77	0.286057	0.586	0.278	4.0834e-73	4	spcs2
6.57396e-77	-0.294053	0.033	0.189	1.1467e-72	2	pfkfb3
8.43707e-77	-0.504536	0.5	0.602	1.47168e-72	0	pcolcea
9.66723e-77	-0.295881	0.117	0.299	1.68626e-72	2	smad7
1.55707e-76	-0.840855	0.697	0.798	2.716e-72	4	higd1a
1.61523e-76	0.316779	0.65	0.334	2.81745e-72	4	sumo3a
1.79678e-76	-1.28392	0.909	0.901	3.13413e-72	5	jun
2.34862e-76	0.314062	0.998	1	4.09669e-72	5	rpl11
7.19168e-76	0.355318	0.352	0.118	1.25444e-71	4	cyp1c2
7.3257e-76	0.256207	0.379	0.234	1.27782e-71	0	si:dkey-27i16.2
8.1985e-76	-0.284528	0.058	0.164	1.43006e-71	0	vmp1
1.19902e-75	-0.301386	0.46	0.631	2.09144e-71	3	anxa13
1.6106e-75	0.263271	0.513	0.22	2.80936e-71	4	rhocb
1.76518e-75	0.279376	0.647	0.323	3.07901e-71	4	ndufb4
2.08729e-75	-0.589095	0.206	0.411	3.64086e-71	3	hbegfa
2.1897e-75	0.303103	0.595	0.289	3.81949e-71	4	crtap
[truncated: 1,210 more rows]

## Sheet: SC3
auroc	clusts	pvalue	gene
0.982618	2	0	gstm.3
0.970236	2	0	krt15
0.957655	2	0	aldh1a2
0.954682	6	8.00113e-212	CR318588.1
0.953925	2	0	tmsb1
0.936899	2	0	podxl
0.934307	2	0	krt94
0.933582	2	0	krt8
0.91696	2	0	CR318588.4
0.913958	2	0	cavin1b
0.909688	2	0	s100a10a
0.900721	2	0	cav1
0.899786	2	0	tmem98
0.899717	4	1.12762e-290	mdka
0.897687	4	0	fn1a
0.895273	4	8.3609e-294	lgals2a
0.891653	1	0	mvp
0.888669	2	0	si:ch211-66e2.3
0.886523	4	0	cox6a1
0.885216	4	0	hint1
0.881063	4	0	txn
0.87976	4	0	atp5mc1
0.87905	2	0	tgm2b
0.877276	2	0	tjp2b
0.876186	2	0	eppk1
0.876067	2	0	krt4
0.869504	4	1.6265e-275	COX5B
0.869367	2	0	anxa1a
0.868367	4	1.18652e-249	zgc:153867
0.868101	3	0	pcolcea
0.865379	4	5.00096e-247	TXN
0.86479	4	6.6586e-258	tmem258
0.863629	1	0	ugdh
0.862094	1	0	cxcl18b
0.860608	4	1.00808e-290	dad1
0.859282	5	6.42879e-163	rpl39
0.858368	4	3.36335e-302	dbi
0.857826	4	1.00807e-281	h2afvb
0.851514	1	0	zgc:158343
0.851053	4	9.75323e-243	cst14a.2
0.850479	4	5.42645e-275	dynll1
0.850216	4	5.58363e-222	anxa2a
0.849831	2	0	ppdpfa
0.849566	1	0	higd1a
0.847322	4	1.79897e-223	atp5mc3b
0.847225	4	1.09422e-222	krt18a.1
0.846884	4	0	psmb1
0.846637	4	3.31839e-221	cfl1
0.843973	4	6.99184e-236	cox8a
0.843963	4	1.78364e-273	atp5pd
0.84165	4	8.05625e-225	atp5pb
0.841193	4	1.22021e-274	mif
0.840169	5	6.87915e-146	rps29
0.839628	1	0	maff
0.838626	1	0	dusp5
0.837598	4	0	eif5a2
0.836562	4	9.9071e-218	atp5l
0.836079	4	0	psma3
0.835857	3	0	cxcl12a
0.835832	1	0	zgc:77486_ENSDARG00000013711
0.835342	4	0	col12a1a
0.83441	4	6.05066e-222	atp5fa1
0.834324	2	0	zgc:110182
0.832633	4	8.13339e-208	gapdhs
0.832368	4	2.23768e-245	atp5mc3a
0.832055	4	0	psma5
0.831724	4	3.7759e-211	atp5f1b
0.831683	4	5.16508e-205	ptmab
0.831614	2	0	krt91
0.831374	4	2.58876e-243	tma7
0.830591	4	8.08536e-233	arpc3
0.829778	4	2.66202e-258	si:ch1073-325m22.2
0.826474	1	0	sat1a.2
0.823776	4	0	ostc
0.822985	4	1.28761e-217	sec61b
0.822837	5	3.66104e-131	RPL37A
0.822678	1	0	bzw1b
0.822558	1	0	cd63
0.822293	4	5.81767e-224	si:ch211-198c19.3
0.821256	2	0	tmem88b
0.821226	4	3.34875e-192	cox6b2
0.820451	4	8.74083e-202	ywhaz
0.82	5	1.01718e-128	rplp1
0.819792	4	3.07133e-258	calm3b
0.819658	4	0	si:ch211-288g17.3
0.819267	0	0	btg2
0.818534	1	0	timp2b
0.818523	4	5.37572e-221	pfn2l
0.818473	1	0	pim1
0.818224	4	1.43056e-197	pfn2
0.817826	2	0	si:ch211-106h4.12
0.81759	1	0	slc16a3
0.817374	2	0	hspb1
0.817239	4	6.7559e-252	gpx4b
0.81717	5	1.60035e-126	rpl12
0.816845	4	1.53605e-280	fkbp9
0.815966	4	5.55728e-189	ppiaa
0.814735	2	0	lgals3b
0.814051	4	1.14822e-206	atp5pf
0.813657	4	4.39386e-241	tuba8l
0.813519	5	1.28594e-123	rpl28
0.81346	5	1.80226e-123	rpl36a
0.812864	5	6.14925e-123	eef1a1l2
0.812264	5	1.27368e-122	rps25
0.811749	4	3.29797e-269	psma8
0.811141	5	1.17738e-121	rps28
0.811076	4	4.1658e-232	atp5f1c
0.810602	4	0	cox7a2a
0.809638	4	2.34191e-201	selenof
0.809049	4	1.13149e-173	ppiab
0.808459	3	0	dhrs3a
0.808136	4	2.77176e-183	hmgn2
0.808135	4	8.54725e-231	rbx1
0.807919	2	0	ehd2b
0.807857	4	4.11604e-232	cox5aa
0.807697	5	6.73553e-119	rps14
0.805948	4	0	ddost
0.805896	1	0	sdc4
0.805822	5	1.62864e-117	rpl35a
0.805712	4	1.20935e-206	atp5mf
0.803945	4	1.19357e-199	atp5f1d
0.803938	1	0	eif4a1a
0.803825	5	4.37792e-116	rpl14
0.803569	4	4.5085e-171	jpt1b
0.802709	4	2.34743e-185	prdx2
0.802399	6	1.13267e-164	CR318588.3
0.802331	1	0	bcl2l10
0.802219	4	0	snrpg
0.801739	4	1.81624e-239	tuba1b
0.801319	1	0	xbp1
0.801177	5	7.6993e-114	rps27a
0.801097	3	0	adh8a
0.800338	5	3.0055e-113	rpl21
0.800193	1	0	msna
0.800152	4	1.80861e-191	calm3a_ENSDARG00000015050
0.799664	4	5.8761e-170	myl12.1
0.799372	5	1.48288e-112	rpl31
0.799166	3	0	clu
0.799026	4	3.18389e-161	s100a10b
0.798955	4	2.15641e-165	cox4i1
0.798661	4	2.46073e-241	pomp
0.798573	1	0	si:ch211-204c21.1_ENSDARG00000053091
0.798306	1	0	hnrnpa0l_ENSDARG00000036161
0.797763	4	0	tubb2b
0.797683	4	4.60948e-187	hmgb2a
0.797641	1	0	si:dkey-79d12.5
0.797593	5	4.48729e-111	rps3a
0.797034	4	1.49189e-205	akap12b
0.797002	4	0	calr3b
0.796757	5	1.30094e-110	rpl27
0.795911	4	2.84755e-232	sub1a
0.795871	4	1.05665e-167	ssr4
0.795759	4	4.79414e-222	ywhaqa
0.795166	1	0	cbx7a
0.794784	5	4.26375e-109	rps21
0.794739	5	6.12151e-109	rpl8
0.794616	4	6.34557e-157	hspa8
0.794126	4	2.05622e-181	cox7c
0.793956	4	1.01176e-184	zgc:162944
0.793887	4	1.32856e-155	rps12
0.793873	5	2.58081e-108	rpl35
0.793564	4	4.45137e-187	cox7b
0.792966	4	3.505e-174	cox6c
0.792754	5	1.82157e-107	rps24
0.792696	4	3.32847e-159	ssr3
0.792652	5	2.32373e-107	rps15a
0.792252	5	4.34403e-107	rpl10
0.791911	5	8.5718e-107	rpl37_ENSDARG00000034291
0.791638	2	0	phactr4a
0.791572	1	0	ddx5
0.791283	5	2.94934e-106	rplp0
0.791239	5	2.06235e-106	ybx1
0.791087	4	0	cox5ab
0.79087	2	0	pfn1
0.790744	1	0	vegfaa
0.790374	4	2.77151e-153	ppib
0.790285	5	1.33727e-105	rpl17
0.790055	4	4.78937e-152	actb1
0.78967	4	2.44671e-219	snrpf
0.787929	4	0	snrpd1
0.78771	2	0	ftr82
0.787407	1	0	cremb
0.7872	5	2.18051e-103	rps15
0.786704	0	0	fosab
0.786604	1	0	b4galt6
0.786559	4	5.66712e-199	krtcap2
0.786256	5	1.32253e-102	rpl7
0.786063	4	0	abracl
0.785715	5	3.23614e-102	rpl13
0.785615	5	2.90961e-102	rpl24
0.78553	0	0	mfap5
0.785292	4	3.73861e-152	slc25a3b
0.78522	4	3.2301e-211	psmb6
0.78504	5	7.64423e-102	rps13
0.784498	4	1.47655e-228	sec11a
0.784105	4	1.21902e-232	psma2
0.784057	5	5.2143e-101	rpl7a
0.783996	4	4.4988e-246	psmb7
0.783563	4	8.79701e-145	tmsb4x
0.78339	4	2.91006e-192	zgc:193541
0.783347	4	1.30681e-261	psmb3
0.782938	2	0	aldh9a1a.1
0.78282	2	0	si:ch211-286o17.1
0.782761	5	2.7014e-100	rpl29
0.782623	5	6.36623e-100	rps2
0.782492	4	1.11174e-143	rps20
0.782456	5	7.2454e-100	rps19
0.782343	5	6.64821e-100	slc25a5
0.782227	4	0	ilf2
0.78218	4	1.52152e-168	ywhaba
0.78171	5	1.75406e-99	faua
0.781562	0	0	pmp22a
0.781525	2	0	cotl1
0.780906	5	9.08426e-99	rps23
0.780788	1	0	clic2
0.780727	4	5.15e-189	psmb2
0.780212	4	3.09156e-177	hmgb2b
0.779511	4	1.47349e-147	ccng1
0.779434	4	3.84666e-254	lsm7
0.779432	1	0	eif1b
0.779235	4	2.20722e-188	tuba8l3
0.779098	2	0	efna1b
0.778646	4	1.16249e-152	fkbp1aa
0.778446	5	5.85212e-97	rpl19
0.778293	1	0	mbd2
0.77809	5	8.48044e-97	rps4x
0.778072	5	8.32474e-97	rpl38
0.777929	4	0	lsm6
0.776641	5	1.07856e-95	rpl23
0.776604	4	0	arpc5a
0.776431	4	2.32483e-189	tpi1b
0.776332	0	0	junba
0.775625	0	0	socs3a
0.775551	4	2.952e-226	hsp90b1
0.775332	4	3.79947e-209	psma4
0.775214	5	8.32015e-95	RPS17
0.775013	4	4.89992e-221	calr3a
0.774614	5	2.03644e-94	rack1
0.774465	4	1.05658e-225	fkbp2
0.774406	1	0	rdh10b
0.774404	2	0	frzb
0.774374	5	3.80563e-94	rpsa
0.773963	5	7.80307e-94	rpl10a
0.773792	5	1.32698e-93	si:dkey-151g10.6
0.773735	4	2.91811e-135	mt-atp6
0.773681	4	1.7213e-240	rpn1
0.773325	4	2.396e-135	mt-nd1
0.773264	5	2.03488e-93	rpl13a
0.773068	4	1.53249e-179	spcs1
0.772795	4	1.25954e-184	si:busm1-57f23.1
0.772683	4	4.97231e-137	ran
0.772486	4	2.48977e-134	krt18b
0.772344	0	0	egr1
0.771799	4	1.5851e-196	CABZ01064941.1
0.771792	4	6.67327e-220	snrpb
0.771742	4	5.26046e-179	tbca
0.771502	4	0	slc39a7
0.771495	2	0	ppdpfb
0.771472	6	4.71444e-55	c4
0.771434	4	0	snrpe
0.770585	4	0	ptges3b
0.770308	5	2.86364e-91	rps9
0.77016	4	1.05253e-239	uqcrc1
0.769976	5	4.22975e-91	rpl22
0.769834	4	2.3491e-162	uqcrh
0.769734	5	6.57063e-91	rps5
0.76963	5	6.58766e-91	rpl18
0.769247	4	2.5831e-260	denr
0.76863	0	0	rasgef1ba
0.768472	4	6.12233e-139	hdlbpa
0.768261	4	2.47315e-227	psmb4
0.767948	2	0	slc43a3b
0.767831	5	9.72247e-90	rpl30
0.767383	4	1.44772e-184	ndufb3
0.767103	1	0	prelid3b
0.766908	4	3.06954e-178	ndufb8
0.766485	4	5.17163e-291	cmpk
0.766275	4	2.51647e-129	tuba8l4
0.765634	4	0	col12a1b
0.76551	4	2.64122e-274	canx
0.765425	4	2.26108e-161	ap2m1a
0.765356	5	5.89633e-88	rpl9_ENSDARG00000037350
0.764636	3	0	bhmt
0.764466	4	2.88362e-160	hspa5
0.764371	1	0	ccnl1a
0.764219	2	0	mmp2
0.764042	2	0	dkk3b
0.763841	5	7.89138e-87	rps7
0.763602	4	7.45999e-127	ckba
0.763562	4	2.66642e-184	kdelr2b
0.763382	1	0	zfp36l1b
0.763157	2	0	spaca4l
0.761721	5	1.13592e-85	uba52
0.76164	2	0	nme2b.1
0.761504	5	2.1798e-85	rps8a
0.761384	4	3.32836e-130	oaz1a
0.76131	2	0	cavin2b
0.76128	5	2.97602e-85	rps16
0.761078	5	4.09449e-85	rps11
0.760742	4	7.48277e-246	hspe1
0.760384	2	0	postnb
0.760356	4	5.08399e-168	atp5md
0.760279	4	2.27352e-261	ddx39ab
0.759699	4	5.89316e-131	atp5f1e
0.759595	5	5.02662e-84	rps10
0.759318	4	1.69947e-217	snrpd2
0.759282	5	5.87365e-84	rplp2
0.759104	2	0	cav2
0.759012	5	1.26228e-83	rplp2l
0.758977	5	9.60394e-84	rpl34
0.758694	3	2.03257e-273	hsd11b2
0.758023	5	4.15025e-83	rpl18a
0.757708	4	1.26768e-203	uqcrfs1
0.757562	4	0	asph
0.757312	4	3.9973e-133	serpine1
0.757057	4	2.94375e-148	rtn4a
0.757033	3	2.6428e-261	eef1b2
0.756833	2	0	ptmaa
0.756565	1	0	si:ch211-222l21.1
0.756532	4	9.156e-125	cirbpa
0.75653	1	0	crema
0.756229	0	0	sostdc1a
0.755905	5	1.17624e-81	rps26l
0.755746	4	7.71441e-180	si:ch73-281n10.2
0.755269	4	4.29519e-238	suclg1
0.754059	0	0	phlda2
0.753997	1	0	mcl1a
0.753814	5	2.70153e-80	rps27.1
0.753781	4	3.31995e-200	ndufb2
0.753281	2	0	klf2a
0.752539	4	8.8605e-133	ube2v2
0.752419	5	1.76046e-79	rps26
0.752082	4	1.08337e-121	anxa5b
0.751683	4	2.9194e-121	fkbp7
0.75149	1	0	pprc1
0.751452	4	5.0852e-167	uqcrq
0.750876	4	0	tuba1a
0.750867	0	0	junbb
0.750787	5	2.14464e-78	rpl32
0.750244	2	0	jam2b
0.749669	1	0	trib3
0.749605	4	1.58435e-176	glrx
0.749471	4	1.89103e-136	arhgdia
0.749441	4	7.43442e-154	h3f3a
0.749302	4	3.77277e-121	cdh2
0.748948	1	0	hbegfa
0.748661	5	4.37106e-77	rpl36
0.748031	3	0	tnfsf12
0.747753	4	1.83637e-177	calua
0.747649	3	2.35181e-252	vmo1a
0.747646	4	9.09835e-124	ywhaqb
0.747618	3	5.63637e-280	slco2b1
0.747598	0	0	jun
0.747487	4	0	prdx1
0.747166	3	3.42326e-241	eef1g
0.746881	1	0	ptger2b
0.746812	3	0	c4b
0.746753	4	9.07204e-196	uqcr10
0.746728	4	1.80568e-141	capza1b
0.746567	4	0	psma6a
0.746398	4	2.85538e-134	pcolce2b
0.746227	2	0	colec12
0.74613	5	1.38548e-75	tpt1
0.746071	1	0	dclk1a
0.745823	4	2.82588e-124	sem1
0.745413	4	0	rpa2
0.744828	4	1.00372e-150	scpep1
0.744818	4	8.58432e-116	hnrnpaba
0.744798	2	0	si:ch211-250c4.4
0.744583	4	1.27266e-111	rnd3b
0.744445	2	0	id1
0.743965	4	8.478e-126	lasp1
0.743909	1	0	pmp22b
0.743732	4	5.65656e-204	vcp
0.743228	4	7.36864e-211	ndufa12
0.743045	1	0	pnp5a
0.743041	4	3.11416e-148	arpc1a
0.742972	4	1.69881e-172	ost4
0.742886	4	1.88637e-156	atp5if1a
0.74272	4	2.64802e-158	pfdn4
0.742489	1	0	CU929418.1
0.742451	4	6.94984e-224	ndufab1b
0.742094	2	0	bnc2
0.74175	4	4.82207e-128	ywhabb
0.741479	4	1.19832e-164	ndufb10
0.74143	2	0	ucmaa
0.741364	2	9.91761e-298	gstm.1
0.741072	5	3.6171e-72	rpl11
0.741055	1	0	rgcc
0.740956	4	1.16932e-105	pdia3
0.740942	1	0	si:ch211-178n15.1
0.740678	4	1.74398e-118	aldoaa
0.740362	1	0	SBNO2
0.740253	4	1.10081e-289	psmd8
0.740093	4	8.24744e-127	psma1
0.739718	4	1.32086e-124	rbm8a
0.739453	4	2.94866e-150	tmed10
0.739028	1	0	npm1a
0.738801	4	4.86328e-179	eno1a
0.73865	3	1.46956e-226	lxn
0.738528	4	4.29005e-277	psmc6
0.738321	4	1.62016e-109	tmsb2
0.737666	3	1.58263e-278	fabp3
0.736914	4	8.49915e-210	lmna
0.736626	4	3.75637e-283	ndufab1a
0.736259	4	1.39722e-209	nutf2l
0.736207	2	0	igfbp5b
0.736163	4	2.7621e-122	cpne1
0.735755	1	0	tgif1
0.735713	4	1.49548e-157	cope
0.735543	0	0	dcn
0.735302	4	3.75017e-105	khdrbs1a
0.735288	4	7.14904e-147	kdelr2a
0.73508	1	0	rgl1
0.735049	4	1.56624e-181	arpc4
0.734943	4	6.91654e-212	psmc4
0.73473	4	1.2653e-138	lrrc17
0.73446	5	4.72759e-68	actb2
0.734158	4	2.07389e-148	CU694197.1
0.733896	4	1.53265e-117	tmed2
0.733774	4	2.54485e-106	pleca
0.733537	4	3.25797e-119	cdc42l
0.732743	4	2.46442e-132	alyref
0.732187	4	5.7297e-241	ndufa10
0.731972	0	0	dpt
0.731955	4	5.3133e-265	serpinh1b
0.731897	1	0	sptlc2b
0.73176	2	0	csf1a
0.731282	1	0	si:ch211-212g7.6
0.731059	4	9.34278e-141	ndufb9
0.73098	4	1.17401e-95	col5a1
0.730936	1	0	ptp4a2b
0.73074	4	3.32679e-157	ndufc2
0.730437	4	7.38792e-98	vdac2
0.730414	4	0	tubb5
0.730169	4	1.42353e-132	cnbpa
0.729912	2	3.57648e-271	si:ch73-46j18.5
0.729647	4	4.59829e-176	nucks1a
0.729243	4	8.23285e-95	cd81a
0.729123	4	5.03712e-143	atp5po
0.728731	2	0	c3a.1
0.728675	4	0	uchl3
0.728493	4	2.71173e-218	cygb1
0.728396	4	1.82391e-249	sdhdb
0.725829	4	2.1482e-161	sap18
0.725572	4	7.59597e-163	ndufb6
0.725234	4	2.12606e-268	calr
0.725208	4	1.71777e-117	ndufb7
0.725137	4	9.3389e-101	prdx6
0.725131	2	0	cldnc
0.725115	2	0	epb41l5
0.724847	4	3.1401e-146	atox1
0.724771	4	3.2267e-285	prkcsh
0.723947	4	4.55932e-191	micos10
0.72367	4	1.21442e-103	cnn3a
0.723266	4	3.44542e-90	rpl22l1
0.723082	5	1.45648e-61	naca
0.722058	4	0	ptx3a
0.721928	2	0	eif4ebp3
0.721644	4	4.98421e-183	tram1
0.721518	4	1.60249e-184	hypk
0.721425	1	0	gfpt2
0.721406	4	3.61585e-122	myl6
0.720952	2	0	palm1b
0.720733	0	0	tcf21
0.72026	3	6.83772e-192	rpl23a
0.720098	4	5.21909e-170	anp32b
0.71995	1	0	nr4a3
0.719808	2	0	scarb2a
0.719648	4	1.81107e-116	cycsb
0.719503	4	3.54887e-179	txndc5
0.719305	4	8.69141e-238	psmd1
0.719143	4	2.88397e-139	pkma
0.718742	2	0	serpine3
0.718722	3	2.40878e-189	rps3
0.718599	4	2.37282e-111	mtdha
0.718349	4	1.06661e-164	ndufs5
0.718098	4	5.12166e-157	polr2l
0.718087	2	0	reep3a
0.717569	2	0	cd151
0.71756	4	4.86913e-249	manf
0.717532	4	1.08155e-184	pgam1a
0.717391	0	0	si:dkey-261h17.1
0.717291	4	1.33767e-97	idh2
0.716952	4	2.40153e-150	copb2
0.716821	4	1.29654e-151	pdia6
0.71634	2	9.57486e-251	mycbp
0.716298	4	6.47102e-154	cyc1
0.71627	1	0	eif6
0.71604	1	0	si:dkey-23i12.7
0.715868	4	4.2493e-124	smdt1b
0.715146	4	3.14795e-92	ywhabl
0.714866	4	2.0373e-102	ywhae1
0.71472	2	2.20973e-229	selenow1
0.71441	4	3.73595e-135	s100u
0.714271	4	9.45911e-120	cbx3a
0.713693	2	4.61379e-229	ndufa4l
0.713459	4	2.79348e-297	rida
0.713353	4	1.48253e-126	zgc:56676
0.713258	4	2.28921e-110	rab1ab
0.712985	4	6.59507e-187	psmd7
0.712905	1	0	fosb
0.7127	4	8.18991e-88	atp5meb
0.712576	4	5.46603e-89	si:ch73-1a9.3
0.712424	4	2.38361e-83	mt-nd2
0.712335	4	3.97571e-128	tmed9
0.712149	4	1.15379e-93	ldhba
0.712061	4	3.34622e-95	cct3
0.711975	2	0	si:ch211-166a6.5
0.711944	1	0	plk3
0.71192	4	7.97977e-243	vmp1
0.711666	4	9.80977e-85	hmgn6
0.711263	4	5.17753e-117	ndufa6
0.711162	4	2.97011e-233	banf1
0.71104	4	2.87028e-111	ndufa8
0.710632	1	0	zfand2a
0.710293	1	0	ubc
0.710114	4	8.90113e-183	sars
0.709696	1	0	brd2a
0.709323	4	9.16571e-120	sub1b
0.709026	1	0	inhbaa
0.708635	4	1.50557e-109	sept2
0.708426	5	1.51242e-53	rps17
0.708417	4	7.67731e-232	ckbb
0.708309	1	0	tcima
0.708209	2	1.07074e-235	capns1a
0.708086	4	2.28885e-79	ssr2
0.708028	4	0	col11a1a
0.70799	4	6.16575e-104	eif2s2
0.707909	1	7.90608e-304	srgn
0.707617	4	2.00796e-178	magoh
0.707341	4	1.85679e-100	eif1axb
0.707132	4	1.93121e-94	GCA
0.706565	4	1.01432e-231	clta
0.70637	0	0	cst3
0.706366	2	0	zgc:153284
0.706005	4	4.4337e-186	rcn3
0.705743	4	6.70859e-184	ywhah
0.704814	4	2.08794e-218	pcna
0.704657	0	0	ier2b
0.704527	2	0	sfrp1a
0.704382	4	7.72208e-205	nutf2
0.704242	4	1.38124e-85	arf5
0.704239	4	1.36452e-257	zgc:103438
0.704065	4	4.49146e-90	ranbp1
0.703962	0	0	gadd45ba
0.703705	1	0	sik1
0.703485	1	0	tacc1
0.702972	2	4.6194e-281	si:dkey-112e7.2
0.702809	4	1.66683e-223	pdia4
0.702796	4	6.51552e-139	si:rp71-45k5.4
0.702374	4	4.66606e-77	tpm3
0.702316	4	4.90685e-98	ube2v1
0.702083	4	1.15271e-195	ndufs3
0.701777	4	9.10296e-90	s100w
0.70177	4	4.4139e-207	arpc1b
0.701666	4	1.50853e-78	arpc2
0.701644	4	9.16646e-156	ndufa11
0.701002	1	2.44879e-290	alkbh3_ENSDARG00000097208
0.700999	4	3.78816e-257	tubb6
0.700928	4	1.378e-123	lgals9l3
0.700348	3	1.03786e-158	rps6
0.700325	4	1.52667e-162	uba1
0.700123	4	6.7866e-250	lman1
0.700115	0	0	zgc:174863
0.69994	0	0	jund
0.699939	4	2.7625e-271	fkbp11
0.699897	4	8.57257e-88	si:ch211-1a19.3
0.699869	4	1.62423e-152	ndufb5
0.699614	4	2.45613e-189	tomm6
0.699586	4	7.57514e-82	cct4
0.699397	4	1.27814e-183	ndufs4
0.699167	4	5.58134e-82	elovl1b
0.699117	0	0	col18a1b
0.699035	4	1.61298e-117	gsna
0.698962	1	0	pim3
0.69886	4	1.33062e-215	hspd1
0.6988	4	8.52488e-156	abcf1
0.698786	4	1.99055e-157	gars
0.698618	4	4.60674e-114	dynlrb1
0.698566	1	9.4509e-298	ncl
0.698458	4	3.35762e-148	ifi45
0.69826	4	3.35499e-102	emd
0.698063	0	0	f3b
0.697888	4	5.9409e-85	gdi2
0.697881	4	1.41906e-235	ppa1b
0.697149	4	0	pmm2
0.697134	4	3.21369e-104	ppp2cb
0.69707	4	4.7505e-142	hmga1a
0.697027	4	0	cox6b1
0.697019	4	1.76059e-76	thy1
0.696833	4	3.9468e-101	gng5
0.696627	1	0	kdm6ba
0.696607	1	1.38934e-270	pnrc2
0.696398	1	1.04599e-279	fosl2
0.696397	4	6.42293e-90	hsbp1b
0.696255	4	2.54565e-244	eny2
0.695958	4	4.67133e-222	selenom
0.695613	4	8.33103e-156	rrbp1a
0.695347	4	3.98164e-202	serpinh1a
0.695312	4	3.7334e-156	pfdn6
0.695143	4	1.17395e-110	sri
0.69514	0	0	mast2
0.695115	2	1.05445e-216	nupr1a
0.69505	4	8.52129e-168	golt1bb
0.69505	3	2.21039e-150	rps27.2
0.695019	1	0	ndel1b
0.694841	2	2.10416e-277	vamp3
0.694772	0	0	prss23
0.694623	4	2.5118e-248	hyou1
0.694414	0	0	c1qtnf5
0.694402	0	0	si:ch211-195b13.1
0.694332	4	1.34256e-177	psmd14
0.694135	4	1.76324e-177	glipr2l
0.693706	4	4.66964e-153	map1ab
0.693068	2	1.98345e-271	cpn1
0.692715	0	0	thbs3a
0.691986	1	1.36824e-261	thbs1a
0.691932	4	1.93632e-149	uqcrc2a
0.691705	1	0	cdkn1cb
0.691662	4	1.45746e-127	rab5if
0.691194	3	4.89639e-144	btf3
0.691152	4	7.55197e-82	cnn2
0.690822	0	1.04944e-300	mycb
0.690722	1	0	jak1
0.690717	3	1.59277e-198	fxyd6l
0.690715	4	0	si:ch211-11k18.4
0.690527	4	4.68431e-107	cnp
0.690358	4	3.24086e-179	mcts1
0.690248	4	7.85375e-176	psmd13
0.690134	2	0	myh10
0.690122	3	5.33944e-216	gamt
0.690085	4	8.8995e-228	psmc1a
0.690015	4	2.99884e-136	ap2s1
0.6898	2	0	sox6
0.68968	2	0	psmb8a
0.689586	5	7.87602e-44	CABZ01092746.1
0.689583	4	6.95669e-186	glrx3
0.689571	1	0	chmp4ba
0.689184	4	2.42404e-107	lsm4
0.68873	4	6.20893e-63	mt-cyb
0.688616	4	9.17833e-138	pdap1a
0.688444	1	0	tspan36
0.688053	1	2.25539e-273	stat1a
0.688005	4	2.59663e-183	got2b
0.687976	1	4.75047e-277	plpp3
0.687892	4	7.55342e-70	ckap4
0.687615	4	2.18236e-62	mt-co1
0.687489	2	9.19555e-299	cfd
0.687238	4	9.21674e-113	kars
0.687112	1	0	il13ra1
0.687103	0	0	fgl2b
0.686814	4	0	si:ch211-156b7.4
0.68636	4	6.98625e-124	fkbp14
0.686137	4	7.8148e-124	psma6b
0.686002	0	0	fkbp5
0.685868	3	1.41384e-139	SERP1
0.685174	4	6.21155e-166	pin4
0.685116	4	1.59706e-99	calm2a
0.684639	2	3.44375e-169	pabpc1a
0.684601	4	1.86563e-123	tmem167a
0.683989	1	0	fstl3
0.683899	2	1.02548e-279	si:dkey-28b4.7
0.683821	4	4.53468e-223	rcn1
0.683606	2	0	cxadr
0.683578	2	0	cdon
0.683333	1	9.19577e-242	fosl1a
0.682804	1	1.35441e-271	homeza
0.682786	4	4.68023e-141	mrpl12
0.682752	4	1.95384e-89	nupr1b
0.681788	3	1.81484e-228	agtr2
0.681754	2	7.54788e-240	si:dkey-51e6.1
0.681589	1	6.64422e-247	gadd45bb
0.681558	2	0	myrf
0.681425	2	5.73957e-245	clic4
0.681398	3	1.69377e-129	rpl15
0.681077	4	6.6281e-71	syncrip
0.681072	4	2.88758e-111	rer1
0.681055	6	1.08289e-28	c6_ENSDARG00000093052
0.681021	1	1.41594e-231	atf4b
0.68093	3	1.06618e-275	efemp2a
0.680779	4	7.0225e-132	psme2
0.68073	5	1.67426e-39	sparc
0.680639	4	1.67363e-82	snu13b
0.680305	4	6.18298e-153	ndufs7
0.680172	4	3.09391e-115	ahcy
0.680144	4	1.33819e-174	actr2a
0.680088	1	0	tax1bp1b
0.680074	4	2.25735e-149	dpy30
0.679676	3	2.16929e-126	hsp90ab1
0.679591	4	6.05071e-76	serp1
0.679587	3	4.62897e-126	rbp4
0.679528	1	4.26545e-226	si:ch73-335l21.4
0.679453	3	2.48898e-127	eef1da
0.679447	4	3.03476e-95	ms4a17a.11
0.679203	4	3.57169e-60	flna
0.67909	4	1.77892e-62	mdh2
0.678827	5	8.67326e-39	rpl5a
0.678741	2	6.07354e-205	cast
0.677846	4	6.307e-107	prdx3
0.677737	3	5.04461e-126	rpl5b
0.67759	2	0	si:ch211-260e23.9
0.677589	1	0	ptgs2a
0.677518	2	0	gas1a
0.677483	3	6.60455e-131	cebpd
0.677087	4	3.9016e-102	dap
0.677062	4	0	lgals17
0.676933	2	0	psd3l
0.676808	2	0	gpx1a
0.676673	2	0	prr13
0.676642	2	1.08352e-242	tjp1a
0.67648	3	8.09383e-123	rsl24d1
0.675774	4	2.41231e-57	capns1b
0.675612	4	2.58452e-191	nsfl1c
0.675523	4	5.89575e-140	mrpl33
0.675427	1	1.48549e-265	zgc:153911
0.67531	0	1.45387e-261	add3a
0.675287	4	2.71073e-179	psmc5
0.675271	4	2.80538e-62	hnrnpa0b
0.675255	4	6.6513e-103	mpc1
0.675251	4	6.74149e-172	czib
0.674852	4	1.4873e-155	has1
0.674818	4	1.16748e-178	hsp90aa1.2
0.674692	4	3.56329e-154	psmc2
0.674431	3	6.64201e-130	adh5
0.674186	3	6.92769e-119	selenop
0.673953	1	2.13645e-231	csrnp1b
0.673805	2	0	rhpn2
0.673799	2	0	slc29a1b
0.673759	3	3.54851e-165	eva1ba
0.673729	4	5.05851e-74	dnajb1b
0.673472	4	5.59873e-203	dut
0.673344	1	0	rpl7l1
0.673317	0	4.25998e-249	col4a1
0.673314	4	1.14451e-61	rap1b
0.673185	0	3.0175e-250	mcl1b
0.673169	1	2.70081e-270	sh3bp5la
0.67289	4	8.41334e-85	elocb
0.672756	1	0	abcf2a
0.672698	4	0	rpa3
0.672575	1	0	il4r.1_ENSDARG00000102583
0.672339	0	4.17096e-244	zgc:162730
0.672335	2	4.48341e-177	eno3
0.672206	2	0	scn4ba
0.672019	4	2.21218e-259	col11a1b
0.672002	4	1.82705e-200	hars
0.671884	4	9.96067e-247	actl6a
0.671673	4	5.95033e-212	mydgf
0.671493	4	1.17947e-128	lsm3
0.671335	4	1.94996e-231	isg15
0.670961	4	0	cks1b
0.670954	4	1.2724e-110	fkbp10b
0.670592	4	5.10307e-136	psmd3
0.670506	4	3.57509e-56	gnb1b
0.67042	4	1.05895e-115	eif4h
0.670407	4	1.00152e-88	eif4g1a
0.670308	4	6.16374e-87	psme1
0.67026	4	2.48858e-72	sumo3a
0.669753	4	6.37919e-52	tpm4a
0.66959	4	5.12765e-115	eif4e1c
0.669488	4	1.71123e-172	nedd8
0.669366	1	0	larp4ab
0.669328	2	2.24148e-200	ak2
0.669326	4	0	dnajb11
0.669292	2	8.94728e-205	antxr1c
0.6692	4	2.17592e-124	pa2g4a
0.669039	4	3.97513e-191	ndufs2
0.668988	2	0	itm2cb
0.66889	1	0	ccnl1b
0.668785	4	4.3811e-137	ube2na
0.668715	4	1.97876e-85	copz1
0.668598	4	1.72261e-192	si:dkeyp-66d1.7
0.668596	4	1.54995e-215	lmnb2
0.668354	2	4.45186e-218	jam3b
0.668309	6	3.40087e-22	si:ch211-159i8.4
0.667993	4	7.03454e-137	rai14
0.667387	4	4.58611e-100	rbp5
0.667306	5	1.66083e-33	icn
0.667245	4	2.71503e-71	ndufb4
0.667204	2	7.68493e-260	cemip
0.666732	3	9.99353e-111	rps18
0.666342	1	7.9395e-203	sdcbp2
0.66622	4	1.14548e-59	cct7
0.666206	0	1.49968e-229	col4a2
0.666129	1	7.85347e-239	il6st
0.66607	0	8.75433e-256	dusp1
0.665983	4	1.81722e-121	ldha
0.665915	4	0	ube2c_ENSDARG00000114670
0.665834	6	3.00777e-19	b2m
0.665628	1	9.34169e-246	rab5ab
0.665438	1	3.35754e-258	tnfrsf1a
0.665393	4	4.1438e-74	zgc:175088
0.665237	0	5.3853e-232	si:ch211-196l7.4
0.664978	4	3.16014e-107	ufm1
0.664899	2	3.66705e-216	si:ch73-86n18.1
0.664111	4	2.56624e-190	timm9
0.663977	4	1.39555e-52	cct5
0.663874	4	2.26027e-147	psmb5
0.663784	5	3.28872e-32	eef2b
0.663779	3	1.48389e-182	ppp1r1c
0.663699	3	9.57081e-196	CR855311.1
0.66353	4	3.52647e-57	ponzr1
0.663413	4	0	CU984600.2
0.663405	4	3.31835e-82	STMP1
0.66333	4	3.86523e-246	cenpx
0.663325	0	8.72543e-231	tsc22d3
0.663153	1	0	pxk
0.663038	0	2.4386e-222	tuft1a
0.663022	4	1.83007e-96	bud31
0.662904	4	1.09904e-80	capza1a
0.662844	4	2.19786e-98	gmfb
0.662695	4	3.30932e-46	mt-co2
0.662643	1	2.40154e-191	socs3b
0.662601	1	0	zgc:77158
0.662568	3	1.56541e-117	gstp1
0.662228	4	1.35176e-176	psmd12
0.66222	4	3.38832e-153	atp6v1g1
0.662005	4	3.60958e-73	spcs2
0.661986	4	3.3671e-71	crtap
0.661981	1	1.77337e-217	irf2bp2b
0.661899	4	7.43207e-58	bzw1a
0.661864	1	0	rrs1
0.661811	4	9.96918e-57	ubb
0.661723	4	1.28665e-167	eci1
0.661651	2	3.26996e-198	ccdc187
0.661518	4	0	mxb
0.661413	4	5.1953e-71	nucb2a
0.661263	4	6.24461e-118	dcbld2
0.66096	4	3.63602e-48	eif5a
0.660912	1	4.02989e-188	h3f3d
0.660886	4	2.62254e-79	rwdd1
0.660688	4	1.5187e-147	snrpc
0.660553	3	0	fstb
0.660524	0	1.94838e-259	zfp36l2
0.660449	1	0	asap3
0.660234	3	5.66352e-203	tril
0.660053	4	2.86452e-78	tomm20a_ENSDARG00000103163
0.65983	4	5.42873e-294	ppih
0.659757	2	2.45458e-268	cox7a1
0.659733	4	5.59489e-77	rras
0.659675	4	2.44155e-74	kdelr3
0.65958	4	1.26643e-96	gpia
0.659545	2	0	myof
0.659294	4	8.69619e-107	si:ch211-66k16.27
0.659286	4	1.41953e-85	arf2a
0.659276	4	4.13624e-114	ndufv2
0.65922	4	2.48789e-66	csnk2b
0.659092	0	2.03379e-209	b2ml
0.659071	1	7.73224e-229	pdcd6
0.659018	4	1.14025e-96	mapre1b
0.658919	2	6.9681e-257	im:7151449
0.65888	2	0	si:dkey-7j14.5
0.658866	1	3.61197e-263	nocta
0.658844	3	1.61416e-174	gsta.1
0.658654	4	2.5567e-46	rhoab
0.658635	4	1.5223e-44	ctsla
0.65861	4	0	fen1
0.658558	1	7.97465e-281	si:ch211-74m13.3
0.658261	4	1.18987e-49	prdx4
0.658124	3	5.6442e-150	aldob
0.657991	4	4.63595e-66	pa2g4b
0.657837	0	1.00222e-212	mdkb
0.657729	2	1.07625e-128	eif4a1b
0.657051	4	1.12341e-77	ier3ip1
0.656941	4	2.92794e-113	tomm22
0.656592	1	0	hiat1b
0.656481	4	2.20051e-146	hspa4b
0.656471	4	1.06416e-126	tmem147
0.656429	1	1.65029e-175	htra1b
0.656341	4	1.77572e-291	phb2b
0.656297	1	5.46041e-259	alas1
0.656224	4	3.80842e-199	acp1
0.656209	4	4.04667e-122	gpc1b
0.655657	4	0	marcksb
0.655653	2	1.77964e-139	nccrp1
0.65563	4	1.04584e-119	mrpl57
0.655557	1	8.84818e-184	slc20a1b
0.655223	6	1.77989e-16	fthl27
0.655149	4	1.7546e-110	aimp1a
0.655029	2	0	psmb9a
0.654988	6	2.63338e-16	c6_ENSDARG00000057113
0.654979	4	0	cd9b
0.654887	4	2.14614e-139	nars
0.654819	4	1.37062e-76	si:dkey-33c12.4
0.654799	0	1.45226e-216	ddit3
0.654797	4	6.3979e-93	pdha1a
0.654697	4	5.89948e-85	plod3
0.654592	4	1.81224e-78	nck1b
0.654469	4	1.44864e-113	si:ch211-253b8.5
0.654405	4	4.93361e-64	sept7a
0.654316	4	3.07709e-43	mt-nd5
0.654302	4	5.40787e-70	ndufa5
0.654146	4	6.82103e-158	psat1
0.65412	4	7.71157e-44	p4hb
0.654092	4	0	tp53inp2
0.654075	4	1.84517e-75	lifrb
0.653818	2	6.8261e-166	ugt1b5
0.653604	4	1.44645e-52	rps27l
0.653271	4	2.54278e-47	erh
0.653169	0	5.52594e-193	jdp2b
0.653141	4	3.0169e-44	hnrnpabb
0.653089	0	4.17337e-251	pik3ip1
0.65288	4	2.98223e-94	copa
0.652858	2	1.32822e-157	arl6ip1
0.652687	4	2.34763e-172	nansa
0.652367	1	2.60423e-202	zbtb16a
0.65226	4	3.39633e-183	psmc3
0.652112	4	3.45468e-49	anxa11a
0.652108	4	1.43866e-130	hadhb
0.652083	1	1.90856e-276	pcyt2
0.65195	6	8.77788e-16	nsa2
0.65191	4	1.60173e-134	copb1
0.651771	4	4.35507e-95	sdhb
0.651708	4	8.15061e-48	tcp1
0.651633	0	1.13989e-226	egfra
0.651587	4	8.04413e-62	plod2
0.65152	4	4.6586e-75	hdac1
0.651137	3	2.22698e-139	cd82a
0.651081	2	0	tmem200b
0.650917	1	1.6918e-216	hopx
0.650828	4	3.6175e-125	hibadhb
0.6508	4	6.80957e-150	lsm8
0.65074	4	7.69542e-199	si:dkey-12l12.1
0.650603	4	9.21533e-108	ndufa2
0.650463	4	5.27728e-152	rrbp1b
0.650229	4	3.82261e-239	loxa
0.650035	2	1.09476e-246	pkp3b
0.649933	1	0	uck2b
0.64993	1	5.21794e-247	ndfip2
0.649908	4	7.11808e-59	srsf3b
0.649896	1	5.25592e-173	ramp2
0.649779	1	2.08794e-194	grinab
0.64962	0	1.36374e-186	s100v2
0.649499	2	6.01751e-160	mdh1aa
0.64945	1	0	si:dkey-19b23.8
0.649384	6	3.22481e-15	romo1
0.649324	4	3.30871e-48	skp1
0.649172	4	1.50016e-141	txndc17
0.649148	4	4.28244e-39	mt-nd4
0.649064	2	0	dpp3
0.648941	1	0	il4r.1_ENSDARG00000116052
0.648882	4	4.60988e-92	uap1
0.648685	4	5.71701e-125	mrpl20
0.648677	4	3.16847e-84	wdr83os
0.648516	4	3.09627e-44	cct2_ENSDARG00000104674
0.648496	4	4.89499e-167	hmgb3b
0.648392	4	6.68684e-59	nap1l1
0.648379	4	1.68888e-57	pfdn1
0.648307	0	3.13201e-191	hapln1a
0.648222	4	5.71319e-56	spcs3
0.648128	4	2.47758e-71	rhocb
0.648088	3	1.51315e-123	cfp
0.64804	4	3.85125e-62	ube2l3b
0.647839	2	9.98704e-193	cdkn1a
0.647694	4	1.8722e-105	mrpl34
0.647663	4	5.41837e-38	NC_002333.17
0.647653	4	8.81491e-153	snrpd3l
0.647504	1	0	clcn5b
0.647363	4	8.91227e-51	degs1
0.647359	2	0	f11r.1
0.647224	4	1.41971e-60	brk1
0.647223	0	9.63299e-194	cyp2n13
0.647149	4	1.63314e-112	ndufs6
0.647088	1	0	trim8a
0.646793	4	7.73204e-202	CABZ01073795.1
0.646747	4	4.93089e-42	rhoaa
0.646715	4	2.24898e-92	uqcrc2b
0.646517	2	0	arl4d
0.646385	4	1.44342e-65	snd1
0.646235	4	3.00398e-102	mrpl11
0.646207	2	6.44873e-248	dsc2l
0.646131	2	0	sema3d
0.646066	4	4.54239e-85	iqgap1
0.646048	4	2.07402e-73	si:dkey-25e12.3
0.646034	2	0	dnmbp
0.646031	4	1.69941e-76	sf3a2
0.645934	4	2.78506e-103	ilf3b
0.6458	4	1.26094e-90	copg2
0.645701	4	4.71839e-75	rac1a
0.64561	4	3.93021e-131	LO018188.1
0.645447	4	8.21439e-86	ppm1g
0.645428	3	4.54264e-142	nfil3-6
0.645419	0	8.77984e-185	ablim1b
0.64503	0	4.76719e-188	igf2b
0.644963	0	4.75815e-175	itm2ba
0.644646	2	9.02525e-162	snx17
0.644586	4	1.92425e-73	sar1b
0.644548	4	5.64356e-63	rbm4.3
0.644383	1	6.59804e-216	cish
0.644261	0	2.90935e-172	marcksl1a
0.644196	2	7.83661e-160	cebpa
0.643962	1	1.26199e-224	si:dkey-177p2.6
0.643861	1	2.64945e-238	eif3jb
0.643825	4	9.22066e-106	h2afva
0.643595	4	1.99741e-134	sf3b5
0.643559	4	2.14492e-129	si:ch211-235e9.6
0.643226	3	2.97789e-84	eif3g
0.643214	4	1.34822e-98	stip1
0.643028	4	2.98467e-99	slirp
0.642982	4	2.82285e-83	si:dkeyp-27c8.2
0.642924	0	9.91908e-175	h2afx1
0.642635	4	5.50554e-71	cbx5
0.642545	4	3.77267e-124	chd4a
0.642416	0	2.29231e-175	soul5
0.642248	2	3.70024e-136	si:ch211-286b5.5
0.642238	4	2.01655e-189	mrps24
0.641831	4	3.62816e-190	ncln
0.64183	4	2.47296e-54	rab5c
0.641699	1	1.14119e-162	rab10
0.641652	1	2.38093e-238	zfand5a
0.641634	2	0	sost
0.64157	3	3.08832e-100	arrdc3a
0.641531	4	3.08034e-72	etfb
0.641412	2	3.36369e-184	tnfsf10l
0.641385	4	4.43244e-47	ndufa1
0.641366	2	4.73168e-128	si:dkey-188i13.10
0.641303	0	7.53316e-172	mgst1.2
0.640972	4	3.64543e-57	hsp70.3
0.640908	4	1.89597e-96	trmt112
0.640504	1	7.00272e-150	oaz1b
0.64039	4	2.50957e-99	emc6
0.640355	4	9.83674e-129	ufc1
0.640333	4	9.01886e-297	sdf2l1
0.640308	4	7.67699e-151	phf5a
0.639915	4	5.23728e-34	rpl3
0.639835	2	1.65142e-113	endouc
0.639819	0	1.95412e-172	edil3a
0.639811	3	1.89028e-76	serbp1a
0.639764	2	3.24591e-128	si:dkey-180p18.9
0.639673	0	4.76917e-164	nid1a
0.63962	4	1.80714e-164	psmd4a
0.639364	2	3.9921e-170	tspan4a
0.639168	4	9.16383e-83	polr2d
0.639129	2	2.73286e-153	arhgef4
0.639117	4	1.57551e-83	ap1m1
0.639089	2	0	ap1s3b
0.639037	0	1.86843e-181	BX322530.1
0.639009	4	7.19575e-55	anp32a
0.638803	2	1.56648e-176	ctsh
0.638776	4	6.70531e-45	foxp4
0.638712	2	0	psmb12
0.638642	4	4.54193e-82	ccdc25
0.638536	4	1.53733e-122	tufm
0.63849	4	2.1418e-160	mrpl14
0.63841	3	3.07954e-101	lpar1
0.638317	4	6.30297e-106	cd276
0.638239	4	3.92788e-49	arpc4l
0.63802	3	3.70925e-75	rpl6
0.6379	4	1.05903e-83	tktb
0.637819	0	5.39495e-162	nid1b
0.637677	2	1.53646e-108	hmgn7
0.637612	4	3.96193e-83	lrrc15
0.637437	2	0	ca10a
0.637396	4	1.79455e-43	dusp2
0.637386	4	5.27637e-63	esd
0.637353	2	0	ppfibp1a
0.63734	0	9.58966e-155	crip1
0.637238	4	5.80686e-74	sod2
0.637235	2	3.06222e-110	glud1a
0.637199	4	7.01017e-40	tnfaip6
0.637185	0	1.70051e-154	col6a3_ENSDARG00000077139
0.637119	2	1.10449e-97	sumo2b
0.637118	4	2.49161e-77	nudc
0.637105	4	2.09783e-39	sod1
0.637044	4	4.29078e-168	rbb4l
0.636914	2	0	si:rp71-36a1.1
0.636841	2	4.1132e-199	slc25a24
0.636737	1	1.10717e-226	slc38a2
0.636732	4	7.22755e-41	ube2d2
0.636707	4	4.44067e-116	gcsha
0.636585	4	9.04875e-93	sulf2b
0.636567	0	9.73116e-154	tagln2
0.636415	1	2.04844e-225	pde4ba
0.636389	0	1.61122e-156	ier5
0.636237	3	6.10984e-216	cyp1c1
0.636233	4	3.04178e-106	gig2d
0.63608	1	4.14185e-258	ube2d2l
0.636078	1	2.09014e-175	btg3
0.636057	4	6.73851e-44	ctnnb1
0.636037	1	1.83338e-212	smad7
0.636022	4	2.76432e-45	c1qbp
0.635703	4	3.86532e-148	sec23a
0.635677	2	9.7147e-95	ifi46
0.635396	6	3.83819e-12	si:ch1073-291c23.2
0.635395	3	1.86061e-112	sept9a
0.63521	4	6.9964e-95	odc1
0.635142	4	1.57406e-36	ccn1
0.635058	4	1.4011e-233	wu:fj29h11
0.63505	4	6.95485e-109	eif2s1a
0.634904	4	8.78813e-53	actn1
0.634883	2	5.52352e-129	id2a
0.634877	4	1.02227e-41	seta
0.634843	2	0	si:ch211-121a2.2
0.63472	6	2.50156e-12	lama4
0.634491	4	4.992e-64	gmppb
0.633935	4	1.66259e-224	lin52
0.633868	4	2.3638e-138	cgref1
0.633759	4	1.09032e-79	ddt
0.633724	2	1.9308e-92	txnipa
0.633703	1	2.13313e-188	ube2al
0.633575	4	8.08559e-158	eprs
0.633573	1	0	tgfbr2a
0.633472	4	1.46125e-154	fhl3b
0.633391	4	3.12995e-69	ssb
0.633382	0	2.4155e-176	emp2
0.633295	2	4.12553e-278	ptprk
0.633209	1	1.39354e-243	rap2b
0.6332	4	4.02202e-37	atp1a1a.1
0.633143	0	9.92073e-166	ntn1a
0.633114	4	2.30132e-40	etf1b
0.633092	4	2.98276e-115	arpp19b
0.632895	6	6.34411e-19	abca1a
0.632622	4	1.10155e-67	pfdn5
0.632598	4	1.23297e-39	pgk1
0.632492	4	0	mxa
0.632474	1	3.08445e-174	im:7152348
0.632408	2	0	si:ch211-165i18.2
0.632397	1	2.5949e-265	tshz2
0.63229	4	1.57761e-44	rhoac
0.632261	4	5.54469e-51	eif4ebp2
0.632248	4	8.17943e-30	tubb4b
0.632218	4	1.89666e-176	chchd1
0.632135	1	1.17732e-260	twistnb
0.632013	4	1.60364e-76	nhp2
0.631961	4	1.33604e-110	timm8b
0.631826	0	1.77588e-150	spry4
0.631804	3	5.6475e-219	si:ch211-240l19.6
0.63172	4	1.44409e-98	CABZ01115113.1
0.63163	2	7.97907e-301	glrx5
0.631533	4	1.73358e-132	sec22ba
0.631412	4	3.73049e-92	hspa4a
0.631224	4	1.21552e-273	mpdu1b
0.630998	2	4.2642e-112	rbpms2b
0.630995	2	1.99515e-84	si:ch211-105c13.3
0.630955	1	1.57113e-186	si:ch1073-392o20.2
0.630743	4	1.60349e-49	hnrnpa1b
0.630708	4	1.49081e-83	ccdc47
0.63067	2	1.36204e-190	pik3r2
0.630666	4	3.38906e-63	si:ch211-51e12.7
0.630633	4	8.38915e-221	stat1b
0.630312	4	0	si:dkey-30c15.10
0.630152	2	1.31041e-103	atp5if1b
0.630118	4	7.97051e-104	dpm1
0.630096	4	6.67281e-70	npm3
0.630093	3	9.12324e-74	eif4ebp3l
0.630038	4	2.13878e-121	mrps33
0.62996	2	6.73228e-279	cgnl1
0.629881	0	5.72934e-141	mhc1zba
0.629845	2	6.20837e-154	ISCU (1 of many)
0.629823	1	0	rspry1
0.629656	4	3.86621e-90	mrps10
0.629651	4	4.99087e-106	gbp1
0.629599	4	2.9153e-147	rnf213b
0.6293	4	6.98659e-262	lipg
0.629271	4	3.44475e-60	top1l
0.629033	4	3.27393e-42	rhoca
0.629004	4	4.49301e-61	cd151l
0.629004	4	1.51279e-90	taf15
0.628959	4	8.64508e-64	mpc2
0.628855	5	2.67111e-19	anxa4
0.628816	1	2.14807e-279	pfkfb3
0.628764	3	1.77135e-86	pdgfra
0.628603	4	3.67319e-46	srsf2a
0.62834	4	8.04009e-45	cdv3
0.628206	4	0	rsad2
0.628104	4	2.94762e-143	scxa
0.628086	2	6.81875e-260	slit3
0.628067	3	1.42921e-63	sec61g
0.628038	0	1.99231e-218	CABZ01102109.1
0.627938	4	3.55783e-82	slc30a7
0.627869	4	2.01995e-101	parp3
0.627647	1	6.66715e-158	zgc:77650
0.627624	3	9.20661e-103	glula
0.627613	2	6.55145e-146	gchfr
0.627388	4	4.83532e-123	nudcd2
0.627232	4	5.07384e-68	tia1l
0.627134	4	2.01368e-57	abce1
0.626778	4	7.98536e-54	nono
0.626739	0	1.71339e-170	hif1al
0.626715	5	1.99251e-18	dap1b_ENSDARG00000086842
0.626588	4	4.77925e-81	zgc:153675
0.626537	4	6.05224e-52	atp6v0ca
0.626501	2	3.97926e-267	mpp1
0.626352	4	1.47764e-142	aco2
0.626335	4	4.95413e-77	smarce1
0.62631	4	5.50154e-35	gnb1a
0.626232	4	4.17256e-55	fbl
0.626196	2	0	frya
0.626171	4	2.92361e-71	psmg1
0.626156	2	5.77092e-190	myclb
0.626029	4	9.2724e-148	ndrg1a
0.625963	4	5.70942e-42	ddx61
0.625902	4	1.57114e-77	stat2
0.6259	3	2.51229e-128	rgs5b
0.625794	4	1.75635e-29	si:ch211-156j16.1
0.625702	2	1.81951e-103	prkab1b
0.625408	2	0	zgc:112437
0.625304	4	0	dtymk
0.625279	4	4.27206e-141	rbbp4
0.625207	2	9.25809e-299	si:dkey-204f11.64
0.625087	4	1.04723e-67	psmb10
0.625072	4	1.14424e-57	tfg
0.624743	4	8.47255e-49	ndufa3
0.624722	5	1.4209e-17	col1a2
0.624686	1	2.62248e-259	gnpnat1
0.624596	2	3.01158e-107	mgst3a
0.624516	4	7.42876e-48	cyb5r1
0.624497	2	2.04905e-108	st13
0.624346	4	6.72701e-52	selenon
0.624154	0	1.04878e-144	fibinb
0.624044	4	1.11219e-94	lmf2b
0.624041	2	4.13687e-273	daam1b
0.623977	4	7.52151e-303	cthrc1a
0.623948	4	3.66772e-84	oxsr1a
0.623892	4	4.73922e-47	cbr1l
0.623658	4	1.5084e-65	psmd4b
0.623641	2	1.62273e-170	si:ch73-22o12.1
0.623632	2	6.9041e-110	ap1s2
0.623609	4	1.62238e-68	clic1
0.623453	4	6.24489e-39	rcan1a
0.623378	1	1.40985e-180	n4bp1
0.623246	4	0	mki67
0.623224	3	6.4699e-67	plpp1a
0.622975	4	4.80754e-40	lims1
0.622801	4	1.20639e-106	adtrp1
0.62276	0	6.72424e-216	peli1a
0.622715	4	3.21475e-76	tmem214
0.622653	4	1.52014e-66	mrps36
0.622643	2	2.1535e-77	vdac3
0.622626	1	3.88285e-222	cpeb4b
0.622501	2	3.59617e-175	kank4
0.622465	1	9.85253e-157	cishb
0.622449	2	1.52789e-143	znf706
0.622382	4	7.12754e-112	tars
0.622288	4	2.18685e-90	tmem263
0.622286	4	1.47188e-262	CKS2
0.622277	3	3.79613e-65	sh3bgrl2
0.622219	5	3.99087e-17	eif3f
0.622202	2	3.06694e-72	mt-co3
0.62215	4	1.97904e-79	psmd6
0.622103	4	5.79189e-25	NC_002333.4
0.622087	3	1.93526e-82	sh2d3cb
0.62187	4	2.6763e-46	si:dkey-188i13.11
0.621774	4	4.73869e-95	stt3b
0.621704	0	7.22058e-170	kcne4
0.621595	4	5.44361e-107	ezrb
0.621075	0	1.04959e-290	inhbb
0.621028	1	1.60366e-116	chmp5b
0.62102	4	1.04987e-75	usp10
0.620934	0	2.2397e-124	chac1
0.620818	4	9.24511e-122	uba5
0.620767	4	1.20539e-107	ncbp2
0.620766	4	7.48664e-50	g3bp1
0.620758	4	5.01462e-42	pef1
0.620696	4	1.32761e-106	si:dkeyp-9d4.2
0.620626	4	3.8226e-112	si:ch211-71m22.1
0.620565	2	0	ampd2b
0.62049	4	7.69617e-91	ewsr1a
0.620488	3	6.10521e-66	sesn1
0.620332	2	1.84357e-128	taf13
0.620065	4	2.11457e-50	naa20
0.619963	4	2.77281e-88	mid1ip1b
0.619921	4	0	kpna2
0.619752	2	6.47331e-108	akt1s1
0.619738	4	1.49255e-97	p3h1
0.619723	0	3.74154e-157	fgl2a
0.619668	4	9.40774e-39	lgals3a
0.619567	2	3.79038e-90	ube2e3
0.61955	4	6.25676e-68	myg1
0.619518	4	0	zgc:194627
0.619503	4	1.5632e-27	tagln
0.619482	4	1.5029e-111	mrpl18
0.619479	4	4.77772e-125	hsd17b10
0.619479	4	9.6769e-56	pdcd5
0.619441	3	7.80177e-102	rasl11a
0.619285	4	1.76997e-262	hadhab
0.619205	4	7.26414e-56	sgta
0.619056	2	4.3747e-78	calm1a
0.618964	2	0	BNC1
0.618951	3	1.99396e-129	adma
0.618715	4	1.43774e-153	dnajc9
0.618662	3	5.37954e-148	ccbe1
0.618489	4	2.01518e-23	col1a1a
0.618451	4	1.74325e-39	tapbp.1
0.618383	3	8.96558e-88	abat
0.618331	4	7.20847e-33	rnf213a
0.61823	2	9.36289e-186	akt2l
0.618169	4	6.47973e-57	ccn2a
0.618126	4	6.81739e-47	rab11a
0.618042	4	3.31133e-68	cyp20a1
0.617985	3	3.19842e-67	aoc2
0.617942	2	1.32613e-105	map1lc3b
0.617845	3	8.75491e-95	vstm4a
0.617825	3	2.58481e-98	ctdspla
0.617723	4	1.10701e-71	cyp1c2
0.61771	4	6.23257e-42	lrpap1
0.617551	2	1.51348e-189	gpt2l
0.617539	4	1.40903e-226	si:dkey-188i13.9
0.617496	4	1.61005e-172	eif4eb
0.61748	4	1.1155e-95	mrpl28
0.617373	4	4.16445e-68	dbn1
0.617305	4	4.50277e-37	calm3a_ENSDARG00000100825
0.61719	4	4.38393e-67	pqlc3
0.617187	5	6.21458e-16	mibp2
0.617183	3	1.55465e-55	gtpbp4
0.617056	4	4.26499e-39	angptl4
0.617021	2	1.21442e-278	tpd52l2a
0.616951	3	1.85668e-92	ccl25b
0.616757	4	3.39829e-121	yeats4
0.616747	4	4.99455e-96	arcn1a
0.616643	3	6.94109e-123	steap4
0.616534	4	1.97131e-116	sec13
0.616396	4	2.48632e-146	tpm4b
0.616329	4	1.71084e-52	polr2eb
0.616312	4	4.85978e-69	bcap31
0.616127	4	8.15282e-31	csde1
0.616088	3	7.30909e-68	sgk1
0.616086	4	3.91909e-122	adrm1
0.615988	3	3.86607e-95	setbp1
0.615866	4	1.23055e-48	eif4g2a
0.615789	1	6.62351e-222	palld
0.615778	0	3.03335e-135	nfkbiab
0.615776	4	4.45904e-78	yif1a
0.615639	4	4.3926e-44	prmt1
0.615497	6	2.07485e-10	zgc:110239
0.615393	4	4.61137e-29	scara3
0.615276	4	1.63165e-88	hsdl2
0.615044	4	9.00778e-199	apex1
0.615013	2	0	CABZ01080702.1
0.614934	4	4.84565e-51	sdf4
0.614931	4	6.78499e-24	fxyd1
0.614917	6	7.54264e-08	CR383676.1
0.614836	4	2.14685e-63	xaf1
0.614797	0	3.52573e-113	tmem176
0.614788	4	3.46534e-124	blmh
0.614699	4	2.2919e-139	usp14
0.614686	4	8.34726e-35	vps29
0.614575	4	7.42209e-46	si:ch211-212k18.7
0.614562	4	9.85089e-31	dynlt3
0.614447	4	1.64919e-87	lgals9l1
0.614417	2	9.59912e-68	eif3k
0.614353	1	1.76755e-112	nop56
0.614347	1	3.37919e-106	appa
0.614272	3	1.17566e-99	rspo3
0.614219	4	1.39985e-226	chaf1a
0.614174	1	6.7933e-227	filip1b
0.614123	4	7.12883e-38	rnf7
0.614116	4	7.1874e-92	psma6l
0.613968	2	1.07132e-107	irf2
0.613897	4	3.83357e-41	dnajc1
0.613744	6	3.52332e-08	lamb1b
0.613647	3	1.89756e-67	gstt1b
0.613601	1	1.05071e-92	UBB
0.613569	4	3.93544e-55	hnrnpl2
0.613485	0	7.05269e-117	ier2a
0.613417	4	7.91243e-118	surf4l
0.613414	4	2.27028e-133	mrps18a
0.613406	2	2.50946e-83	ctsk
0.613311	4	1.05268e-37	cox7a2l
0.613306	4	1.02641e-128	cd2bp2
0.613287	2	2.15297e-292	si:ch211-225h24.2
0.613171	3	1.77566e-80	si:ch211-191i18.2
0.613161	3	9.57703e-153	stmn1a
0.613088	4	3.34832e-21	ahnak
0.613068	1	3.76616e-213	FAM83G
0.613029	4	1.94619e-296	ppil1
0.612885	4	0	sae1
0.612822	2	1.97443e-184	phc2a
0.612815	4	1.22508e-61	adi1
0.612505	1	4.44992e-89	eef1db
0.612364	4	3.77897e-58	arf1
0.612363	2	7.21254e-93	stau2
0.612305	4	2.94816e-23	eif5
0.612292	0	1.26985e-149	si:ch73-380l3.2_ENSDARG00000075697
0.612106	2	2.38234e-146	afdna
0.612	4	2.48005e-118	glod5
0.611953	4	2.76208e-48	smim15
0.611759	4	3.80458e-31	pbdc1
0.61167	4	4.67779e-48	angptl2a
0.611639	4	2.46768e-120	mrpl13
0.611591	2	7.38191e-94	ak1
0.61158	1	2.39866e-180	irs2b
0.611572	4	2.34802e-32	dlst
0.611414	4	6.98202e-60	mrpl30
0.611393	4	1.09414e-25	setb
0.611392	2	6.69792e-203	plpp2b
0.611359	4	4.54399e-245	gale
0.611304	2	1.09844e-233	hsbp1a
0.611154	2	0	dhrs9
0.611134	4	1.2084e-42	ube2l3a
0.611095	4	0	cdk1
0.611046	1	4.04957e-282	prnprs3
0.611027	4	0	cdc20
0.61101	4	3.49665e-68	sec61a1l
0.610927	4	0	tyms
0.610827	4	2.9917e-102	FO744833.2
0.61074	1	9.79905e-204	optn
0.610526	2	8.36829e-119	hmox1a
0.61041	4	2.84525e-29	tpd52l2b
0.610396	2	1.05913e-87	p4ha1b
0.610381	4	1.32991e-83	cnih1
0.610377	4	7.96408e-26	naa10
0.610307	6	1.62282e-09	mfap2
0.610253	3	5.71447e-58	si:dkey-11f4.20
0.610192	4	0	mad2l1
0.610157	2	2.35436e-121	cdc42se1
0.610129	4	9.6117e-52	cmtm3
0.6101	4	3.70878e-67	mesd
0.609878	4	0	si:ch211-266i6.3
0.609854	2	0	si:ch211-226m16.2
0.609842	4	6.16502e-226	rrm1
0.609821	1	2.75287e-185	BX284696.1
0.609606	0	3.3622e-125	cd99
0.609573	2	3.81114e-94	si:dkey-42i9.4
0.609452	2	6.84704e-151	cbx1a
0.609148	4	3.44385e-104	mrpl17
0.609091	4	2.1237e-62	tp53
0.608998	4	5.70361e-99	cyp27c1
0.608946	2	3.90689e-77	selenbp1
0.608941	2	6.16032e-109	ctdsp2
0.608912	6	5.73577e-07	c7a
0.608886	2	3.65312e-115	h1f0
0.608866	2	1.80908e-106	CU468917.1
0.608838	4	3.22872e-95	tes
0.608828	4	7.37134e-33	atl3
0.608827	4	2.70348e-185	iah1
0.608809	2	1.51999e-114	tlr5b
0.60877	1	1.69918e-224	zmynd19
0.608678	3	3.34819e-168	cyp26b1
0.60865	4	1.5233e-43	zgc:77086
0.608647	4	1.14244e-61	hnrnph1l
0.608622	2	3.93451e-277	CR925728.1
0.608606	4	4.40034e-104	clpp
0.608551	4	1.26307e-69	pdia5
0.608458	4	6.8383e-117	lsm1
0.60843	4	5.5955e-60	zc3h15
0.608368	3	1.09422e-44	tfa
0.608356	3	3.89242e-57	rsl1d1
0.608332	4	3.84516e-74	derl2
0.608329	4	7.59829e-192	thop1
0.608176	1	3.58615e-120	chmp2a
0.608119	4	4.54604e-66	mtch2
0.608066	4	8.25764e-25	csrp1a
0.608029	4	1.03919e-68	hm13
0.607903	2	5.21563e-193	frmd8
0.607862	4	2.82575e-19	fstl1b
0.607712	4	2.56651e-100	si:dkey-88p24.11
0.607702	4	3.45875e-19	klf6a
0.607636	3	8.30341e-46	ccni
0.607548	4	3.52856e-117	PAMR1 (1 of many)
0.607494	4	6.48163e-37	srpx2
0.607428	3	6.27617e-50	eif3ha
0.607392	4	6.25326e-98	fam114a1
0.607359	2	8.49992e-113	etfa
0.60731	2	0	BX842700.1
0.607308	4	2.77303e-58	apmap
0.607122	4	6.64094e-36	ms4a17a.9
0.607028	1	1.11528e-119	acsl4b
0.606885	0	2.6649e-94	col6a1
0.60683	4	3.17625e-80	ap1s1
0.606793	4	8.01819e-37	uchl1
0.606786	0	1.1421e-104	serpina10a
0.606773	4	7.70034e-107	phb
0.606753	4	1.02051e-31	bcas2
0.606659	4	1.94874e-108	mrpl16
0.606654	2	1.05168e-93	ncoa4
0.606626	0	2.20846e-151	fgfr4
0.606606	4	1.97871e-261	cenpw
0.606544	2	2.01954e-108	rnd3a
0.606528	4	5.60667e-50	erp44
0.606505	4	2.41408e-52	tmem39a
0.60648	4	1.69571e-27	lsm12b
0.60643	4	2.40072e-84	hnrnpl
0.606409	4	1.27541e-50	lamtor2
0.606349	4	3.14885e-43	rab13
0.606325	4	7.6501e-19	fabp11a
0.606205	4	6.77071e-19	rpl4
0.606148	2	1.782e-201	fkbp1b
0.606138	2	2.26687e-80	boc
0.606124	0	3.04445e-144	vcanb
0.606076	4	2.24638e-19	si:ch211-137i24.10
0.606032	2	4.99241e-132	ldlrap1a
0.60603	2	4.06178e-79	asah1b
0.606008	4	7.89367e-74	gdi1
0.605984	4	3.05471e-18	col1a1b
0.605943	1	6.99782e-155	mknk2a
0.605908	4	5.5673e-35	emc2
0.605871	3	9.43404e-92	inka1a
0.605805	2	1.47331e-159	bpnt1
0.605798	4	8.04808e-57	ap2a1
0.605699	4	2.83612e-60	pgd
0.605649	3	8.86997e-92	fbln5
0.605515	3	2.45603e-45	serpinf1
0.60551	4	5.64328e-143	aurkaip1
0.605501	1	5.50553e-163	fbxw11b
0.605486	3	9.12815e-45	nop53
0.605416	4	1.59273e-119	psmd10
0.605385	2	8.5587e-76	dldh
0.605363	4	4.02767e-64	actr1
0.605339	4	9.18058e-57	ebna1bp2
0.6053	4	6.05806e-33	coro1ca
0.605274	3	2.33458e-42	vim
0.605181	2	6.90521e-154	znf395a
0.60513	4	9.09161e-74	immt
0.60508	4	8.87583e-61	txnl1
0.605034	1	1.04869e-106	si:ch211-214j24.10
0.604917	0	1.90516e-117	cyp2p6
0.604808	2	1.39439e-58	ola1
0.604749	1	3.83638e-121	egr3
0.604595	2	3.66291e-80	COX7A2 (1 of many)
0.604507	2	1.18044e-96	eif4ebp1
0.604433	4	2.85653e-81	ndufa7
0.604396	4	0	cenpf
0.604365	1	2.02274e-145	nop2
0.604296	1	5.09201e-119	si:dkey-27i16.2
0.604276	5	3.99841e-12	serf2
0.604187	2	2.50305e-143	march5l
0.604144	4	9.88631e-57	mrps14
0.604099	4	1.54076e-25	eif4a3
0.603922	4	3.80255e-49	erlec1
0.603889	4	1.61598e-80	mcfd2
0.603865	4	8.11769e-53	aars
0.603842	4	1.78776e-34	srp54
0.60378	6	1.81648e-06	lama5
0.60376	4	4.71579e-51	macf1a
0.603714	2	3.77095e-284	cygb2
0.6037	2	5.23358e-97	ghrb
0.603679	4	3.89888e-50	coa6
0.60364	3	6.97681e-102	cdr2l
0.603637	4	2.01206e-68	fam129bb
0.603478	2	2.41885e-61	dnaja2a
0.603401	2	2.95306e-70	pin1
0.6034	3	3.78349e-55	dedd1
0.603386	4	8.13056e-59	tram2
0.603377	4	1.09896e-222	mcm6
0.603345	2	6.04002e-154	si:ch211-14a17.11
0.60334	4	1.40528e-28	nop58
0.603326	4	1.85626e-42	adam8a
0.603225	4	1.84155e-29	sap30l
0.602943	1	0	nmrk2
0.602841	0	3.42318e-119	sik2b
0.602827	1	1.48894e-151	mak16
0.602799	1	7.0516e-81	ifitm1
0.602741	4	3.23695e-49	jagn1b
0.602586	2	5.04501e-95	prkar2aa
0.60257	0	8.11225e-94	nt5e
0.602547	4	9.39881e-134	fhl1a
0.602523	2	1.9711e-84	acadm
0.602446	0	1.05397e-112	si:dkey-238i5.2
0.602323	4	6.88088e-96	zgc:92161
0.602282	2	5.02355e-147	fam171a2a
0.602164	2	1.35611e-105	mtap
0.602158	4	3.95322e-118	dph5
0.602057	4	7.16648e-52	txnrd3
0.602031	4	1.60833e-54	vaspb
0.601901	4	4.961e-33	myl12.2
0.601887	2	6.54575e-109	sypl2a
0.601882	0	4.45436e-106	tsku
0.60188	1	1.60654e-229	zhx2a
0.601814	2	1.88235e-134	churc1
0.601813	4	3.33234e-90	rab34a
0.601808	4	3.86178e-162	si:dkey-85k7.12
0.60172	4	6.17307e-99	CABZ01020840.1
0.601693	4	8.58961e-20	eif2s1b
0.601686	4	1.77605e-18	anxa13
0.601655	4	1.1073e-63	gorasp2
0.601593	2	2.89792e-240	psmb13a
0.601535	2	2.30319e-85	cebpg
0.601512	0	9.36851e-142	zeb2a
0.601475	2	2.13593e-153	slc9a3r1a
0.601473	0	3.82936e-138	col18a1a
0.601459	4	6.22409e-71	prrc1
0.601413	4	4.88952e-45	kpnb3
0.601362	4	3.51949e-64	llph
0.601291	2	2.13119e-185	AL954191.1
0.601289	4	9.60576e-137	yars
0.601264	2	2.06278e-57	mxra8a
0.601162	4	4.29528e-143	pelo
0.601158	0	1.75785e-114	efhd1
0.601134	4	0	si:dkey-6i22.5
0.601121	2	0	lrp2a
0.601108	1	1.93221e-152	hivep2a
0.601107	4	8.74865e-27	tbcb
0.601057	4	3.46678e-24	loxl1
0.600884	4	1.02067e-139	shmt1
0.600847	6	2.86233e-06	adam10a
0.600801	4	4.44209e-104	psmd11b
0.600664	1	2.51558e-117	srpra
0.600597	4	2.55962e-23	atf4a
0.600551	4	9.78489e-144	sgk2b
0.600545	4	3.30145e-71	rgmb
0.600522	4	1.18761e-22	tmed7
0.600522	4	6.68168e-144	rnaseh2a
0.600496	4	1.29915e-27	cct8
0.600456	2	7.32521e-302	pard6a
0.600434	4	6.57196e-28	tax1bp3
0.600417	4	9.26156e-60	ubxn1
0.600388	4	3.30915e-48	si:ch1073-385f13.3
0.600167	4	4.66829e-36	trappc1
0.600021	4	6.70775e-207	tomm40l
0.59999	4	1.55242e-58	psmd11a
0.599942	4	1.56216e-36	selenoh
0.599914	4	1.00106e-73	copz2
0.599813	4	6.28146e-119	txnl4a
0.599752	6	1.55884e-11	arrdc2
0.599621	3	7.72612e-79	gstz1
0.599599	1	5.92637e-68	cirbpb
0.599535	1	1.12885e-105	hivep1
0.599523	4	7.19982e-29	csnk2a1
0.599452	4	6.0339e-21	pabpn1
0.599401	0	5.19444e-104	id3
0.59934	4	3.40842e-38	sec63
0.599313	1	4.12429e-148	arg2
0.599259	1	3.92799e-188	si:dkey-147f3.8
0.599038	2	0	desi2
0.598941	3	9.28312e-65	meis1a
0.598849	4	0	kif20a
0.598819	4	2.47756e-197	ssrp1a
0.598721	2	5.323e-120	sh3glb1b
0.598616	4	1.29228e-36	dkc1
0.598593	6	6.76003e-06	cox4i2
0.59855	4	4.66005e-56	pole3
0.598513	2	1.78535e-115	idh3a
0.59849	1	4.62799e-181	tsg101b
0.598321	4	4.45965e-55	mrps6
0.598307	4	3.47371e-131	uggt2
0.598262	4	6.89172e-44	anapc11
0.598233	4	9.41003e-39	dipk1c
0.597995	1	1.90109e-97	rca2.1
0.597963	4	9.47365e-19	FP102018.1
0.59791	2	1.96719e-103	ubald1a
0.597871	0	9.48465e-81	rpz5
0.597838	4	1.6571e-52	selenot2
0.597823	4	3.01254e-84	cltcb
0.597801	4	8.01383e-48	hnrnpa0a
0.597789	1	1.94248e-71	atp1b1a
0.597682	4	3.82623e-26	btf3l4
0.597646	4	1.24219e-64	adssl
0.597632	1	3.466e-71	midn
0.597593	2	2.18073e-83	flii
0.597581	2	2.51024e-77	fundc2
0.597534	1	1.20132e-203	slc38a5a
0.597519	4	2.23722e-27	CU459056.1
0.597506	4	2.15525e-28	prelid1a
0.597488	4	1.06786e-40	si:ch211-218c6.8
0.597464	4	3.04028e-22	mtpn
0.597398	4	6.15232e-59	slc31a1
0.597293	2	0	ncam1a
0.59721	2	2.40103e-64	nr1d2a
0.597155	2	7.68681e-58	rnf10
0.597144	1	1.24286e-83	si:dkey-23i12.5
0.597016	4	1.23613e-39	rap1aa
0.596922	4	2.97882e-46	psme3
0.596904	1	1.01373e-87	elmsan1b
0.596896	2	9.70458e-110	fhl2a
0.596887	4	0	kif23
0.596866	4	6.34658e-157	adamtsl7
0.596736	4	4.0711e-40	rbmx
0.596631	4	1.84563e-26	ddx39aa
0.596484	2	0	lzts1
0.596439	2	5.12316e-69	lygl1
0.596401	4	1.15958e-29	gskip
0.59639	2	2.11017e-112	dspa
0.596379	4	3.65967e-71	cndp2
0.596306	2	6.10994e-213	zgc:174895
0.596231	6	2.74644e-06	antxr2a
0.59617	4	2.74415e-56	lrrc59
0.596139	4	5.70167e-59	auh
0.596118	4	3.54772e-40	lum
0.596106	1	7.96227e-99	aldocb
0.596102	4	3.49666e-66	psmf1
0.596068	4	7.43337e-49	snrpa
0.595955	3	3.24845e-50	mafba
0.595915	3	1.89468e-67	cpz
0.595784	3	1.46052e-37	eif2s3
0.595758	2	1.61904e-49	arl6ip5b
0.595719	4	1.16134e-131	zgc:152791
0.595671	1	1.32425e-101	timm17a
0.595532	2	4.57087e-48	h3f3b.1_ENSDARG00000033009
0.595518	2	1.27924e-132	dbpb
0.595457	4	1.37279e-62	ndufa9a
0.595441	4	0	ccna2
0.595416	3	3.34609e-38	pno1
0.595412	4	3.61063e-41	marcksl1b
0.595394	2	5.9554e-176	ralgapa1
0.595341	1	1.64755e-139	cx43.4
0.595234	4	2.24276e-71	trappc2l
0.595142	3	1.66499e-57	lrp1ab
0.595095	4	5.97877e-24	hsp70.2
0.595072	2	3.67517e-43	si:ch1073-459j12.1
0.595053	0	1.15624e-99	zbtb16b
0.595022	4	1.53389e-17	si:dkey-42i9.6
0.595004	1	3.64537e-166	sirt1
0.594928	2	1.43127e-118	pex5
0.594853	6	1.8697e-05	c1qtnf2
0.594746	4	4.66622e-30	ddah2
0.594727	0	2.48338e-73	col6a2
0.594706	4	1.02897e-70	ch25hl3_ENSDARG00000086523
0.594677	4	9.09738e-49	uqcc2
0.594627	1	1.54511e-100	rtca
0.594623	4	5.6611e-53	phb2a
0.594579	0	8.00652e-156	phc2b
0.594565	4	2.51657e-143	mcm4
0.594555	4	9.77041e-41	arl1
0.594548	1	6.29861e-109	brd4
0.594434	4	7.82709e-29	rbbp9
0.594424	4	4.09168e-28	snx3
0.594249	1	9.93145e-91	rnd1b
0.594223	2	9.54375e-105	usf1l
0.59419	4	4.70958e-194	mcm3
0.594189	4	6.83609e-83	prpf19
0.594166	4	3.95567e-40	eif5b
0.594088	1	1.74814e-98	ddx3xa
0.594022	4	1.39536e-87	mrpl27
0.593994	3	1.22146e-37	tomm5
0.593978	4	1.84255e-47	fuom
0.593813	4	4.4945e-39	rad21a
0.593797	1	1.21433e-130	snai1a
0.593785	4	0	ccnb1
0.593688	4	4.55178e-14	col5a2a
0.593682	4	1.52182e-185	pclaf
0.593674	4	5.86148e-59	nufip2
0.593646	4	6.4482e-44	hnrpkl
0.593617	4	8.95369e-43	tmem14ca
0.593527	2	2.24558e-59	dag1
0.593507	4	1.47204e-53	erlin1
0.593472	0	6.68781e-97	klf9
0.593464	4	0	top2a
0.59344	4	7.27068e-35	hexb
0.593433	4	5.72479e-75	svep1
0.59343	4	8.8639e-74	pfdn2
0.593344	4	3.56615e-171	lin7b
0.593339	3	3.49464e-56	fbp1a
0.593335	4	3.83285e-29	u2af2b
0.5933	4	0	si:dkey-40g16.6
0.593283	4	3.93722e-50	prpf8
0.593228	0	1.53892e-134	tiparp
0.593139	4	1.85236e-27	fam162a
0.59313	4	1.21151e-79	cops5
0.593116	6	2.04191e-07	dpp7
0.593052	4	0	spc25
0.593041	2	1.87903e-72	zgc:110339
0.592988	4	5.22213e-211	polr2h
0.592982	4	2.01346e-68	cers2b
0.592931	4	4.53427e-40	micos13
0.592931	1	5.25938e-158	acsl4a
0.592907	4	1.72562e-218	chchd10
0.592884	2	1.65643e-191	mao
0.592862	4	8.60512e-29	smndc1
0.59277	3	2.23048e-34	cct6a
0.59277	4	1.31847e-100	ascl1b_ENSDARG00000009702
0.592721	4	4.41519e-33	sh3bgrl3
0.592692	4	6.54279e-37	galnt1
0.59267	4	6.4239e-44	btbd10b
0.592637	2	1.87158e-162	lrrc1
0.592592	4	0	CABZ01058261.1
0.592589	1	3.45558e-189	zgc:153115
0.592578	2	3.84748e-157	kdm6bb
0.592346	6	6.09454e-06	col16a1
0.592332	4	8.95559e-31	smc1al
0.592329	4	0	anln
0.592327	1	2.17089e-215	BX465862.3
0.592317	4	3.5664e-122	chsy1
0.59229	4	1.34437e-42	lhfpl6
0.592282	0	1.32145e-70	tmem176l.1
0.59223	4	2.05756e-127	samm50
0.592165	1	1.51368e-114	her6
0.59215	2	7.35092e-91	si:dkey-16l2.16
0.592133	1	9.29726e-74	txndc9
0.592108	6	2.05374e-08	ctsa
0.592107	2	8.16793e-72	nucks1b
0.592105	2	1.02785e-89	rab11ba
0.592058	4	1.19326e-37	mrpl36
0.592053	4	6.26136e-217	cks2
0.59204	4	3.38521e-109	nnt
0.591974	2	2.7751e-161	neil1
0.591971	4	1.51625e-74	h2afx
0.591963	4	1.2647e-121	lrrc20
0.591874	1	5.56688e-112	senp2
0.591842	2	7.47084e-176	spsb4b
0.591811	2	0	enpp6
0.5917	4	1.60372e-99	imp3
0.591681	0	5.13611e-111	dusp6
0.591643	2	1.72866e-238	si:ch211-136m16.8
0.591605	6	1.51742e-13	mhc1zaa
0.591586	4	3.58793e-41	ndufv1
0.591556	4	8.39477e-183	creld2
0.591523	0	1.30646e-131	ets2
0.591498	4	5.13989e-20	nucb1
0.591303	4	1.13102e-53	commd7
0.591286	4	1.30464e-72	timm13
0.591212	4	1.7366e-30	b3gnt5a
0.591211	2	3.66215e-67	h1fx
0.591173	4	1.91742e-103	ptrh2
0.59116	4	2.26691e-76	scamp4
0.591115	2	5.17487e-86	rfxap
0.591098	4	1.35767e-19	ehd1b
0.591059	4	5.65544e-50	nucb2b
0.590956	4	0	smc2
0.590921	4	5.95808e-246	rrm2_ENSDARG00000078069
0.590673	1	3.6317e-88	nop10
0.590667	4	0	NUMA1
0.590651	0	1.44739e-183	egr2a
0.590634	2	1.76085e-54	atp5mea
0.59063	4	6.21307e-85	mrps34
0.590606	4	1.35417e-26	hspa9
0.590593	1	1.97001e-163	vamp2
0.59057	2	1.09708e-60	aimp2
0.590546	4	9.08179e-73	si:dkey-31f5.8
0.590476	4	1.01374e-46	snrnp70
0.590471	4	6.01149e-37	znf593
0.590367	4	1.31101e-67	ssbp1
0.590241	2	9.4815e-68	ppp1cb
0.590235	4	6.96487e-76	sec31a
0.590188	4	2.32413e-60	tmem126a
0.590185	2	2.24796e-84	pgrmc2
0.59018	2	5.28973e-159	slc43a1b
0.590083	2	2.14165e-102	atoh8
0.590053	2	1.36035e-56	col6a4a
0.589999	4	8.08896e-37	hand2
0.589789	1	3.79359e-113	cblb
0.589739	4	9.56e-35	zgc:56525
0.589731	2	1.70163e-286	raver2
0.589644	4	0	aspm
0.589639	4	2.17401e-59	pitpnaa
0.589616	5	7.0162e-09	pabpc1b
0.589486	4	3.27675e-51	si:dkey-238c7.16
0.589478	4	1.43175e-33	snrnp27
0.589454	4	2.79602e-21	rabac1
0.589374	4	1.4554e-32	ube2nb
0.589317	4	7.09441e-104	vars
0.589294	4	5.09693e-17	cald1a
0.589287	4	8.06317e-150	nasp
0.589248	2	1.30911e-122	ispd
0.589247	3	4.76532e-137	tspan18a
0.589171	4	4.90429e-73	slc7a10a
0.589037	2	2.2539e-88	tcp11l2
0.589034	2	5.62166e-90	si:ch73-138n13.1
0.588922	1	1.02852e-85	rbbp6
0.588851	4	2.49813e-97	qars
0.588811	4	1.5272e-58	casp7
0.5888	4	6.29445e-19	magt1
0.588788	4	1.83537e-56	praf2
0.588751	4	1.02317e-49	clns1a
0.588739	2	2.78714e-276	tmem88a
0.588586	3	7.70662e-302	admb
0.588567	2	3.57524e-75	zgc:65873
0.588551	4	5.80878e-14	tln1
0.588462	4	7.34081e-35	selenow2a
0.58842	3	3.48464e-37	tspan4b
0.588384	4	1.55418e-16	plecb
0.588383	1	9.54424e-142	mafk
0.588377	4	1.03253e-50	mrpl32
0.588289	1	1.78771e-168	adam8b
0.588239	4	7.64653e-124	dhx58
0.588193	1	3.29442e-89	her9
0.588187	4	6.05009e-44	triqk
0.588156	4	2.46595e-61	rars
0.588149	1	3.02301e-129	isg20
0.588141	2	1.48376e-61	mob1a
0.588107	2	4.62945e-103	ctbp2a
0.58808	4	1.06023e-46	dek
0.588078	1	3.46955e-122	foxc1b
0.587996	6	0.00086544	zgc:195173
0.587963	2	2.17414e-129	emilin1a
0.587911	1	2.24504e-146	pdcd4b
0.587872	4	9.73918e-13	reep5
0.587872	2	3.24814e-203	cbfb
0.587871	2	1.3276e-65	zfand3
0.587865	2	1.54985e-181	gal3st2
0.587847	2	6.87426e-231	tmem238a
0.587796	2	3.73659e-72	si:ch211-191j22.3
0.587745	4	1.19823e-19	kctd5a
0.587741	4	4.93875e-71	eva1a
0.587724	4	5.4428e-55	mrps21
0.587677	2	8.5705e-98	sorbs1
0.587543	3	5.01266e-51	CDPF1
0.587499	4	1.27965e-30	farsa
0.587474	2	5.47132e-79	mphosph8
0.587353	2	2.27142e-142	zc3h7ba
0.587332	2	6.82287e-47	eif3s10
0.587311	2	5.6114e-47	h2afy2
0.587241	2	3.23805e-105	zgc:113531
0.587223	1	1.01047e-173	nfatc1
0.587211	2	4.67355e-68	sccpdhb
0.587208	3	3.17444e-57	ulk2
0.587164	4	3.08483e-55	srsf1a
0.587142	2	7.91772e-95	dipk1aa
0.587021	4	8.0786e-41	snrpa1
0.586988	4	5.55397e-28	drg2
0.586973	4	4.50487e-21	ptp4a2a
0.586883	4	8.18825e-25	drap1
0.586858	4	0	tpx2
0.586841	4	6.71361e-94	nmt1a
0.586831	2	5.88073e-83	mob2a
0.586824	2	0	tmod4
0.586789	3	4.73425e-131	tuba8l2
0.586769	4	4.48828e-73	bub3
0.586746	4	0	prc1b
0.586558	2	2.98077e-81	tspo
0.586471	4	5.04185e-57	uchl5
0.586465	4	3.62599e-31	tomm40
0.586377	4	4.03726e-57	sigmar1
0.586348	4	6.2686e-25	hnrnpub
0.586313	1	1.05908e-75	fam107b
0.586294	4	0	birc5a
0.586252	4	4.54497e-197	mcm5
0.58622	2	4.54965e-35	CT027638.1
0.586169	4	2.02622e-41	fhl3a
0.586137	4	1.34216e-36	srp19
0.586071	2	6.03108e-64	myo1ca
0.586066	2	1.35474e-293	limch1b
0.586062	6	9.89439e-05	tbx18
0.586052	4	3.13793e-47	ubqln4
0.585987	4	1.36893e-61	dlat
0.58596	1	2.69978e-60	ccng2
0.585883	4	2.8925e-65	gpc4
0.585823	1	1.39671e-83	lysmd3
0.585717	2	2.00179e-234	ildr2
0.585682	2	1.00044e-135	mbpb
0.585478	2	4.28305e-298	sirt5
0.585459	4	8.38108e-58	crabp2b
0.585435	2	8.68674e-91	pfkfb4b
0.585425	1	2.47359e-98	wdr43
0.585423	1	2.30448e-165	vamp4
0.585413	2	8.07515e-64	plekho2
0.585364	4	2.34525e-109	si:ch211-69g19.2
0.5853	4	1.99806e-54	psmc1b
0.585287	4	7.48603e-15	loxl2b
0.585228	4	3.77459e-26	ccdc80
0.58518	4	1.78925e-19	sdhc
0.585132	0	3.14041e-63	mknk2b
0.585074	2	1.57457e-81	selenoj
0.584949	2	1.99925e-222	CU459094.2
0.584895	2	1.37169e-111	srpk1a
0.584843	3	8.67473e-83	srpx
0.584773	2	7.11202e-66	cmbl
0.5847	4	1.51355e-17	srprb
0.584676	1	5.56069e-53	ip6k2b
0.58462	4	1.83254e-51	ciapin1
0.58455	2	1.70582e-254	fryb
0.5845	4	3.40286e-221	apooa
0.584463	4	9.91327e-25	ctnnb2
0.584336	4	0	kif11
0.584325	3	7.7561e-44	tnrc6c1
0.584273	2	9.94807e-52	meis1b
0.584273	2	1.1152e-76	echs1
0.584261	2	1.24771e-100	gkap1
0.584112	4	3.80393e-12	rab2a
0.583945	4	9.41925e-79	cmss1
0.583923	4	3.31664e-29	vma21
0.583863	3	5.92203e-43	CU984600.1
0.583753	2	7.31771e-109	ywhag1
0.583745	2	1.42835e-69	mkrn1
0.583742	4	1.5521e-20	selenot1a
0.583699	2	1.20674e-72	cops9
0.583611	2	6.80045e-138	si:dkey-163f14.6
0.58356	2	5.76896e-34	eif3ea
0.583513	4	2.15376e-24	AK6
0.58344	3	1.6305e-30	angptl1a
0.58341	2	5.18354e-104	rbpms2a
0.583404	1	3.62111e-72	litaf
0.58338	1	7.97564e-97	si:dkey-240h12.3
0.583362	4	4.59829e-21	chmp6b
0.58327	0	6.76002e-86	slmapb
0.583265	4	3.51733e-71	mrpl37
0.583255	4	8.34219e-193	orc4
0.583195	3	6.71363e-68	dusp8a
0.583163	2	3.42443e-88	zmat2
0.583142	4	1.51152e-20	plscr3b
0.583094	1	3.61836e-224	slc4a7
0.58308	2	1.97306e-50	syf2
0.583053	1	9.65503e-107	cicb
0.582999	3	5.74035e-27	mych
0.582995	2	1.05599e-69	hp1bp3
0.582951	1	9.08445e-103	epn2
0.58286	1	2.61112e-195	hk2
0.582859	3	2.169e-37	CU929070.1
0.582708	4	8.68561e-51	ywhae2
0.582701	2	7.29126e-74	ube2e1
0.582697	2	1.2469e-111	tuba1c
0.582615	4	9.41951e-16	myl9a
0.58256	0	6.91887e-78	ackr4b
0.582547	4	3.10005e-39	cops4
0.582373	0	2.2857e-70	crip2
0.582373	4	0	spc24
0.58236	2	3.40495e-144	pdk2a
0.582328	4	1.10466e-182	ncapd2
0.582295	2	2.97061e-94	taf7
0.582279	1	9.67873e-155	hyal1
0.582196	4	5.39422e-60	tmco1
0.582189	4	1.5036e-33	rnaseka
0.582179	4	0	cdca8
0.582148	4	2.013e-19	ptp4a1
0.582145	0	3.66137e-60	gstr
0.582077	4	1.1692e-22	slc39a13
0.582063	2	5.00661e-85	entpd1
0.582058	4	2.17407e-23	golgb1
0.582013	4	3.51251e-53	ptgr1
[truncated: 15,436 more rows]

## Sheet: shared
auroc	clusts	pvalue	p_val	avg_logFC	pct.1	pct.2	p_val_adj	cluster	gene
0.954682	6	8.00113e-212	5.46777e-68	-1.50583	0.304	0.402	9.53743e-64	0	CR318588.1
0.801097	3	0	6.08516e-176	-1.17157	0.48	0.607	1.06143e-171	0	adh8a
0.957655	2	0	0	-1.04886	0.102	0.424	0	0	aldh1a2
0.831724	4	3.7759e-211	2.24569e-215	0.929145	0.931	0.698	3.91715e-211	4	atp5f1b
0.802331	1	0	0	1.23653	0.892	0.504	0	1	bcl2l10
0.819267	0	0	0	0.994328	0.991	0.887	0	0	btg2
0.822678	1	0	0	0.892359	0.998	0.872	0	1	bzw1b
0.746812	3	0	7.28142e-214	-0.819857	0.186	0.431	1.2701e-209	0	c4b
0.797002	4	0	0	0.800037	0.721	0.184	0	4	calr3b
0.846637	4	3.31839e-221	1.96843e-225	0.874199	0.986	0.903	3.43354e-221	4	cfl1
0.780788	1	0	0	1.14226	0.903	0.625	0	1	clic2
0.708028	4	0	0	0.899086	0.426	0.013	0	4	col11a1a
0.765634	4	0	0	0.856875	0.59	0.071	0	4	col12a1b
0.810602	4	0	0	0.867963	0.736	0.199	0	4	cox7a2a
0.787407	1	0	0	0.901805	0.805	0.347	0	1	cremb
0.862094	1	0	2.21511e-55	-0.963112	0.952	0.868	3.86382e-51	0	cxcl18b
0.860608	4	1.00808e-290	5.90524e-295	0.949558	0.888	0.418	1.03005e-290	4	dad1
0.838626	1	0	0	1.22286	0.937	0.477	0	1	dusp5
0.772344	0	0	0	0.95687	0.854	0.494	0	0	egr1
0.816845	4	1.53605e-280	9.00592e-285	1.15354	0.766	0.272	1.5709e-280	4	fkbp9
0.786704	0	0	0	0.897225	0.994	0.889	0	0	fosab
0.982618	2	0	1.65862e-245	-1.47621	0.904	0.922	2.89312e-241	0	gstm.3
0.749441	4	7.43442e-154	4.50981e-158	0.850726	0.727	0.343	7.86646e-154	4	h3f3a
0.849566	1	0	0	0.931962	0.993	0.723	0	1	higd1a
0.780212	4	3.09156e-177	1.85892e-181	1.06271	0.775	0.415	3.24251e-177	4	hmgb2b
0.758694	3	2.03257e-273	0	-0.977674	0.447	0.772	0	1	hsd11b2
0.775551	4	2.952e-226	1.7483e-230	0.93818	0.717	0.245	3.04955e-226	4	hsp90b1
0.709026	1	0	9.30652e-53	-0.945691	0.157	0.251	1.62334e-48	0	inhbaa
0.747598	0	0	0	0.888214	0.981	0.86	0	0	jun
0.776332	0	0	0	0.83455	0.983	0.884	0	0	junba
0.750867	0	0	0	0.820738	0.976	0.866	0	0	junbb
0.876067	2	0	3.56038e-82	-0.868363	0.72	0.762	6.21038e-78	0	krt4
0.831614	2	0	8.58759e-178	-1.19298	0.474	0.629	1.49793e-173	0	krt91
0.839628	1	0	0	0.923437	0.929	0.492	0	1	maff
0.704814	4	2.08794e-218	1.23928e-222	0.857443	0.491	0.113	2.16168e-218	4	pcna
0.754059	0	0	0	1.04617	0.927	0.64	0	0	phlda2
0.818473	1	0	0	0.801677	1	0.886	0	1	pim1
0.743909	1	0	0	1.009	0.831	0.516	0	1	pmp22b
0.936899	2	0	8.687e-267	-0.874109	0.027	0.262	1.51527e-262	0	podxl
0.846884	4	0	0	0.805326	0.827	0.235	0	4	psmb1
0.76863	0	0	0	0.871269	0.777	0.342	0	0	rasgef1ba
0.774406	1	0	4.60248e-249	-0.83705	0.19	0.452	8.02811e-245	0	rdh10b
0.741055	1	0	0	1.05425	0.868	0.574	0	1	rgcc
0.909688	2	0	3.31673e-147	-1.21551	0.117	0.296	5.78537e-143	0	s100a10a
0.826474	1	0	0	0.826587	0.998	0.843	0	1	sat1a.2
0.805896	1	0	0	0.867974	0.999	0.886	0	1	sdc4
0.817826	2	0	4.75517e-166	-1.4769	0.19	0.386	8.29444e-162	0	si:ch211-106h4.12
0.822293	4	5.81767e-224	1.27208e-289	-0.889549	0.265	0.559	2.21888e-285	0	si:ch211-198c19.3
0.819658	4	0	0	0.860961	0.778	0.22	0	4	si:ch211-288g17.3
0.755746	4	7.71441e-180	4.63328e-184	1.05885	0.679	0.285	8.08183e-180	4	si:ch73-281n10.2
0.71604	1	0	0	0.867475	0.625	0.222	0	1	si:dkey-23i12.7
0.797641	1	0	0	0.806849	0.882	0.438	0	1	si:dkey-79d12.5
0.756229	0	0	0	1.04081	0.838	0.479	0	0	sostdc1a
0.708309	1	0	0	1.16976	0.684	0.34	0	1	tcima
0.87905	2	0	2.6746e-223	-0.968672	0.371	0.583	4.66531e-219	0	tgm2b
0.818534	1	0	6.03965e-68	-1.33146	0.491	0.547	1.0535e-63	0	timp2b
0.86479	4	6.6586e-258	3.91913e-262	0.901224	0.946	0.644	6.83614e-258	4	tmem258
0.953925	2	0	1.49829e-209	-1.14297	0.086	0.3	2.61346e-205	0	tmsb1
0.797763	4	0	0	1.32159	0.679	0.152	0	4	tubb2b
0.790744	1	0	0	1.07772	0.908	0.556	0	1	vegfaa
