# Supplementary material for: Activation of a transient progenitor state in the epicardium is required for zebrafish heart regeneration
Source: Nat Commun. 2022 Dec 13;13:7704. doi: 10.1038/s41467-022-35433-9 (PMC9747719; doi:10.1038/s41467-022-35433-9)
Supplement: Supplementary file 6 — Supplementary Data 3 [file 41467_2022_35433_MOESM6_ESM.xlsx]

## Sheet: Sheet 1
Cluster	ID	Description	GeneRatio	BgRatio	pvalue	p.adjust	qvalue	geneID	Count
C0	GO:0051248	negative regulation of protein metabolic process	11/117	213/17035	2.45691e-07	9.70534e-05	7.87649e-05	itm2ba/serpina10a/zfp36l2/zgc:162730/serpinf1/spry4/mcl1b/chac1/dusp2/dusp6/dusp1	11
C0	GO:0044092	negative regulation of molecular function	10/117	169/17035	2.53103e-07	9.70534e-05	7.87649e-05	ddit3/serpina10a/id3/kcne4/serpinf1/spry4/mcl1b/dusp2/pik3ip1/dusp1	10
C0	GO:0030198	extracellular matrix organization	9/117	136/17035	4.02294e-07	9.70534e-05	7.87649e-05	lamb1b/col1a1a/col18a1b/dpt/col4a2/col18a1a/col1a1b/col1a2/loxl2a	9
C0	GO:0043062	extracellular structure organization	9/117	136/17035	4.02294e-07	9.70534e-05	7.87649e-05	lamb1b/col1a1a/col18a1b/dpt/col4a2/col18a1a/col1a1b/col1a2/loxl2a	9
C0	GO:0032269	negative regulation of cellular protein metabolic process	10/117	207/17035	1.62752e-06	0.000261812	0.000212477	serpina10a/zfp36l2/zgc:162730/serpinf1/spry4/mcl1b/chac1/dusp2/dusp6/dusp1	10
C0	GO:0009612	response to mechanical stimulus	6/117	53/17035	1.62785e-06	0.000261812	0.000212477	junbb/col1a1a/junba/jun/col1a2/jund	6
C0	GO:0000122	negative regulation of transcription by RNA polymerase II	11/117	269/17035	2.45489e-06	0.000338424	0.000274652	junbb/ddit3/mycb/junba/jun/tbx18/tcf21/loxl2a/dnajb1b/zgc:122979/jund	11
C0	GO:0071495	cellular response to endogenous stimulus	14/117	456/17035	2.9543e-06	0.000356362	0.00028921	junbb/ramp2/socs3a/junba/jun/tsc22d3/tcf21/fgfr4/spry4/nr4a1/dusp6/jund/zeb2a/sesn1	14
C0	GO:0009968	negative regulation of signal transduction	12/117	344/17035	4.35376e-06	0.000411838	0.000334232	socs3a/sik2b/tcf21/spry4/mcl1b/chac1/dusp2/dusp6/sox11b/dusp1/zeb2a/sesn1	12
C0	GO:0014074	response to purine-containing compound	4/117	17/17035	4.69453e-06	0.000411838	0.000334232	junbb/junba/jun/jund	4
C0	GO:0046683	response to organophosphorus	4/117	17/17035	4.69453e-06	0.000411838	0.000334232	junbb/junba/jun/jund	4
C0	GO:0045595	regulation of cell differentiation	14/117	483/17035	5.7277e-06	0.000446604	0.000362447	junbb/socs3a/ntn1a/junba/jun/pdgfra/id3/fgfr4/serpinf1/loxl2a/irf8/dusp6/jund/mdkb	14
C0	GO:0010648	negative regulation of cell communication	12/117	360/17035	6.91355e-06	0.000446604	0.000362447	socs3a/sik2b/tcf21/spry4/mcl1b/chac1/dusp2/dusp6/sox11b/dusp1/zeb2a/sesn1	12
C0	GO:0023057	negative regulation of signaling	12/117	360/17035	6.91355e-06	0.000446604	0.000362447	socs3a/sik2b/tcf21/spry4/mcl1b/chac1/dusp2/dusp6/sox11b/dusp1/zeb2a/sesn1	12
C0	GO:0045892	negative regulation of transcription, DNA-templated	13/117	429/17035	7.86763e-06	0.000446604	0.000362447	junbb/ddit3/mycb/junba/jun/id3/tbx18/tcf21/loxl2a/dnajb1b/zgc:122979/jund/zbtb16b	13
C0	GO:1902679	negative regulation of RNA biosynthetic process	13/117	429/17035	7.86763e-06	0.000446604	0.000362447	junbb/ddit3/mycb/junba/jun/id3/tbx18/tcf21/loxl2a/dnajb1b/zgc:122979/jund/zbtb16b	13
C0	GO:1903507	negative regulation of nucleic acid-templated transcription	13/117	429/17035	7.86763e-06	0.000446604	0.000362447	junbb/ddit3/mycb/junba/jun/id3/tbx18/tcf21/loxl2a/dnajb1b/zgc:122979/jund/zbtb16b	13
C0	GO:1902532	negative regulation of intracellular signal transduction	7/117	106/17035	8.36844e-06	0.000448641	0.000364101	sik2b/spry4/mcl1b/dusp2/dusp6/dusp1/sesn1	7
C0	GO:0051253	negative regulation of RNA metabolic process	13/117	452/17035	1.3724e-05	0.000697037	0.000565689	junbb/ddit3/mycb/junba/jun/id3/tbx18/tcf21/loxl2a/dnajb1b/zgc:122979/jund/zbtb16b	13
C0	GO:0043409	negative regulation of MAPK cascade	4/117	23/17035	1.69189e-05	0.000816339	0.00066251	spry4/dusp2/dusp6/dusp1	4
C0	GO:0045934	negative regulation of nucleobase-containing compound metabolic process	13/117	471/17035	2.11678e-05	0.00097271	0.000789415	junbb/ddit3/mycb/junba/jun/id3/tbx18/tcf21/loxl2a/dnajb1b/zgc:122979/jund/zbtb16b	13
C0	GO:0032870	cellular response to hormone stimulus	8/117	177/17035	3.01854e-05	0.00131156	0.00106441	junbb/ramp2/socs3a/junba/jun/tcf21/nr4a1/jund	8
C0	GO:0048585	negative regulation of response to stimulus	12/117	419/17035	3.126e-05	0.00131156	0.00106441	socs3a/sik2b/tcf21/spry4/mcl1b/chac1/dusp2/dusp6/sox11b/dusp1/zeb2a/sesn1	12
C0	GO:0009628	response to abiotic stimulus	11/117	360/17035	3.78709e-05	0.00152272	0.00123579	junbb/col1a1a/hsp70.1/ddit3/junba/jun/crip1/col1a2/loxl2a/jund/hif1al	11
C0	GO:0001501	skeletal system development	11/117	362/17035	3.98256e-05	0.00153727	0.00124759	dcn/hapln1a/col1a1a/pdgfra/egr1/sparc/marcksl1a/col1a1b/col1a2/loxl2a/vcanb	11
C0	GO:0043086	negative regulation of catalytic activity	7/117	136/17035	4.23151e-05	0.00157054	0.00127459	serpina10a/serpinf1/spry4/mcl1b/dusp2/pik3ip1/dusp1	7
C0	GO:0042326	negative regulation of phosphorylation	5/117	59/17035	5.22265e-05	0.00186661	0.00151487	spry4/dusp2/dusp6/pik3ip1/dusp1	5
C0	GO:0009611	response to wounding	9/117	251/17035	5.87242e-05	0.00202389	0.00164251	hapln1a/junbb/col1a1a/socs3a/f3b/fosab/igf2b/dusp6/sox11b	9
C0	GO:0045597	positive regulation of cell differentiation	7/117	150/17035	7.88073e-05	0.00262238	0.00212823	junbb/junba/jun/serpinf1/loxl2a/jund/mdkb	7
C0	GO:0046686	response to cadmium ion	3/117	15/17035	0.000135275	0.00435135	0.00353139	hsp70.1/jun/gadd45ba	3
C0	GO:0048589	developmental growth	10/117	353/17035	0.000160845	0.00500696	0.00406346	dcn/hapln1a/junbb/col1a1a/ntn1a/fosab/klf6a/igf2b/dusp6/zeb2a	10
C0	GO:0043408	regulation of MAPK cascade	8/117	228/17035	0.000177635	0.0053568	0.00434738	inhbb/pdgfra/fgfr4/spry4/gadd45ba/dusp2/dusp6/dusp1	8
C0	GO:0010563	negative regulation of phosphorus metabolic process	5/117	78/17035	0.000198544	0.00562542	0.00456538	spry4/dusp2/dusp6/pik3ip1/dusp1	5
C0	GO:0045936	negative regulation of phosphate metabolic process	5/117	78/17035	0.000198544	0.00562542	0.00456538	spry4/dusp2/dusp6/pik3ip1/dusp1	5
C0	GO:0042246	tissue regeneration	6/117	123/17035	0.000204031	0.00562542	0.00456538	hapln1a/junbb/col1a1a/fosab/igf2b/dusp6	6
C0	GO:0045944	positive regulation of transcription by RNA polymerase II	11/117	440/17035	0.000223834	0.006	0.00486938	junbb/ddit3/mycb/junba/jun/egr1/tbx18/tcf21/jund/zbtb16b/hif1al	11
C0	GO:0009725	response to hormone	8/117	237/17035	0.000231177	0.00602934	0.00489319	junbb/ramp2/socs3a/junba/jun/tcf21/nr4a1/jund	8
C0	GO:0043407	negative regulation of MAP kinase activity	3/117	19/17035	0.000282372	0.00698912	0.00567211	spry4/dusp2/dusp1	3
C0	GO:0031099	regeneration	7/117	185/17035	0.000288691	0.00698912	0.00567211	hapln1a/junbb/col1a1a/socs3a/fosab/igf2b/dusp6	7
C0	GO:0040007	growth	10/117	380/17035	0.000290672	0.00698912	0.00567211	dcn/hapln1a/junbb/col1a1a/ntn1a/fosab/klf6a/igf2b/dusp6/zeb2a	10
C0	GO:0010038	response to metal ion	5/117	85/17035	0.000296947	0.00698912	0.00567211	hsp70.1/nt5e/jun/crip1/gadd45ba	5
C0	GO:0008283	cell population proliferation	10/117	384/17035	0.000315853	0.00717697	0.00582456	emp2/socs3a/egfra/mycb/pdgfra/fgfr4/loxl2a/klf6a/btg2/klf9	10
C0	GO:0033673	negative regulation of kinase activity	4/117	48/17035	0.000325701	0.00717697	0.00582456	spry4/dusp2/pik3ip1/dusp1	4
C0	GO:0002009	morphogenesis of an epithelium	11/117	460/17035	0.00032724	0.00717697	0.00582456	dcn/ntn1a/egfra/pdgfra/sparc/lama5/tbx18/tcf21/ier2a/sox11b/zeb2a	11
C0	GO:0000165	MAPK cascade	8/117	252/17035	0.000349431	0.00749336	0.00608133	inhbb/pdgfra/fgfr4/spry4/gadd45ba/dusp2/dusp6/dusp1	8
C0	GO:0048534	hematopoietic or lymphoid organ development	11/117	475/17035	0.000429012	0.00899992	0.007304	mycb/pdgfra/fosab/sparc/tcf21/fgfr4/spry4/klf6a/irf8/angptl1a/klf9	11
C0	GO:0051348	negative regulation of transferase activity	4/117	52/17035	0.00044369	0.00910981	0.00739318	spry4/dusp2/pik3ip1/dusp1	4
C0	GO:0051093	negative regulation of developmental process	7/117	200/17035	0.00046199	0.00928792	0.00753773	socs3a/ntn1a/id3/serpinf1/loxl2a/thbs1a/dusp6	7
C0	GO:0002520	immune system development	11/117	483/17035	0.00049338	0.00971657	0.00788561	mycb/pdgfra/fosab/sparc/tcf21/fgfr4/spry4/klf6a/irf8/angptl1a/klf9	11
C0	GO:0032496	response to lipopolysaccharide	4/117	54/17035	0.000512863	0.00983903	0.00798499	junbb/junba/jun/jund	4
C0	GO:0042060	wound healing	7/117	204/17035	0.00051999	0.00983903	0.00798499	hapln1a/junbb/col1a1a/f3b/fosab/igf2b/dusp6	7
C0	GO:0001933	negative regulation of protein phosphorylation	4/117	56/17035	0.000589384	0.0109376	0.00887655	spry4/dusp2/dusp6/dusp1	4
C0	GO:0023014	signal transduction by protein phosphorylation	8/117	278/17035	0.000668621	0.01182	0.00959267	inhbb/pdgfra/fgfr4/spry4/gadd45ba/dusp2/dusp6/dusp1	8
C0	GO:0002237	response to molecule of bacterial origin	4/117	58/17035	0.000673679	0.01182	0.00959267	junbb/junba/jun/jund	4
C0	GO:0045861	negative regulation of proteolysis	4/117	58/17035	0.000673679	0.01182	0.00959267	serpina10a/serpinf1/mcl1b/chac1	4
C0	GO:0071901	negative regulation of protein serine/threonine kinase activity	3/117	27/17035	0.000818916	0.0139902	0.0113539	spry4/dusp2/dusp1	3
C0	GO:0048762	mesenchymal cell differentiation	6/117	160/17035	0.000828829	0.0139902	0.0113539	col18a1a/pdgfra/tcf21/loxl2a/mdkb/zeb2a	6
C0	GO:0051094	positive regulation of developmental process	7/117	222/17035	0.000856842	0.0139902	0.0113539	junbb/junba/jun/serpinf1/loxl2a/jund/mdkb	7
C0	GO:0007169	transmembrane receptor protein tyrosine kinase signaling pathway	8/117	291/17035	0.000899527	0.0139902	0.0113539	col1a1a/socs3a/egfra/pdgfra/fgfr4/spry4/dusp6/zeb2a	8
C0	GO:0008543	fibroblast growth factor receptor signaling pathway	4/117	63/17035	0.000921242	0.0139902	0.0113539	fgfr4/spry4/dusp6/zeb2a	4
C0	GO:0044344	cellular response to fibroblast growth factor stimulus	4/117	63/17035	0.000921242	0.0139902	0.0113539	fgfr4/spry4/dusp6/zeb2a	4
C0	GO:0071774	response to fibroblast growth factor	4/117	63/17035	0.000921242	0.0139902	0.0113539	fgfr4/spry4/dusp6/zeb2a	4
C0	GO:0010035	response to inorganic substance	5/117	109/17035	0.000928256	0.0139902	0.0113539	hsp70.1/nt5e/jun/crip1/gadd45ba	5
C0	GO:0001568	blood vessel development	10/117	442/17035	0.000940062	0.0139902	0.0113539	col1a1a/ramp2/ntn1a/egfra/tcf21/serpinf1/loxl2a/thbs1a/sox11b/angptl1a	10
C0	GO:0033993	response to lipid	6/117	164/17035	0.000942345	0.0139902	0.0113539	junbb/junba/jun/rbp4/tcf21/jund	6
C0	GO:0008284	positive regulation of cell population proliferation	5/117	111/17035	0.00100733	0.0143734	0.011665	emp2/egfra/mycb/pdgfra/fgfr4	5
C0	GO:0016525	negative regulation of angiogenesis	3/117	29/17035	0.00101284	0.0143734	0.011665	ntn1a/serpinf1/thbs1a	3
C0	GO:0040036	regulation of fibroblast growth factor receptor signaling pathway	3/117	29/17035	0.00101284	0.0143734	0.011665	spry4/dusp6/zeb2a	3
C0	GO:0010243	response to organonitrogen compound	7/117	232/17035	0.00110741	0.0154369	0.012528	junbb/socs3a/junba/jun/nr4a1/jund/sesn1	7
C0	GO:2000181	negative regulation of blood vessel morphogenesis	3/117	30/17035	0.00111978	0.0154369	0.012528	ntn1a/serpinf1/thbs1a	3
C0	GO:1901343	negative regulation of vasculature development	3/117	31/17035	0.00123358	0.0167662	0.0136069	ntn1a/serpinf1/thbs1a	3
C0	GO:0030097	hemopoiesis	10/117	463/17035	0.00133252	0.0178594	0.014494	mycb/pdgfra/fosab/sparc/fgfr4/spry4/klf6a/irf8/angptl1a/klf9	10
C0	GO:0048514	blood vessel morphogenesis	9/117	386/17035	0.0013778	0.0182134	0.0147813	ramp2/ntn1a/egfra/tcf21/serpinf1/loxl2a/thbs1a/sox11b/angptl1a	9
C0	GO:0001525	angiogenesis	8/117	313/17035	0.00143286	0.0186852	0.0151642	ramp2/ntn1a/tcf21/serpinf1/loxl2a/thbs1a/sox11b/angptl1a	8
C0	GO:0002244	hematopoietic progenitor cell differentiation	5/117	122/17035	0.00153488	0.0197488	0.0160274	mycb/pdgfra/fosab/fgfr4/angptl1a	5
C0	GO:0001837	epithelial to mesenchymal transition	3/117	35/17035	0.00176068	0.0220657	0.0179077	loxl2a/mdkb/zeb2a	3
C0	GO:0061077	chaperone-mediated protein folding	3/117	35/17035	0.00176068	0.0220657	0.0179077	fkbp5/dnajb1b/zgc:122979	3
C0	GO:0007167	enzyme linked receptor protein signaling pathway	10/117	484/17035	0.00184966	0.022169	0.0179915	col1a1a/socs3a/egfra/inhbb/pdgfra/tsc22d3/fgfr4/spry4/dusp6/zeb2a	10
C0	GO:0031101	fin regeneration	4/117	76/17035	0.00185311	0.022169	0.0179915	hapln1a/junbb/col1a1a/igf2b	4
C0	GO:1903706	regulation of hemopoiesis	4/117	76/17035	0.00185311	0.022169	0.0179915	pdgfra/fgfr4/klf6a/irf8	4
C0	GO:1901698	response to nitrogen compound	7/117	254/17035	0.00186082	0.022169	0.0179915	junbb/socs3a/junba/jun/nr4a1/jund/sesn1	7
C0	GO:1903035	negative regulation of response to wounding	2/117	10/17035	0.00203026	0.0238928	0.0193905	socs3a/dusp6	2
C0	GO:1901700	response to oxygen-containing compound	8/117	337/17035	0.00227429	0.0264421	0.0214594	junbb/socs3a/junba/jun/rbp4/nr4a1/jund/sesn1	8
C0	GO:0042325	regulation of phosphorylation	9/117	418/17035	0.00236949	0.0271642	0.0220454	inhbb/pdgfra/fgfr4/spry4/gadd45ba/dusp2/dusp6/pik3ip1/dusp1	9
C0	GO:0014070	response to organic cyclic compound	5/117	135/17035	0.0023927	0.0271642	0.0220454	junbb/junba/jun/tcf21/jund	5
C0	GO:0051597	response to methylmercury	2/117	11/17035	0.00247031	0.0274006	0.0222373	jun/gadd45ba	2
C0	GO:0061026	cardiac muscle tissue regeneration	2/117	11/17035	0.00247031	0.0274006	0.0222373	fosab/dusp6	2
C0	GO:0034097	response to cytokine	5/117	139/17035	0.00271548	0.0296277	0.0240447	junbb/f3b/junba/jun/jund	5
C0	GO:0042127	regulation of cell population proliferation	7/117	272/17035	0.0027325	0.0296277	0.0240447	emp2/egfra/mycb/pdgfra/fgfr4/klf6a/btg2	7
C0	GO:0043405	regulation of MAP kinase activity	4/117	85/17035	0.00278968	0.0299115	0.0242751	spry4/gadd45ba/dusp2/dusp1	4
C0	GO:0061157	mRNA destabilization	2/117	12/17035	0.0029511	0.0312946	0.0253975	zfp36l2/zgc:162730	2
C0	GO:0051241	negative regulation of multicellular organismal process	6/117	208/17035	0.00313748	0.032817	0.0266331	socs3a/ntn1a/id3/serpinf1/loxl2a/thbs1a	6
C0	GO:0031400	negative regulation of protein modification process	4/117	88/17035	0.00316268	0.032817	0.0266331	spry4/dusp2/dusp6/dusp1	4
C0	GO:0051726	regulation of cell cycle	9/117	442/17035	0.00343365	0.0349013	0.0283246	junbb/junba/jun/id3/gadd45ba/btg2/mcl1b/jund/si:dkey-27i16.2	9
C0	GO:0040037	negative regulation of fibroblast growth factor receptor signaling pathway	2/117	13/17035	0.00347204	0.0349013	0.0283246	spry4/zeb2a	2
C0	GO:0050779	RNA destabilization	2/117	13/17035	0.00347204	0.0349013	0.0283246	zfp36l2/zgc:162730	2
C0	GO:0045765	regulation of angiogenesis	4/117	91/17035	0.00356836	0.0354996	0.0288102	ntn1a/serpinf1/thbs1a/sox11b	4
C0	GO:0009267	cellular response to starvation	3/117	45/17035	0.00363191	0.0357632	0.0290241	sik2b/sesn1/dap1b	3
C0	GO:0019220	regulation of phosphate metabolic process	9/117	448/17035	0.00375105	0.0360723	0.029275	inhbb/pdgfra/fgfr4/spry4/gadd45ba/dusp2/dusp6/pik3ip1/dusp1	9
C0	GO:0051174	regulation of phosphorus metabolic process	9/117	448/17035	0.00375105	0.0360723	0.029275	inhbb/pdgfra/fgfr4/spry4/gadd45ba/dusp2/dusp6/pik3ip1/dusp1	9
C0	GO:0060485	mesenchyme development	6/117	216/17035	0.00377545	0.0360723	0.029275	col18a1a/pdgfra/tcf21/loxl2a/mdkb/zeb2a	6
C0	GO:0006469	negative regulation of protein kinase activity	3/117	46/17035	0.00386604	0.0365758	0.0296835	spry4/dusp2/dusp1	3
C0	GO:0034198	cellular response to amino acid starvation	2/117	14/17035	0.00403259	0.0374178	0.0303669	sesn1/dap1b	2
C0	GO:1990928	response to amino acid starvation	2/117	14/17035	0.00403259	0.0374178	0.0303669	sesn1/dap1b	2
C0	GO:0010951	negative regulation of endopeptidase activity	3/117	47/17035	0.00410917	0.0377652	0.0306488	serpina10a/serpinf1/mcl1b	3
C0	GO:0061053	somite development	5/117	155/17035	0.00432715	0.0393934	0.0319702	thbs3a/tbx18/gadd45ba/igf2b/zeb2a	5
C0	GO:0060021	roof of mouth development	2/117	15/17035	0.00463217	0.0417762	0.033904	pdgfra/tcf21	2
C0	GO:0097190	apoptotic signaling pathway	4/117	100/17035	0.00499457	0.0446275	0.036218	ddit3/crip1/mcl1b/dap1b	4
C0	GO:1901342	regulation of vasculature development	4/117	101/17035	0.00517343	0.0453872	0.0368346	ntn1a/serpinf1/thbs1a/sox11b	4
C0	GO:0031669	cellular response to nutrient levels	3/117	51/17035	0.00517367	0.0453872	0.0368346	sik2b/sesn1/dap1b	3
C0	GO:0010466	negative regulation of peptidase activity	3/117	52/17035	0.00546326	0.0470719	0.0382018	serpina10a/serpinf1/mcl1b	3
C0	GO:0031668	cellular response to extracellular stimulus	3/117	52/17035	0.00546326	0.0470719	0.0382018	sik2b/sesn1/dap1b	3
C0	GO:0001932	regulation of protein phosphorylation	8/117	392/17035	0.00565776	0.0483163	0.0392117	inhbb/pdgfra/fgfr4/spry4/gadd45ba/dusp2/dusp6/dusp1	8
C0	GO:0009410	response to xenobiotic stimulus	4/117	104/17035	0.00573565	0.0485518	0.0394028	hsp70.1/cyp2n13/cyp2p6/tiparp	4
C1	GO:0009611	response to wounding	12/175	251/17035	1.13056e-05	0.014617	0.0127513	cxcl8b.1/hapln1a/rhoca/sdc4/tnfrsf1a/rhoab/hbegfa/sdcbp2/il6st/hspa8/tgif1/inhbaa	12
C1	GO:0031099	regeneration	10/175	185/17035	2.17678e-05	0.014617	0.0127513	hapln1a/mvp/tnfrsf1a/hbegfa/sdcbp2/il6st/hspa8/tgif1/inhbaa/il4r.1	10
C1	GO:0009725	response to hormone	11/175	237/17035	3.47075e-05	0.0155374	0.0135542	ramp2/timp2b/ptgs2a/ptger2b/cishb/stat1a/prnprs3/cish/nr4a3/rab10/irs2b	11
C1	GO:0042060	wound healing	10/175	204/17035	5.01151e-05	0.0168262	0.0146785	hapln1a/rhoca/sdc4/tnfrsf1a/rhoab/hbegfa/sdcbp2/hspa8/tgif1/inhbaa	10
C1	GO:0044092	negative regulation of molecular function	9/175	169/17035	6.34147e-05	0.0170332	0.0148591	serpine1/timp2b/mcl1a/kcne4/pxk/dusp5/cdkn1cb/oaz1b/sh3bp5la	9
C1	GO:0043086	negative regulation of catalytic activity	8/175	136/17035	8.14185e-05	0.0182242	0.015898	serpine1/timp2b/mcl1a/pxk/dusp5/cdkn1cb/oaz1b/sh3bp5la	8
C1	GO:0090504	epiboly	6/175	73/17035	0.000103874	0.0199289	0.0173852	rhoca/sdc4/rab5ab/rhoab/bcl2l10/sdcbp2	6
C1	GO:0043434	response to peptide hormone	6/175	85/17035	0.000241119	0.0241566	0.0210733	cishb/stat1a/cish/nr4a3/rab10/irs2b	6
C1	GO:1901652	response to peptide	6/175	85/17035	0.000241119	0.0241566	0.0210733	cishb/stat1a/cish/nr4a3/rab10/irs2b	6
C1	GO:0007259	receptor signaling pathway via JAK-STAT	4/175	31/17035	0.000272627	0.0241566	0.0210733	socs3b/il6st/stat1a/cish	4
C1	GO:0097696	receptor signaling pathway via STAT	4/175	31/17035	0.000272627	0.0241566	0.0210733	socs3b/il6st/stat1a/cish	4
C1	GO:0042246	tissue regeneration	7/175	123/17035	0.000279685	0.0241566	0.0210733	hapln1a/tnfrsf1a/hbegfa/sdcbp2/hspa8/tgif1/inhbaa	7
C1	GO:0032269	negative regulation of cellular protein metabolic process	9/175	207/17035	0.000293973	0.0241566	0.0210733	serpine1/timp2b/zfp36l1b/mcl1a/zgc:162730/dusp5/cdkn1cb/n4bp1/sh3bp5la	9
C1	GO:0009894	regulation of catabolic process	9/175	211/17035	0.000338404	0.0241566	0.0210733	timp2b/zfp36l1b/sqstm1/hnrnpa0b/zgc:162730/trib3/ncl/n4bp1/oaz1b	9
C1	GO:0002011	morphogenesis of an epithelial sheet	6/175	91/17035	0.000349331	0.0241566	0.0210733	rhoca/sdc4/rab5ab/rhoab/bcl2l10/sdcbp2	6
C1	GO:0030950	establishment or maintenance of actin cytoskeleton polarity	3/175	14/17035	0.000356902	0.0241566	0.0210733	rhoca/rhoab/rnd1b	3
C1	GO:0051248	negative regulation of protein metabolic process	9/175	213/17035	0.000362619	0.0241566	0.0210733	serpine1/timp2b/zfp36l1b/mcl1a/zgc:162730/dusp5/cdkn1cb/n4bp1/sh3bp5la	9
C1	GO:0006954	inflammatory response	8/175	170/17035	0.000377173	0.0241566	0.0210733	cxcl8b.1/ptgs2a/cxcl18b/tnfaip6/tnfrsf1a/ptger2b/thbs1a/il4r.1	8
C1	GO:0042981	regulation of apoptotic process	13/175	419/17035	0.00040115	0.0241566	0.0210733	zgc:158343/grinab/pim1/rhoab/bcl2l10/socs3b/mcl1a/npm1a/prnprs3/angptl4/brd2a/pim3/inhbaa	13
C1	GO:0043067	regulation of programmed cell death	13/175	422/17035	0.000429173	0.0241566	0.0210733	zgc:158343/grinab/pim1/rhoab/bcl2l10/socs3b/mcl1a/npm1a/prnprs3/angptl4/brd2a/pim3/inhbaa	13
C1	GO:0071900	regulation of protein serine/threonine kinase activity	7/175	132/17035	0.000429645	0.0241566	0.0210733	ccnl1b/gadd45bb/ccnl1a/trib3/dusp5/cdkn1cb/ccng2	7
C1	GO:0000079	regulation of cyclin-dependent protein serine/threonine kinase activity	4/175	35/17035	0.00043939	0.0241566	0.0210733	ccnl1b/ccnl1a/cdkn1cb/ccng2	4
C1	GO:1904029	regulation of cyclin-dependent protein kinase activity	4/175	35/17035	0.00043939	0.0241566	0.0210733	ccnl1b/ccnl1a/cdkn1cb/ccng2	4
C1	GO:0043066	negative regulation of apoptotic process	9/175	219/17035	0.000443995	0.0241566	0.0210733	zgc:158343/grinab/pim1/rhoab/bcl2l10/socs3b/mcl1a/angptl4/pim3	9
C1	GO:0043069	negative regulation of programmed cell death	9/175	221/17035	0.000474247	0.0241566	0.0210733	zgc:158343/grinab/pim1/rhoab/bcl2l10/socs3b/mcl1a/angptl4/pim3	9
C1	GO:0007167	enzyme linked receptor protein signaling pathway	14/175	484/17035	0.000485651	0.0241566	0.0210733	vegfaa/rab5ab/foxc1b/hbegfa/cd63/smad7/cishb/hspa8/tgif1/cish/fstl3/inhbaa/irs2b/tgfbr2a	14
C1	GO:0031399	regulation of protein modification process	14/175	484/17035	0.000485651	0.0241566	0.0210733	ccnl1b/gadd45bb/ndfip2/vegfaa/ccnl1a/trib3/il6st/dusp5/cdkn1cb/n4bp1/pef1/sh3bp5la/ccng2/inhbaa	14
C1	GO:0030952	establishment or maintenance of cytoskeleton polarity	3/175	16/17035	0.000540839	0.0259409	0.0226298	rhoca/rhoab/rnd1b	3
C1	GO:0031329	regulation of cellular catabolic process	8/175	184/17035	0.000637557	0.0295255	0.0257568	timp2b/zfp36l1b/sqstm1/hnrnpa0b/zgc:162730/trib3/ncl/n4bp1	8
C1	GO:0010941	regulation of cell death	13/175	447/17035	0.000734522	0.0328821	0.028685	zgc:158343/grinab/pim1/rhoab/bcl2l10/socs3b/mcl1a/npm1a/prnprs3/angptl4/brd2a/pim3/inhbaa	13
C1	GO:0071375	cellular response to peptide hormone stimulus	5/175	72/17035	0.000867181	0.0362448	0.0316185	cishb/cish/nr4a3/rab10/irs2b	5
C1	GO:1901653	cellular response to peptide	5/175	72/17035	0.000867181	0.0362448	0.0316185	cishb/cish/nr4a3/rab10/irs2b	5
C1	GO:0060548	negative regulation of cell death	9/175	242/17035	0.000907162	0.0362448	0.0316185	zgc:158343/grinab/pim1/rhoab/bcl2l10/socs3b/mcl1a/angptl4/pim3	9
C1	GO:0002009	morphogenesis of an epithelium	13/175	460/17035	0.00095515	0.0362448	0.0316185	msna/rhoca/sdc4/vegfaa/rab5ab/rhoab/bcl2l10/sdcbp2/trib3/ncl/atp1a1a.1/prmt1/appa	13
C1	GO:0034620	cellular response to unfolded protein	4/175	43/17035	0.000971565	0.0362448	0.0316185	hspa5/xbp1/hspa8/serp1	4
C1	GO:0043488	regulation of mRNA stability	4/175	43/17035	0.000971565	0.0362448	0.0316185	zfp36l1b/hnrnpa0b/zgc:162730/ncl	4
C1	GO:0006402	mRNA catabolic process	6/175	114/17035	0.00115148	0.0417958	0.0364609	pnrc2/zfp36l1b/hnrnpa0b/zgc:162730/ncl/nocta	6
C1	GO:0042325	regulation of phosphorylation	12/175	418/17035	0.0013084	0.0462418	0.0403395	ccnl1b/gadd45bb/vegfaa/ccnl1a/pgk1/trib3/il6st/dusp5/cdkn1cb/sh3bp5la/ccng2/inhbaa	12
C1	GO:0043487	regulation of RNA stability	4/175	47/17035	0.00136017	0.0468377	0.0408593	zfp36l1b/hnrnpa0b/zgc:162730/ncl	4
C1	GO:0006413	translational initiation	5/175	80/17035	0.00139502	0.0468377	0.0408593	eif4a1a/eif3jb/eif6/eif5/eif1b	5
C1	GO:0006986	response to unfolded protein	4/175	48/17035	0.00147206	0.0482189	0.0420642	hspa5/xbp1/hspa8/serp1	4
C2	GO:0046034	ATP metabolic process	15/205	121/17035	1.69329e-11	2.41632e-08	2.02838e-08	atp5l/atp5pd/atp5mc3b/atp5f1e/atp5pb/cox6a1/aldob/cox4i1/cox7a1/eno3/atp5fa1/atp5mc1/aldoaa/ndufb9/ak2	15
C2	GO:0010499	proteasomal ubiquitin-independent protein catabolic process	7/205	24/17035	9.59895e-09	2.61127e-06	2.19203e-06	psma8/psma1/psma2/psmb12/psmb9a/psma4/psmb8a	7
C2	GO:0015985	energy coupled proton transport, down electrochemical gradient	7/205	24/17035	9.59895e-09	2.61127e-06	2.19203e-06	atp5l/atp5pd/atp5mc3b/atp5f1e/atp5pb/atp5fa1/atp5mc1	7
C2	GO:0015986	ATP synthesis coupled proton transport	7/205	24/17035	9.59895e-09	2.61127e-06	2.19203e-06	atp5l/atp5pd/atp5mc3b/atp5f1e/atp5pb/atp5fa1/atp5mc1	7
C2	GO:0009145	purine nucleoside triphosphate biosynthetic process	8/205	37/17035	1.09794e-08	2.61127e-06	2.19203e-06	atp5l/atp5pd/atp5mc3b/atp5f1e/atp5pb/nme2b.1/atp5fa1/atp5mc1	8
C2	GO:0009206	purine ribonucleoside triphosphate biosynthetic process	8/205	37/17035	1.09794e-08	2.61127e-06	2.19203e-06	atp5l/atp5pd/atp5mc3b/atp5f1e/atp5pb/nme2b.1/atp5fa1/atp5mc1	8
C2	GO:0006754	ATP biosynthetic process	7/205	26/17035	1.7875e-08	3.64395e-06	3.05891e-06	atp5l/atp5pd/atp5mc3b/atp5f1e/atp5pb/atp5fa1/atp5mc1	7
C2	GO:0009205	purine ribonucleoside triphosphate metabolic process	8/205	41/17035	2.60741e-08	4.65098e-06	3.90426e-06	atp5l/atp5pd/atp5mc3b/atp5f1e/atp5pb/nme2b.1/atp5fa1/atp5mc1	8
C2	GO:0009144	purine nucleoside triphosphate metabolic process	8/205	43/17035	3.87638e-08	6.14622e-06	5.15944e-06	atp5l/atp5pd/atp5mc3b/atp5f1e/atp5pb/nme2b.1/atp5fa1/atp5mc1	8
C2	GO:0009201	ribonucleoside triphosphate biosynthetic process	8/205	46/17035	6.76289e-08	9.65065e-06	8.10124e-06	atp5l/atp5pd/atp5mc3b/atp5f1e/atp5pb/nme2b.1/atp5fa1/atp5mc1	8
C2	GO:0009199	ribonucleoside triphosphate metabolic process	8/205	50/17035	1.3353e-07	1.73225e-05	1.45414e-05	atp5l/atp5pd/atp5mc3b/atp5f1e/atp5pb/nme2b.1/atp5fa1/atp5mc1	8
C2	GO:0009150	purine ribonucleotide metabolic process	14/205	201/17035	1.50919e-07	1.79468e-05	1.50654e-05	atp5l/atp5pd/atp5mc3b/atp5f1e/atp5pb/aldob/nme2b.1/eno3/atp5fa1/atp5mc1/aldoaa/ak2/elovl1b/ampd2b	14
C2	GO:0009142	nucleoside triphosphate biosynthetic process	8/205	52/17035	1.83352e-07	2.01264e-05	1.68951e-05	atp5l/atp5pd/atp5mc3b/atp5f1e/atp5pb/nme2b.1/atp5fa1/atp5mc1	8
C2	GO:0009152	purine ribonucleotide biosynthetic process	11/205	120/17035	2.1659e-07	2.20767e-05	1.85323e-05	atp5l/atp5pd/atp5mc3b/atp5f1e/atp5pb/nme2b.1/atp5fa1/atp5mc1/ak2/elovl1b/ampd2b	11
C2	GO:0072521	purine-containing compound metabolic process	15/205	241/17035	2.33279e-07	2.21927e-05	1.86296e-05	atp5l/atp5pd/atp5mc3b/atp5f1e/atp5pb/aldob/nme2b.1/eno3/atp5fa1/atp5mc1/aldoaa/ak2/gamt/elovl1b/ampd2b	15
C2	GO:0006163	purine nucleotide metabolic process	14/205	211/17035	2.74136e-07	2.44495e-05	2.05242e-05	atp5l/atp5pd/atp5mc3b/atp5f1e/atp5pb/aldob/nme2b.1/eno3/atp5fa1/atp5mc1/aldoaa/ak2/elovl1b/ampd2b	14
C2	GO:0006164	purine nucleotide biosynthetic process	11/205	126/17035	3.56036e-07	2.89187e-05	2.42758e-05	atp5l/atp5pd/atp5mc3b/atp5f1e/atp5pb/nme2b.1/atp5fa1/atp5mc1/ak2/elovl1b/ampd2b	11
C2	GO:0009259	ribonucleotide metabolic process	14/205	216/17035	3.64777e-07	2.89187e-05	2.42758e-05	atp5l/atp5pd/atp5mc3b/atp5f1e/atp5pb/aldob/nme2b.1/eno3/atp5fa1/atp5mc1/aldoaa/ak2/elovl1b/ampd2b	14
C2	GO:0019693	ribose phosphate metabolic process	14/205	221/17035	4.81526e-07	3.61652e-05	3.03588e-05	atp5l/atp5pd/atp5mc3b/atp5f1e/atp5pb/aldob/nme2b.1/eno3/atp5fa1/atp5mc1/aldoaa/ak2/elovl1b/ampd2b	14
C2	GO:0009260	ribonucleotide biosynthetic process	11/205	134/17035	6.62479e-07	4.72679e-05	3.9679e-05	atp5l/atp5pd/atp5mc3b/atp5f1e/atp5pb/nme2b.1/atp5fa1/atp5mc1/ak2/elovl1b/ampd2b	11
C2	GO:0009141	nucleoside triphosphate metabolic process	8/205	62/17035	7.43192e-07	5.05017e-05	4.23936e-05	atp5l/atp5pd/atp5mc3b/atp5f1e/atp5pb/nme2b.1/atp5fa1/atp5mc1	8
C2	GO:0046390	ribose phosphate biosynthetic process	11/205	137/17035	8.26853e-07	5.28655e-05	4.43779e-05	atp5l/atp5pd/atp5mc3b/atp5f1e/atp5pb/nme2b.1/atp5fa1/atp5mc1/ak2/elovl1b/ampd2b	11
C2	GO:0017144	drug metabolic process	15/205	267/17035	8.61919e-07	5.28655e-05	4.43779e-05	hsd11b2/atp5l/atp5pd/atp5mc3b/atp5f1e/atp5pb/adh8a/atp5fa1/gpx1a/atp5mc1/prdx2/ak2/gamt/klf2a/ampd2b	15
C2	GO:0072522	purine-containing compound biosynthetic process	11/205	138/17035	8.89118e-07	5.28655e-05	4.43779e-05	atp5l/atp5pd/atp5mc3b/atp5f1e/atp5pb/nme2b.1/atp5fa1/atp5mc1/ak2/elovl1b/ampd2b	11
C2	GO:1902600	proton transmembrane transport	7/205	51/17035	2.43858e-06	0.000139194	0.000116846	atp5l/atp5pd/atp5mc3b/atp5f1e/atp5pb/atp5fa1/atp5mc1	7
C2	GO:0008154	actin polymerization or depolymerization	10/205	139/17035	7.07973e-06	0.000388568	0.000326183	tmsb4x/pfn1/arpc3/arpc1a/arpc1b/tmsb1/cfl1l/cotl1/brk1/pfn2	10
C2	GO:0009117	nucleotide metabolic process	14/205	281/17035	8.09767e-06	0.000427977	0.000359265	atp5l/atp5pd/atp5mc3b/atp5f1e/atp5pb/aldob/nme2b.1/eno3/atp5fa1/atp5mc1/aldoaa/ak2/elovl1b/ampd2b	14
C2	GO:0032535	regulation of cellular component size	12/205	208/17035	8.43174e-06	0.000428162	0.00035942	hspb1/tmsb4x/pfn1/arpc3/arpc1a/arpc1b/tmsb1/cotl1/brk1/pfn2/slit3/sema3d	12
C2	GO:0008064	regulation of actin polymerization or depolymerization	9/205	113/17035	9.0013e-06	0.000428162	0.00035942	tmsb4x/pfn1/arpc3/arpc1a/arpc1b/tmsb1/cotl1/brk1/pfn2	9
C2	GO:0030832	regulation of actin filament length	9/205	113/17035	9.0013e-06	0.000428162	0.00035942	tmsb4x/pfn1/arpc3/arpc1a/arpc1b/tmsb1/cotl1/brk1/pfn2	9
C2	GO:0006753	nucleoside phosphate metabolic process	14/205	286/17035	9.89208e-06	0.000455355	0.000382247	atp5l/atp5pd/atp5mc3b/atp5f1e/atp5pb/aldob/nme2b.1/eno3/atp5fa1/atp5mc1/aldoaa/ak2/elovl1b/ampd2b	14
C2	GO:0009165	nucleotide biosynthetic process	11/205	179/17035	1.11435e-05	0.000496929	0.000417147	atp5l/atp5pd/atp5mc3b/atp5f1e/atp5pb/nme2b.1/atp5fa1/atp5mc1/ak2/elovl1b/ampd2b	11
C2	GO:1901293	nucleoside phosphate biosynthetic process	11/205	182/17035	1.30347e-05	0.000563652	0.000473157	atp5l/atp5pd/atp5mc3b/atp5f1e/atp5pb/nme2b.1/atp5fa1/atp5mc1/ak2/elovl1b/ampd2b	11
C2	GO:0110053	regulation of actin filament organization	9/205	125/17035	2.03631e-05	0.000854653	0.000717438	tmsb4x/pfn1/arpc3/arpc1a/arpc1b/tmsb1/cotl1/brk1/pfn2	9
C2	GO:0055086	nucleobase-containing small molecule metabolic process	15/205	348/17035	2.14767e-05	0.000875635	0.000735052	atp5l/atp5pd/atp5mc3b/atp5f1e/atp5pb/aldob/nme2b.1/eno3/atp5fa1/atp5mc1/aldoaa/ak2/gamt/elovl1b/ampd2b	15
C2	GO:0042060	wound healing	11/205	204/17035	3.75999e-05	0.00149042	0.00125113	mdka/lgals2a/cdh2/vdac2/pleca/cav1/aldh1a2/anxa1a/eppk1/cldnc/sema3d	11
C2	GO:0009611	response to wounding	12/205	251/17035	5.42098e-05	0.00209074	0.00175507	mdka/lgals2a/cdh2/vdac2/pleca/cav1/aldh1a2/anxa1a/col12a1a/eppk1/cldnc/sema3d	12
C2	GO:0030833	regulation of actin filament polymerization	8/205	111/17035	5.86843e-05	0.00220375	0.00184994	tmsb4x/pfn1/arpc3/arpc1a/arpc1b/tmsb1/cotl1/pfn2	8
C2	GO:1902903	regulation of supramolecular fiber organization	9/205	146/17035	6.92497e-05	0.00253383	0.00212702	tmsb4x/pfn1/arpc3/arpc1a/arpc1b/tmsb1/cotl1/brk1/pfn2	9
C2	GO:0090066	regulation of anatomical structure size	12/205	263/17035	8.47817e-05	0.00302459	0.00253899	hspb1/tmsb4x/pfn1/arpc3/arpc1a/arpc1b/tmsb1/cotl1/brk1/pfn2/slit3/sema3d	12
C2	GO:0032271	regulation of protein polymerization	8/205	119/17035	9.60394e-05	0.00334264	0.00280598	tmsb4x/pfn1/arpc3/arpc1a/arpc1b/tmsb1/cotl1/pfn2	8
C2	GO:0030041	actin filament polymerization	8/205	122/17035	0.000114352	0.00388526	0.00326148	tmsb4x/pfn1/arpc3/arpc1a/arpc1b/tmsb1/cotl1/pfn2	8
C2	GO:0042246	tissue regeneration	8/205	123/17035	0.000121063	0.00401759	0.00337257	mdka/cdh2/vdac2/cav1/aldh1a2/anxa1a/cldnc/sema3d	8
C2	GO:0055072	iron ion homeostasis	5/205	43/17035	0.000159527	0.00517375	0.0043431	fthl27/tfa/hmox1a/fthl31/ncoa4	5
C2	GO:0032956	regulation of actin cytoskeleton organization	9/205	173/17035	0.000251261	0.00788616	0.00662004	tmsb4x/pfn1/arpc3/arpc1a/arpc1b/tmsb1/cotl1/brk1/pfn2	9
C2	GO:0010498	proteasomal protein catabolic process	11/205	253/17035	0.000254214	0.00788616	0.00662004	psma8/zgc:175088/psma1/nccrp1/psma2/psme2/psmb12/psmb9a/psme1/psma4/psmb8a	11
C2	GO:0030036	actin cytoskeleton organization	16/205	487/17035	0.00027926	0.0084788	0.00711753	tmsb4x/ehd2b/phactr4a/pfn1/arpc3/cnn3a/anxa1a/arpc1a/arpc1b/myh10/epb41l5/tmsb1/cfl1l/cotl1/brk1/pfn2	16
C2	GO:0032970	regulation of actin filament-based process	9/205	177/17035	0.000297645	0.00884875	0.00742808	tmsb4x/pfn1/arpc3/arpc1a/arpc1b/tmsb1/cotl1/brk1/pfn2	9
C2	GO:0030178	negative regulation of Wnt signaling pathway	6/205	77/17035	0.000328965	0.00958025	0.00804214	tmem88b/sfrp1a/dkk3b/gpx4b/rspo3/frzb	6
C2	GO:0030029	actin filament-based process	16/205	500/17035	0.00037364	0.0104606	0.00878113	tmsb4x/ehd2b/phactr4a/pfn1/arpc3/cnn3a/anxa1a/arpc1a/arpc1b/myh10/epb41l5/tmsb1/cfl1l/cotl1/brk1/pfn2	16
C2	GO:0043254	regulation of protein-containing complex assembly	8/205	145/17035	0.000373854	0.0104606	0.00878113	tmsb4x/pfn1/arpc3/arpc1a/arpc1b/tmsb1/cotl1/pfn2	8
C2	GO:0009132	nucleoside diphosphate metabolic process	5/205	52/17035	0.000394589	0.0108284	0.00908994	aldob/nme2b.1/eno3/aldoaa/ak2	5
C2	GO:0031099	regeneration	9/205	185/17035	0.000411799	0.0110495	0.00927552	mdka/cdh2/vdac2/cav1/aldh1a2/anxa1a/col12a1a/cldnc/sema3d	9
C2	GO:0090090	negative regulation of canonical Wnt signaling pathway	5/205	53/17035	0.000431478	0.0110495	0.00927552	tmem88b/sfrp1a/dkk3b/rspo3/frzb	5
C2	GO:0010648	negative regulation of cell communication	13/205	360/17035	0.000433618	0.0110495	0.00927552	b2m/rap1b/tmem88b/sfrp1a/phactr4a/dkk3b/anxa1a/gpc1b/gpx4b/rspo3/lgals3b/cdon/frzb	13
C2	GO:0023057	negative regulation of signaling	13/205	360/17035	0.000433618	0.0110495	0.00927552	b2m/rap1b/tmem88b/sfrp1a/phactr4a/dkk3b/anxa1a/gpc1b/gpx4b/rspo3/lgals3b/cdon/frzb	13
C2	GO:0006826	iron ion transport	4/205	31/17035	0.000496733	0.0124358	0.0104392	fthl27/tfa/steap4/fthl31	4
C2	GO:0007015	actin filament organization	11/205	275/17035	0.000515122	0.0126738	0.010639	tmsb4x/pfn1/arpc3/arpc1a/arpc1b/myh10/tmsb1/cfl1l/cotl1/brk1/pfn2	11
C2	GO:0006979	response to oxidative stress	6/205	84/17035	0.000526099	0.0127245	0.0106815	gpx1a/anxa1a/hmox1a/gpx4b/prdx2/slc25a24	6
C2	GO:0051258	protein polymerization	8/205	158/17035	0.000661602	0.0157351	0.0132088	tmsb4x/pfn1/arpc3/arpc1a/arpc1b/tmsb1/cotl1/pfn2	8
C2	GO:0055076	transition metal ion homeostasis	5/205	64/17035	0.00103033	0.0237325	0.0199223	fthl27/tfa/hmox1a/fthl31/ncoa4	5
C2	GO:0048771	tissue remodeling	3/205	17/17035	0.00103113	0.0237325	0.0199223	mmp2/anxa1a/rspo3	3
C2	GO:0046031	ADP metabolic process	4/205	40/17035	0.00132597	0.0300342	0.0252122	aldob/eno3/aldoaa/ak2	4
C2	GO:0090407	organophosphate biosynthetic process	11/205	311/17035	0.00140469	0.0310026	0.0260252	atp5l/atp5pd/atp5mc3b/atp5f1e/atp5pb/nme2b.1/atp5fa1/atp5mc1/ak2/elovl1b/ampd2b	11
C2	GO:0009135	purine nucleoside diphosphate metabolic process	4/205	41/17035	0.00145562	0.0310026	0.0260252	aldob/eno3/aldoaa/ak2	4
C2	GO:0009179	purine ribonucleoside diphosphate metabolic process	4/205	41/17035	0.00145562	0.0310026	0.0260252	aldob/eno3/aldoaa/ak2	4
C2	GO:0009185	ribonucleoside diphosphate metabolic process	4/205	41/17035	0.00145562	0.0310026	0.0260252	aldob/eno3/aldoaa/ak2	4
C2	GO:0045596	negative regulation of cell differentiation	7/205	141/17035	0.00160232	0.0336251	0.0282266	id2a/id1/rbpms2b/anxa1a/klf2a/slit3/sema3d	7
C2	GO:0048585	negative regulation of response to stimulus	13/205	419/17035	0.00173602	0.035903	0.0301388	b2m/tmem88b/sfrp1a/phactr4a/dkk3b/anxa1a/gpc1b/gpx4b/rspo3/lgals3b/cdon/sema3d/frzb	13
C2	GO:2000045	regulation of G1/S transition of mitotic cell cycle	3/205	21/17035	0.00194656	0.0396821	0.0333111	anxa1a/psme2/psme1	3
C2	GO:0010035	response to inorganic substance	6/205	109/17035	0.00204617	0.0407631	0.0342186	selenow1/cygb1/gpx1a/anxa1a/prdx2/slc25a24	6
C2	GO:0006165	nucleoside diphosphate phosphorylation	4/205	45/17035	0.00206297	0.0407631	0.0342186	aldob/nme2b.1/eno3/aldoaa	4
C2	GO:0006091	generation of precursor metabolites and energy	8/205	189/17035	0.00208529	0.0407631	0.0342186	mdh1aa/cox6a1/aldob/cox4i1/cox7a1/eno3/aldoaa/ndufb9	8
C2	GO:0045595	regulation of cell differentiation	14/205	483/17035	0.00219286	0.0409519	0.0343771	lgals2a/cdh2/id2a/id1/rbpms2b/anxa1a/f11r.1/col12a1a/atoh8/cdon/klf2a/slit3/sema3d/ucmaa	14
C2	GO:0031101	fin regeneration	5/205	76/17035	0.00222295	0.0409519	0.0343771	vdac2/aldh1a2/anxa1a/cldnc/sema3d	5
C2	GO:0034308	primary alcohol metabolic process	3/205	22/17035	0.00223407	0.0409519	0.0343771	hsd11b2/adh8a/aldh1a2	3
C2	GO:1902806	regulation of cell cycle G1/S phase transition	3/205	22/17035	0.00223407	0.0409519	0.0343771	anxa1a/psme2/psme1	3
C2	GO:0046939	nucleotide phosphorylation	4/205	46/17035	0.00223844	0.0409519	0.0343771	aldob/nme2b.1/eno3/aldoaa	4
C2	GO:0043161	proteasome-mediated ubiquitin-dependent protein catabolic process	9/205	238/17035	0.00241316	0.0435896	0.0365912	psma8/zgc:175088/psma1/nccrp1/psma2/psmb12/psmb9a/psma4/psmb8a	9
C2	GO:0048048	embryonic eye morphogenesis	4/205	48/17035	0.0026197	0.0467289	0.0392266	sfrp1a/cdh2/phactr4a/epb41l5	4
C3	GO:0006412	translation	38/96	432/17035	9.5002e-36	4.97863e-33	4.67389e-33	rpl18a/rps16/rpl34/rpl13/rpl36a/rps27a/eef1b2/rpl5b/rpl5a/rps8a/eef1da/uba52/rps6/rpl31/rpl18/rps27.2/rpl13a/eef1g/rps3/rpl35a/rpl38/rpl15/rps18/rpl30/rps26/rpl35/rpl23a/rpl29/rps15/rpl22/rpl21/rpl22l1/rpl36/rpl32/rsl24d1/eif3g/eif4ebp3l/rpl9	38
C3	GO:0043043	peptide biosynthetic process	38/96	437/17035	1.47515e-35	4.97863e-33	4.67389e-33	rpl18a/rps16/rpl34/rpl13/rpl36a/rps27a/eef1b2/rpl5b/rpl5a/rps8a/eef1da/uba52/rps6/rpl31/rpl18/rps27.2/rpl13a/eef1g/rps3/rpl35a/rpl38/rpl15/rps18/rpl30/rps26/rpl35/rpl23a/rpl29/rps15/rpl22/rpl21/rpl22l1/rpl36/rpl32/rsl24d1/eif3g/eif4ebp3l/rpl9	38
C3	GO:0042273	ribosomal large subunit biogenesis	8/96	58/17035	1.14987e-09	2.5872e-07	2.42884e-07	rpl7a/rpl5b/rpl5a/rpl7/rpl35a/rpl35/rpl23a/rsl24d1	8
C3	GO:0042254	ribosome biogenesis	12/96	209/17035	2.14614e-09	3.62161e-07	3.39994e-07	rps16/rpl7a/rpl5b/rpl5a/rps8a/rpl7/rps27.2/rpl35a/rpl35/rpl23a/rps15/rsl24d1	12
C3	GO:0022613	ribonucleoprotein complex biogenesis	13/96	301/17035	1.37309e-08	1.85367e-06	1.74021e-06	rps16/rpl7a/rpl5b/rpl5a/rps8a/rpl7/rps27.2/rpl35a/rpl35/rpl23a/rps15/rsl24d1/eif3g	13
C3	GO:0002181	cytoplasmic translation	7/96	67/17035	9.54543e-08	1.07386e-05	1.00813e-05	rpl31/rpl35a/rpl15/rpl29/rpl36/eif3g/rpl9	7
C3	GO:0042255	ribosome assembly	6/96	45/17035	1.86561e-07	1.79898e-05	1.68887e-05	rpl5b/rpl5a/rps27.2/rpl23a/rps15/rsl24d1	6
C3	GO:0000027	ribosomal large subunit assembly	4/96	21/17035	5.26639e-06	0.000444352	0.000417154	rpl5b/rpl5a/rpl23a/rsl24d1	4
C3	GO:0034308	primary alcohol metabolic process	4/96	22/17035	6.40895e-06	0.000480671	0.00045125	hsd11b2/adh5/adh8a/dhrs3a	4
C3	GO:0022618	ribonucleoprotein complex assembly	7/96	136/17035	1.16841e-05	0.000788675	0.000740401	rpl5b/rpl5a/rps27.2/rpl23a/rps15/rsl24d1/eif3g	7
C3	GO:0071826	ribonucleoprotein complex subunit organization	7/96	139/17035	1.34731e-05	0.000826759	0.000776155	rpl5b/rpl5a/rps27.2/rpl23a/rps15/rsl24d1/eif3g	7
C3	GO:0035701	hematopoietic stem cell migration	3/96	12/17035	3.67765e-05	0.00206868	0.00194206	cxcl12a/cebpa/ccl25b	3
C3	GO:0000470	maturation of LSU-rRNA	3/96	22/17035	0.000247117	0.0124966	0.0117317	rpl7a/rpl7/rpl35	3
C3	GO:0042274	ribosomal small subunit biogenesis	4/96	55/17035	0.000259188	0.0124966	0.0117317	rps16/rps8a/rps27.2/rps15	4
C3	GO:0051726	regulation of cell cycle	9/96	442/17035	0.000866927	0.0390117	0.0366239	rpl13/rpl36a/rps8a/rpl7/jun/rps18/rpl35/rpl23a/rpl36	9
C3	GO:0006081	cellular aldehyde metabolic process	3/96	35/17035	0.000995993	0.0420185	0.0394466	aldh9a1a.1/adh5/adh8a	3
C3	GO:0006364	rRNA processing	5/96	138/17035	0.00109897	0.0436354	0.0409646	rps16/rpl7a/rps8a/rpl7/rpl35	5
C3	GO:0030097	hemopoiesis	9/96	463/17035	0.00119969	0.0449882	0.0422346	rps3/rpl35a/naca/rpl35/rpl22/lpar1/rpl22l1/cebpa/ccl25b	9
C3	GO:0016072	rRNA metabolic process	5/96	145/17035	0.00136954	0.048333	0.0453746	rps16/rpl7a/rps8a/rpl7/rpl35	5
C3	GO:0048534	hematopoietic or lymphoid organ development	9/96	475/17035	0.00143209	0.048333	0.0453746	rps3/rpl35a/naca/rpl35/rpl22/lpar1/rpl22l1/cebpa/ccl25b	9
C4	GO:0046034	ATP metabolic process	43/547	121/17035	1.40435e-33	2.81993e-30	2.47018e-30	atp5f1c/atp5l/cox7c/atp5pd/uqcrh/atp5mc3b/atp5f1e/atp5mc3a/tpi1b/gapdhs/atp5pb/cox6a1/pkma/cox4i1/ndufb8/eno1a/atp5fa1/pgk1/ndufa8/atp5f1d/uqcrfs1/atp5meb/atp5mc1/aldoaa/uqcrc1/cyc1/ndufv2/atp5pf/ndufb6/ndufa10/atp5po/ndufb9/cox7a2a/uqcrq/pgam1a/cox5ab/ndufs6/ndufc2/sdhdb/uqcr10/atp5f1b/cox5aa/gpia	43
C4	GO:0006457	protein folding	33/547	127/17035	3.90297e-21	3.91858e-18	3.43256e-18	hsp90b1/hspa5/hsp70.3/p4hb/calr3b/hspe1/calr/ppiaa/fkbp1aa/canx/pfdn1/hspa8/ppiab/ppib/pdia3/tcp1/cct7/emc6/cct4/dnajb1b/hspd1/dnajb11/cct3/ppih/pfdn6/ptges3b/pfdn4/tbca/cct5/pdia4/calr3a/hsp90aa1.2/cct2	33
C4	GO:0010499	proteasomal ubiquitin-independent protein catabolic process	17/547	24/17035	9.03262e-21	6.04583e-18	5.29597e-18	psmb5/psma8/psmb2/psma1/psmb3/psma2/psma6b/psma3/psma6a/psmb1/si:rp71-45k5.4/psmb4/psmb6/psmb7/psma5/psma4/psmb8a	17
C4	GO:0022900	electron transport chain	24/547	61/17035	1.72495e-20	8.65927e-18	7.58526e-18	ndufa5/ndufs4/cox7c/uqcrh/cox6a1/cox4i1/ndufb8/ndufa8/uqcrfs1/uqcrc1/cyc1/ndufv2/ndufb6/ndufb3/ndufa10/ndufb9/uqcrq/cox5ab/ndufs6/ndufc2/sdhdb/uqcr10/sdhb/cox5aa	24
C4	GO:0042775	mitochondrial ATP synthesis coupled electron transport	20/547	42/17035	2.56937e-19	1.03186e-16	9.03878e-17	cox7c/uqcrh/cox6a1/cox4i1/ndufb8/ndufa8/uqcrfs1/uqcrc1/cyc1/ndufv2/ndufb6/ndufa10/ndufb9/uqcrq/cox5ab/ndufs6/ndufc2/sdhdb/uqcr10/cox5aa	20
C4	GO:0006091	generation of precursor metabolites and energy	37/547	189/17035	5.13067e-19	1.71706e-16	1.5041e-16	ndufa5/ndufs4/cox7c/uqcrh/tpi1b/gapdhs/cox6a1/pkma/cox4i1/ndufb8/eno1a/pgk1/ndufa8/uqcrfs1/aldoaa/uqcrc1/cyc1/ndufv2/ndufb6/suclg1/ndufb3/ndufa10/ndufb9/cox7a2a/uqcrq/pgam1a/cox5ab/idh2/ndufs6/ndufc2/sdhdb/uqcr10/ndufs7/mdh2/sdhb/cox5aa/gpia	37
C4	GO:0006119	oxidative phosphorylation	22/547	57/17035	1.13129e-18	2.83954e-16	2.48736e-16	cox7c/uqcrh/cox6a1/cox4i1/ndufb8/pgk1/ndufa8/uqcrfs1/uqcrc1/cyc1/ndufv2/ndufb6/ndufa10/ndufb9/cox7a2a/uqcrq/cox5ab/ndufs6/ndufc2/sdhdb/uqcr10/cox5aa	22
C4	GO:0022904	respiratory electron transport chain	22/547	57/17035	1.13129e-18	2.83954e-16	2.48736e-16	ndufa5/cox7c/uqcrh/cox6a1/cox4i1/ndufb8/ndufa8/uqcrfs1/uqcrc1/cyc1/ndufv2/ndufb6/ndufa10/ndufb9/uqcrq/cox5ab/ndufs6/ndufc2/sdhdb/uqcr10/sdhb/cox5aa	22
C4	GO:0042773	ATP synthesis coupled electron transport	20/547	47/17035	4.20346e-18	9.37839e-16	8.21518e-16	cox7c/uqcrh/cox6a1/cox4i1/ndufb8/ndufa8/uqcrfs1/uqcrc1/cyc1/ndufv2/ndufb6/ndufa10/ndufb9/uqcrq/cox5ab/ndufs6/ndufc2/sdhdb/uqcr10/cox5aa	20
C4	GO:0045333	cellular respiration	26/547	91/17035	4.81297e-18	9.66445e-16	8.46577e-16	ndufa5/cox7c/uqcrh/cox6a1/cox4i1/ndufb8/ndufa8/uqcrfs1/uqcrc1/cyc1/ndufv2/ndufb6/suclg1/ndufa10/ndufb9/uqcrq/cox5ab/idh2/ndufs6/ndufc2/sdhdb/uqcr10/ndufs7/mdh2/sdhb/cox5aa	26
C4	GO:0015985	energy coupled proton transport, down electrochemical gradient	15/547	24/17035	3.29964e-17	5.5214e-15	4.83658e-15	atp5f1c/atp5l/atp5pd/atp5mc3b/atp5f1e/atp5mc3a/atp5pb/atp5fa1/atp5f1d/atp5meb/atp5mc1/cyc1/atp5pf/atp5po/atp5f1b	15
C4	GO:0015986	ATP synthesis coupled proton transport	15/547	24/17035	3.29964e-17	5.5214e-15	4.83658e-15	atp5f1c/atp5l/atp5pd/atp5mc3b/atp5f1e/atp5mc3a/atp5pb/atp5fa1/atp5f1d/atp5meb/atp5mc1/cyc1/atp5pf/atp5po/atp5f1b	15
C4	GO:0006754	ATP biosynthetic process	15/547	26/17035	1.83726e-16	2.83786e-14	2.48588e-14	atp5f1c/atp5l/atp5pd/atp5mc3b/atp5f1e/atp5mc3a/atp5pb/atp5fa1/atp5f1d/atp5meb/atp5mc1/cyc1/atp5pf/atp5po/atp5f1b	15
C4	GO:0030163	protein catabolic process	52/547	478/17035	1.10734e-14	1.58824e-12	1.39125e-12	hsp90b1/hspa5/ctsla/scpep1/rnf213a/timp2b/elocb/psmb5/psma8/zgc:103438/psmb2/zgc:175088/oaz1a/psma1/psmc2/psmc3/psmd7/sdf2l1/ube2l3b/vcp/rbx1/psmb3/psmd12/uchl3/psmc4/psma2/psmc6/psma6b/psmc1a/psma3/psma6a/psmb1/psmd8/psmc5/psme2/rnf213b/psmd4a/si:rp71-45k5.4/psmb4/psmd3/nsfl1c/psmb6/psmb7/psmd14/psma5/psme1/psmd1/psma4/psmd13/ubb/isg15/psmb8a	52
C4	GO:0015980	energy derivation by oxidation of organic compounds	26/547	126/17035	2.61458e-14	3.50006e-12	3.06594e-12	ndufa5/cox7c/uqcrh/cox6a1/cox4i1/ndufb8/ndufa8/uqcrfs1/uqcrc1/cyc1/ndufv2/ndufb6/suclg1/ndufa10/ndufb9/uqcrq/cox5ab/idh2/ndufs6/ndufc2/sdhdb/uqcr10/ndufs7/mdh2/sdhb/cox5aa	26
C4	GO:0009141	nucleoside triphosphate metabolic process	19/547	62/17035	3.68517e-14	4.62489e-12	4.05127e-12	atp5f1c/atp5l/atp5pd/atp5mc3b/atp5f1e/cmpk/atp5mc3a/atp5pb/ran/atp5fa1/atp5f1d/atp5meb/atp5mc1/cyc1/atp5pf/suclg1/atp5po/dut/atp5f1b	19
C4	GO:0009205	purine ribonucleoside triphosphate metabolic process	16/547	41/17035	5.04618e-14	5.96043e-12	5.22116e-12	atp5f1c/atp5l/atp5pd/atp5mc3b/atp5f1e/atp5mc3a/atp5pb/ran/atp5fa1/atp5f1d/atp5meb/atp5mc1/cyc1/atp5pf/atp5po/atp5f1b	16
C4	GO:0009144	purine nucleoside triphosphate metabolic process	16/547	43/17035	1.22318e-13	1.36453e-11	1.19529e-11	atp5f1c/atp5l/atp5pd/atp5mc3b/atp5f1e/atp5mc3a/atp5pb/ran/atp5fa1/atp5f1d/atp5meb/atp5mc1/cyc1/atp5pf/atp5po/atp5f1b	16
C4	GO:0009145	purine nucleoside triphosphate biosynthetic process	15/547	37/17035	1.60601e-13	1.61243e-11	1.41244e-11	atp5f1c/atp5l/atp5pd/atp5mc3b/atp5f1e/atp5mc3a/atp5pb/atp5fa1/atp5f1d/atp5meb/atp5mc1/cyc1/atp5pf/atp5po/atp5f1b	15
C4	GO:0009206	purine ribonucleoside triphosphate biosynthetic process	15/547	37/17035	1.60601e-13	1.61243e-11	1.41244e-11	atp5f1c/atp5l/atp5pd/atp5mc3b/atp5f1e/atp5mc3a/atp5pb/atp5fa1/atp5f1d/atp5meb/atp5mc1/cyc1/atp5pf/atp5po/atp5f1b	15
C4	GO:1902600	proton transmembrane transport	17/547	51/17035	1.72283e-13	1.64735e-11	1.44303e-11	atp5f1c/atp5l/atp5pd/atp5mc3b/atp5f1e/atp5mc3a/atp5pb/atp5fa1/atp5f1d/atp5meb/atp6v1g1/atp5mc1/cyc1/atp5pf/atp5po/ndufs7/atp5f1b	17
C4	GO:0009142	nucleoside triphosphate biosynthetic process	17/547	52/17035	2.48445e-13	2.26763e-11	1.98637e-11	atp5f1c/atp5l/atp5pd/atp5mc3b/atp5f1e/cmpk/atp5mc3a/atp5pb/atp5fa1/atp5f1d/atp5meb/atp5mc1/cyc1/atp5pf/suclg1/atp5po/atp5f1b	17
C4	GO:0051603	proteolysis involved in cellular protein catabolic process	46/547	435/17035	1.1395e-12	9.94834e-11	8.71445e-11	hsp90b1/hspa5/ctsla/scpep1/rnf213a/elocb/psmb5/psma8/zgc:103438/psmb2/zgc:175088/psma1/psmd7/sdf2l1/ube2l3b/vcp/rbx1/psmb3/psmd12/uchl3/psma2/psmc6/psma6b/psma3/psma6a/psmb1/psmd8/psmc5/psme2/rnf213b/psmd4a/si:rp71-45k5.4/psmb4/psmd3/nsfl1c/psmb6/psmb7/psmd14/psma5/psme1/psmd1/psma4/psmd13/ubb/isg15/psmb8a	46
C4	GO:0010498	proteasomal protein catabolic process	34/547	253/17035	1.49328e-12	1.24938e-10	1.09441e-10	hsp90b1/hspa5/psmb5/psma8/psmb2/zgc:175088/psma1/psmd7/sdf2l1/vcp/rbx1/psmb3/psmd12/psma2/psmc6/psma6b/psma3/psma6a/psmb1/psmd8/psmc5/psme2/psmd4a/si:rp71-45k5.4/psmb4/nsfl1c/psmb6/psmb7/psmd14/psma5/psme1/psmd1/psma4/psmb8a	34
C4	GO:0044257	cellular protein catabolic process	46/547	439/17035	1.57767e-12	1.26718e-10	1.11001e-10	hsp90b1/hspa5/ctsla/scpep1/rnf213a/elocb/psmb5/psma8/zgc:103438/psmb2/zgc:175088/psma1/psmd7/sdf2l1/ube2l3b/vcp/rbx1/psmb3/psmd12/uchl3/psma2/psmc6/psma6b/psma3/psma6a/psmb1/psmd8/psmc5/psme2/rnf213b/psmd4a/si:rp71-45k5.4/psmb4/psmd3/nsfl1c/psmb6/psmb7/psmd14/psma5/psme1/psmd1/psma4/psmd13/ubb/isg15/psmb8a	46
C4	GO:0009199	ribonucleoside triphosphate metabolic process	16/547	50/17035	1.84408e-12	1.4242e-10	1.24756e-10	atp5f1c/atp5l/atp5pd/atp5mc3b/atp5f1e/atp5mc3a/atp5pb/ran/atp5fa1/atp5f1d/atp5meb/atp5mc1/cyc1/atp5pf/atp5po/atp5f1b	16
C4	GO:0009201	ribonucleoside triphosphate biosynthetic process	15/547	46/17035	6.7187e-12	4.99672e-10	4.37698e-10	atp5f1c/atp5l/atp5pd/atp5mc3b/atp5f1e/atp5mc3a/atp5pb/atp5fa1/atp5f1d/atp5meb/atp5mc1/cyc1/atp5pf/atp5po/atp5f1b	15
C4	GO:0043161	proteasome-mediated ubiquitin-dependent protein catabolic process	31/547	238/17035	3.34439e-11	2.39841e-09	2.10093e-09	hsp90b1/hspa5/psmb5/psma8/psmb2/zgc:175088/psma1/psmd7/vcp/rbx1/psmb3/psmd12/psma2/psmc6/psma6b/psma3/psma6a/psmb1/psmd8/psmc5/psmd4a/si:rp71-45k5.4/psmb4/nsfl1c/psmb6/psmb7/psmd14/psma5/psmd1/psma4/psmb8a	31
C4	GO:0019941	modification-dependent protein catabolic process	40/547	380/17035	4.15058e-11	2.87392e-09	2.51747e-09	hsp90b1/hspa5/rnf213a/elocb/psmb5/psma8/psmb2/zgc:175088/psma1/psmd7/ube2l3b/vcp/rbx1/psmb3/psmd12/uchl3/psma2/psmc6/psma6b/psma3/psma6a/psmb1/psmd8/psmc5/rnf213b/psmd4a/si:rp71-45k5.4/psmb4/psmd3/nsfl1c/psmb6/psmb7/psmd14/psma5/psmd1/psma4/psmd13/ubb/isg15/psmb8a	40
C4	GO:0043632	modification-dependent macromolecule catabolic process	40/547	387/17035	7.27238e-11	4.86765e-09	4.26391e-09	hsp90b1/hspa5/rnf213a/elocb/psmb5/psma8/psmb2/zgc:175088/psma1/psmd7/ube2l3b/vcp/rbx1/psmb3/psmd12/uchl3/psma2/psmc6/psma6b/psma3/psma6a/psmb1/psmd8/psmc5/rnf213b/psmd4a/si:rp71-45k5.4/psmb4/psmd3/nsfl1c/psmb6/psmb7/psmd14/psma5/psmd1/psma4/psmd13/ubb/isg15/psmb8a	40
C4	GO:0006511	ubiquitin-dependent protein catabolic process	38/547	371/17035	2.86955e-10	1.85872e-08	1.62819e-08	hsp90b1/hspa5/rnf213a/elocb/psmb5/psma8/psmb2/zgc:175088/psma1/psmd7/ube2l3b/vcp/rbx1/psmb3/psmd12/uchl3/psma2/psmc6/psma6b/psma3/psma6a/psmb1/psmd8/psmc5/rnf213b/psmd4a/si:rp71-45k5.4/psmb4/psmd3/nsfl1c/psmb6/psmb7/psmd14/psma5/psmd1/psma4/psmd13/psmb8a	38
C4	GO:0009150	purine ribonucleotide metabolic process	27/547	201/17035	3.13642e-10	1.9681e-08	1.724e-08	atp5f1c/atp5l/atp5pd/atp5mc3b/atp5f1e/atp5mc3a/tpi1b/gapdhs/atp5pb/ran/pkma/eno1a/atp5fa1/pgk1/atp5f1d/atp5meb/pdha1a/atp5mc1/aldoaa/cyc1/atp5pf/suclg1/atp5po/pgam1a/elovl1b/atp5f1b/gpia	27
C4	GO:0009117	nucleotide metabolic process	32/547	281/17035	5.39019e-10	3.27985e-08	2.87305e-08	atp5f1c/atp5l/atp5pd/atp5mc3b/atp5f1e/cmpk/atp5mc3a/tpi1b/gapdhs/atp5pb/ran/pkma/eno1a/atp5fa1/pgk1/atp5f1d/atp5meb/pdha1a/cnp/atp5mc1/aldoaa/cyc1/atp5pf/suclg1/atp5po/erh/pgam1a/dut/elovl1b/atp5f1b/gpia/rrm2	32
C4	GO:0006753	nucleoside phosphate metabolic process	32/547	286/17035	8.43562e-10	4.98198e-08	4.36406e-08	atp5f1c/atp5l/atp5pd/atp5mc3b/atp5f1e/cmpk/atp5mc3a/tpi1b/gapdhs/atp5pb/ran/pkma/eno1a/atp5fa1/pgk1/atp5f1d/atp5meb/pdha1a/cnp/atp5mc1/aldoaa/cyc1/atp5pf/suclg1/atp5po/erh/pgam1a/dut/elovl1b/atp5f1b/gpia/rrm2	32
C4	GO:0006163	purine nucleotide metabolic process	27/547	211/17035	9.43951e-10	5.41558e-08	4.74389e-08	atp5f1c/atp5l/atp5pd/atp5mc3b/atp5f1e/atp5mc3a/tpi1b/gapdhs/atp5pb/ran/pkma/eno1a/atp5fa1/pgk1/atp5f1d/atp5meb/pdha1a/atp5mc1/aldoaa/cyc1/atp5pf/suclg1/atp5po/pgam1a/elovl1b/atp5f1b/gpia	27
C4	GO:0043254	regulation of protein-containing complex assembly	22/547	145/17035	1.37089e-09	7.64651e-08	6.69811e-08	arpc4/capza1a/arpc2/tmsb4x/capza1b/gmfb/pfn1/arpc3/psmc2/psmc3/arpc1a/arpc1b/pfn2l/arpc5a/actr2a/psmc4/psmc6/tmsb2/cotl1/psmc5/gsna/pfn2	22
C4	GO:0009259	ribonucleotide metabolic process	27/547	216/17035	1.59492e-09	8.65566e-08	7.5821e-08	atp5f1c/atp5l/atp5pd/atp5mc3b/atp5f1e/atp5mc3a/tpi1b/gapdhs/atp5pb/ran/pkma/eno1a/atp5fa1/pgk1/atp5f1d/atp5meb/pdha1a/atp5mc1/aldoaa/cyc1/atp5pf/suclg1/atp5po/pgam1a/elovl1b/atp5f1b/gpia	27
C4	GO:0055086	nucleobase-containing small molecule metabolic process	35/547	348/17035	2.39595e-09	1.26607e-07	1.10904e-07	atp5f1c/atp5l/atp5pd/atp5mc3b/atp5f1e/cmpk/atp5mc3a/tpi1b/gapdhs/atp5pb/ran/pkma/eno1a/atp5fa1/pgk1/atp5f1d/atp5meb/pdha1a/cnp/atp5mc1/aldoaa/ahcy/cyc1/atp5pf/pmm2/suclg1/atp5po/erh/pgam1a/dut/elovl1b/atp5f1b/gpia/uap1/rrm2	35
C4	GO:0019693	ribose phosphate metabolic process	27/547	221/17035	2.65082e-09	1.36483e-07	1.19555e-07	atp5f1c/atp5l/atp5pd/atp5mc3b/atp5f1e/atp5mc3a/tpi1b/gapdhs/atp5pb/ran/pkma/eno1a/atp5fa1/pgk1/atp5f1d/atp5meb/pdha1a/atp5mc1/aldoaa/cyc1/atp5pf/suclg1/atp5po/pgam1a/elovl1b/atp5f1b/gpia	27
C4	GO:0072521	purine-containing compound metabolic process	28/547	241/17035	4.19972e-09	2.10826e-07	1.84677e-07	atp5f1c/atp5l/atp5pd/atp5mc3b/atp5f1e/atp5mc3a/tpi1b/gapdhs/atp5pb/ran/pkma/eno1a/atp5fa1/pgk1/atp5f1d/atp5meb/pdha1a/atp5mc1/aldoaa/ahcy/cyc1/atp5pf/suclg1/atp5po/pgam1a/elovl1b/atp5f1b/gpia	28
C4	GO:0006120	mitochondrial electron transport, NADH to ubiquinone	8/547	16/17035	1.10171e-08	5.39568e-07	4.72646e-07	ndufb8/ndufa8/ndufv2/ndufb6/ndufa10/ndufb9/ndufs6/ndufc2	8
C4	GO:0032970	regulation of actin filament-based process	23/547	177/17035	1.24249e-08	5.94027e-07	5.2035e-07	arpc4/capza1a/arpc2/tmsb4x/rhoab/rhocb/capza1b/gmfb/pfn1/arpc3/arpc1a/arpc1b/pfn2l/arpc5a/actr2a/rnd3b/cdc42l/abracl/tmsb2/cotl1/gsna/brk1/pfn2	23
C4	GO:0008064	regulation of actin polymerization or depolymerization	18/547	113/17035	1.98466e-08	9.05727e-07	7.93389e-07	arpc4/capza1a/arpc2/tmsb4x/capza1b/gmfb/pfn1/arpc3/arpc1a/arpc1b/pfn2l/arpc5a/actr2a/tmsb2/cotl1/gsna/brk1/pfn2	18
C4	GO:0030832	regulation of actin filament length	18/547	113/17035	1.98466e-08	9.05727e-07	7.93389e-07	arpc4/capza1a/arpc2/tmsb4x/capza1b/gmfb/pfn1/arpc3/arpc1a/arpc1b/pfn2l/arpc5a/actr2a/tmsb2/cotl1/gsna/brk1/pfn2	18
C4	GO:0045454	cell redox homeostasis	13/547	57/17035	2.24513e-08	1.00183e-06	8.77569e-07	txn/prdx4/p4hb/prdx6/pdia6/prdx3/pdia3/prdx1/prdx2/glrx3/glrx/txndc5/pdia4	13
C4	GO:0032956	regulation of actin cytoskeleton organization	22/547	173/17035	3.83326e-08	1.6733e-06	1.46576e-06	arpc4/capza1a/arpc2/tmsb4x/rhoab/rhocb/capza1b/gmfb/pfn1/arpc3/arpc1a/arpc1b/pfn2l/arpc5a/actr2a/rnd3b/cdc42l/tmsb2/cotl1/gsna/brk1/pfn2	22
C4	GO:0009060	aerobic respiration	12/547	51/17035	5.3953e-08	2.30505e-06	2.01916e-06	cox7c/uqcrh/cox6a1/cox4i1/suclg1/cox5ab/idh2/sdhdb/ndufs7/mdh2/sdhb/cox5aa	12
C4	GO:0031334	positive regulation of protein-containing complex assembly	14/547	74/17035	8.13965e-08	3.40509e-06	2.98275e-06	arpc4/arpc2/gmfb/arpc3/psmc2/psmc3/arpc1a/arpc1b/arpc5a/actr2a/psmc4/psmc6/psmc5/gsna	14
C4	GO:0030833	regulation of actin filament polymerization	17/547	111/17035	8.9155e-08	3.65353e-06	3.20039e-06	arpc4/capza1a/arpc2/tmsb4x/capza1b/gmfb/pfn1/arpc3/arpc1a/arpc1b/pfn2l/arpc5a/actr2a/tmsb2/cotl1/gsna/pfn2	17
C4	GO:0070972	protein localization to endoplasmic reticulum	10/547	35/17035	9.55827e-08	3.8386e-06	3.3625e-06	ssr3/kdelr2b/spcs2/kdelr3/kdelr2a/pmm2/sec61b/rer1/spcs1/tram1	10
C4	GO:0110053	regulation of actin filament organization	18/547	125/17035	9.86833e-08	3.88541e-06	3.4035e-06	arpc4/capza1a/arpc2/tmsb4x/capza1b/gmfb/pfn1/arpc3/arpc1a/arpc1b/pfn2l/arpc5a/actr2a/tmsb2/cotl1/gsna/brk1/pfn2	18
C4	GO:0008154	actin polymerization or depolymerization	19/547	139/17035	1.0215e-07	3.94457e-06	3.45533e-06	arpc4/capza1a/arpc2/tmsb4x/capza1b/cfl1/gmfb/pfn1/arpc3/arpc1a/arpc1b/pfn2l/arpc5a/actr2a/tmsb2/cotl1/gsna/brk1/pfn2	19
C4	GO:0051493	regulation of cytoskeleton organization	26/547	253/17035	1.83206e-07	6.9411e-06	6.08019e-06	ranbp1/arpc4/capza1a/arpc2/tmsb4x/rhoab/rhocb/capza1b/gmfb/pfn1/arpc3/arpc1a/arpc1b/pfn2l/arpc5a/actr2a/rnd3b/cdc42l/tmsb2/cotl1/mapre1b/gsna/brk1/pfn2/map1ab/tpx2	26
C4	GO:0006122	mitochondrial electron transport, ubiquinol to cytochrome c	6/547	10/17035	2.00725e-07	7.464e-06	6.53824e-06	uqcrh/uqcrfs1/uqcrc1/cyc1/uqcrq/uqcr10	6
C4	GO:1902903	regulation of supramolecular fiber organization	19/547	146/17035	2.25e-07	8.13005e-06	7.12168e-06	arpc4/capza1a/arpc2/tmsb4x/capza1b/gmfb/pfn1/arpc3/arpc1a/arpc1b/pfn2l/arpc5a/actr2a/tmsb2/cotl1/gsna/brk1/pfn2/map1ab	19
C4	GO:0000387	spliceosomal snRNP assembly	8/547	22/17035	2.30783e-07	8.13005e-06	7.12168e-06	snrpd2/lsm4/snrpe/snrpf/snrpc/snrpd1/snrpg/snrpd3l	8
C4	GO:0042026	protein refolding	8/547	22/17035	2.30783e-07	8.13005e-06	7.12168e-06	hspa5/hsp70.3/ppiaa/hspa8/ppiab/ppib/hspd1/ppih	8
C4	GO:0032271	regulation of protein polymerization	17/547	119/17035	2.5142e-07	8.70435e-06	7.62475e-06	arpc4/capza1a/arpc2/tmsb4x/capza1b/gmfb/pfn1/arpc3/arpc1a/arpc1b/pfn2l/arpc5a/actr2a/tmsb2/cotl1/gsna/pfn2	17
C4	GO:0007015	actin filament organization	27/547	275/17035	2.69192e-07	9.16167e-06	8.02534e-06	arpc4/capza1a/arpc2/tmsb4x/rhoab/rhocb/capza1b/cfl1/gmfb/pfn1/arpc3/tpm4a/arpc1a/arpc1b/pfn2l/arpc5a/actr2a/rnd3b/cdc42l/tmsb2/cotl1/tpm3/gsna/brk1/cct5/pfn2/tpm4b	27
C4	GO:0009152	purine ribonucleotide biosynthetic process	17/547	120/17035	2.8435e-07	9.34096e-06	8.1824e-06	atp5f1c/atp5l/atp5pd/atp5mc3b/atp5f1e/atp5mc3a/atp5pb/atp5fa1/atp5f1d/atp5meb/pdha1a/atp5mc1/cyc1/atp5pf/atp5po/elovl1b/atp5f1b	17
C4	GO:0044089	positive regulation of cellular component biogenesis	17/547	120/17035	2.8435e-07	9.34096e-06	8.1824e-06	arpc4/arpc2/gmfb/pfn1/arpc3/psmc2/psmc3/arpc1a/arpc1b/pfn2l/arpc5a/actr2a/psmc4/psmc6/psmc5/gsna/pfn2	17
C4	GO:0000375	RNA splicing, via transesterification reactions	22/547	194/17035	2.9772e-07	9.34096e-06	8.1824e-06	bud31/snrpb/cirbpa/rbm8a/khdrbs1a/snrpd2/lsm4/snrpe/lsm8/snrpf/rbm4.3/ddx39ab/snrpc/lsm6/sf3b5/snu13b/snrpd1/snrpg/snrpd3l/srsf3b/lsm7/magoh	22
C4	GO:0000377	RNA splicing, via transesterification reactions with bulged adenosine as nucleophile	22/547	194/17035	2.9772e-07	9.34096e-06	8.1824e-06	bud31/snrpb/cirbpa/rbm8a/khdrbs1a/snrpd2/lsm4/snrpe/lsm8/snrpf/rbm4.3/ddx39ab/snrpc/lsm6/sf3b5/snu13b/snrpd1/snrpg/snrpd3l/srsf3b/lsm7/magoh	22
C4	GO:0000398	mRNA splicing, via spliceosome	22/547	194/17035	2.9772e-07	9.34096e-06	8.1824e-06	bud31/snrpb/cirbpa/rbm8a/khdrbs1a/snrpd2/lsm4/snrpe/lsm8/snrpf/rbm4.3/ddx39ab/snrpc/lsm6/sf3b5/snu13b/snrpd1/snrpg/snrpd3l/srsf3b/lsm7/magoh	22
C4	GO:0030041	actin filament polymerization	17/547	122/17035	3.62239e-07	1.11904e-05	9.80246e-06	arpc4/capza1a/arpc2/tmsb4x/capza1b/gmfb/pfn1/arpc3/arpc1a/arpc1b/pfn2l/arpc5a/actr2a/tmsb2/cotl1/gsna/pfn2	17
C4	GO:0006888	endoplasmic reticulum to Golgi vesicle-mediated transport	15/547	96/17035	3.90685e-07	1.18863e-05	1.0412e-05	copg2/tmed10/kdelr2b/copb1/kdelr3/kdelr2a/cope/copa/copb2/sec23a/tmed9/rab1ab/lman1/tmed2/ier3ip1	15
C4	GO:1901293	nucleoside phosphate biosynthetic process	21/547	182/17035	4.13596e-07	1.23955e-05	1.08581e-05	atp5f1c/atp5l/atp5pd/atp5mc3b/atp5f1e/cmpk/atp5mc3a/atp5pb/atp5fa1/atp5f1d/atp5meb/pdha1a/atp5mc1/cyc1/atp5pf/suclg1/atp5po/erh/elovl1b/atp5f1b/rrm2	21
C4	GO:0031099	regeneration	21/547	185/17035	5.43992e-07	1.60637e-05	1.40714e-05	mdka/col1a1a/cdh2/vdac2/hspa8/cav1/ccn1/aldh1a2/anxa1a/cnp/hspd1/tubb5/ccn2a/col12a1b/col12a1a/chd4a/hdac1/serpinh1b/inhbaa/rbbp4/top2a	21
C4	GO:0009611	response to wounding	25/547	251/17035	5.69912e-07	1.65853e-05	1.45282e-05	mdka/col1a1a/lgals2a/cdh2/rhoab/rhocb/vdac2/pleca/hspa8/cav1/ccn1/aldh1a2/anxa1a/cnp/dcbld2/hspd1/tubb5/col12a1b/col12a1a/chd4a/hdac1/serpinh1b/inhbaa/cxcl8a/rbbp4	25
C4	GO:0006164	purine nucleotide biosynthetic process	17/547	126/17035	5.78781e-07	1.66028e-05	1.45435e-05	atp5f1c/atp5l/atp5pd/atp5mc3b/atp5f1e/atp5mc3a/atp5pb/atp5fa1/atp5f1d/atp5meb/pdha1a/atp5mc1/cyc1/atp5pf/atp5po/elovl1b/atp5f1b	17
C4	GO:0034314	Arp2/3 complex-mediated actin nucleation	8/547	25/17035	7.16835e-07	2.02733e-05	1.77588e-05	arpc4/arpc2/gmfb/arpc3/arpc1a/arpc1b/arpc5a/actr2a	8
C4	GO:0051258	protein polymerization	19/547	158/17035	7.77856e-07	2.16935e-05	1.90029e-05	arpc4/capza1a/arpc2/tmsb4x/capza1b/gmfb/pfn1/arpc3/arpc1a/arpc1b/pfn2l/arpc5a/mxa/actr2a/tmsb2/cotl1/gsna/pfn2/mxb	19
C4	GO:0031101	fin regeneration	13/547	76/17035	8.01417e-07	2.20445e-05	1.93103e-05	col1a1a/vdac2/hspa8/ccn1/aldh1a2/anxa1a/hspd1/tubb5/chd4a/hdac1/serpinh1b/inhbaa/rbbp4	13
C4	GO:0009165	nucleotide biosynthetic process	20/547	179/17035	1.2997e-06	3.52674e-05	3.08932e-05	atp5f1c/atp5l/atp5pd/atp5mc3b/atp5f1e/cmpk/atp5mc3a/atp5pb/atp5fa1/atp5f1d/atp5meb/pdha1a/atp5mc1/cyc1/atp5pf/atp5po/erh/elovl1b/atp5f1b/rrm2	20
C4	GO:0009260	ribonucleotide biosynthetic process	17/547	134/17035	1.39495e-06	3.73473e-05	3.27151e-05	atp5f1c/atp5l/atp5pd/atp5mc3b/atp5f1e/atp5mc3a/atp5pb/atp5fa1/atp5f1d/atp5meb/pdha1a/atp5mc1/cyc1/atp5pf/atp5po/elovl1b/atp5f1b	17
C4	GO:0046390	ribose phosphate biosynthetic process	17/547	137/17035	1.90509e-06	5.03344e-05	4.40914e-05	atp5f1c/atp5l/atp5pd/atp5mc3b/atp5f1e/atp5mc3a/atp5pb/atp5fa1/atp5f1d/atp5meb/pdha1a/atp5mc1/cyc1/atp5pf/atp5po/elovl1b/atp5f1b	17
C4	GO:0042246	tissue regeneration	16/547	123/17035	2.03246e-06	5.30022e-05	4.64284e-05	mdka/col1a1a/cdh2/vdac2/hspa8/cav1/ccn1/aldh1a2/anxa1a/hspd1/tubb5/chd4a/hdac1/serpinh1b/inhbaa/rbbp4	16
C4	GO:0072522	purine-containing compound biosynthetic process	17/547	138/17035	2.10929e-06	5.43006e-05	4.75657e-05	atp5f1c/atp5l/atp5pd/atp5mc3b/atp5f1e/atp5mc3a/atp5pb/atp5fa1/atp5f1d/atp5meb/pdha1a/atp5mc1/cyc1/atp5pf/atp5po/elovl1b/atp5f1b	17
C4	GO:0042060	wound healing	21/547	204/17035	2.69492e-06	6.84987e-05	6.00028e-05	mdka/col1a1a/lgals2a/cdh2/rhoab/rhocb/vdac2/pleca/hspa8/cav1/ccn1/aldh1a2/anxa1a/dcbld2/hspd1/tubb5/chd4a/hdac1/serpinh1b/inhbaa/rbbp4	21
C4	GO:0045010	actin nucleation	9/547	39/17035	3.0456e-06	7.64445e-05	6.6963e-05	arpc4/arpc2/gmfb/arpc3/arpc1a/arpc1b/arpc5a/actr2a/gsna	9
C4	GO:0051495	positive regulation of cytoskeleton organization	13/547	87/17035	3.88942e-06	9.54369e-05	8.35998e-05	ranbp1/arpc4/arpc2/gmfb/pfn1/arpc3/arpc1a/arpc1b/pfn2l/arpc5a/actr2a/gsna/pfn2	13
C4	GO:0001666	response to hypoxia	11/547	62/17035	3.89732e-06	9.54369e-05	8.35998e-05	hsp90b1/hspa5/cox4i1/pgk1/ppiab/atp5meb/tp53/hmox1a/cct4/hyou1/ldha	11
C4	GO:0008380	RNA splicing	23/547	244/17035	4.12143e-06	9.97089e-05	8.7342e-05	bud31/snrpb/cirbpa/rbm8a/khdrbs1a/snrpd2/lsm4/snrpe/lsm8/snrpf/rbm4.3/ddx39ab/snrpc/lsm6/sf3b5/snu13b/snrpd1/hmga1a/snrpg/snrpd3l/srsf3b/lsm7/magoh	23
C4	GO:0036293	response to decreased oxygen levels	11/547	63/17035	4.58671e-06	0.000109644	9.6045e-05	hsp90b1/hspa5/cox4i1/pgk1/ppiab/atp5meb/tp53/hmox1a/cct4/hyou1/ldha	11
C4	GO:0070482	response to oxygen levels	11/547	64/17035	5.38029e-06	0.000126359	0.000110687	hsp90b1/hspa5/cox4i1/pgk1/ppiab/atp5meb/tp53/hmox1a/cct4/hyou1/ldha	11
C4	GO:0044087	regulation of cellular component biogenesis	23/547	248/17035	5.41178e-06	0.000126359	0.000110687	arpc4/capza1a/arpc2/tmsb4x/capza1b/gmfb/pfn1/arpc3/psmc2/psmc3/arpc1a/arpc1b/pfn2l/arpc5a/actr2a/psmc4/psmc6/tmsb2/cotl1/psmc5/gsna/pfn2/ezrb	23
C4	GO:0034976	response to endoplasmic reticulum stress	14/547	108/17035	9.16987e-06	0.000211645	0.000185394	hsp90b1/hspa5/p4hb/calr3b/calr/canx/zgc:175088/pdia3/sdf2l1/vcp/psmc6/serp1/pdia4/calr3a	14
C4	GO:0032507	maintenance of protein location in cell	6/547	17/17035	9.75785e-06	0.000222656	0.00019504	tmsb4x/kdelr2b/kdelr3/kdelr2a/rer1/tmsb2	6
C4	GO:0006412	translation	32/547	432/17035	1.06654e-05	0.000240632	0.000210786	rps20/c1qbp/eif2s2/cirbpa/rbm8a/rps7/eif2s1a/eif4h/rps12/rpl22l1/mrpl20/mrpl12/mrpl34/eif5a2/aimp1a/rwdd1/mrpl57/mrpl33/hars/mrpl11/mcts1/eif4e1c/mrpl14/cnbpa/abce1/denr/mrps24/nck1b/eif1axb/tma7/rps27l/magoh	32
C4	GO:0097435	supramolecular fiber organization	32/547	435/17035	1.22662e-05	0.000273673	0.000239729	arpc4/capza1a/arpc2/tmsb4x/rhoab/rhocb/capza1b/cfl1/gmfb/pfn1/col5a1/arpc3/tpm4a/arpc1a/arpc1b/pfn2l/arpc5a/actr2a/rnd3b/cdc42l/tmsb2/cotl1/tpm3/plod3/gsna/brk1/plod2/cct5/pfn2/map1ab/lum/tpm4b	32
C4	GO:1902905	positive regulation of supramolecular fiber organization	12/547	83/17035	1.29279e-05	0.000285267	0.000249886	arpc4/arpc2/gmfb/pfn1/arpc3/arpc1a/arpc1b/pfn2l/arpc5a/actr2a/gsna/pfn2	12
C4	GO:0043043	peptide biosynthetic process	32/547	437/17035	1.34525e-05	0.000293616	0.000257199	rps20/c1qbp/eif2s2/cirbpa/rbm8a/rps7/eif2s1a/eif4h/rps12/rpl22l1/mrpl20/mrpl12/mrpl34/eif5a2/aimp1a/rwdd1/mrpl57/mrpl33/hars/mrpl11/mcts1/eif4e1c/mrpl14/cnbpa/abce1/denr/mrps24/nck1b/eif1axb/tma7/rps27l/magoh	32
C4	GO:0048193	Golgi vesicle transport	18/547	175/17035	1.396e-05	0.000301417	0.000264032	copg2/tmed10/kdelr2b/copb1/kdelr3/kdelr2a/arf2a/cope/copa/copb2/rer1/sec23a/tmed9/rab1ab/copz1/lman1/tmed2/ier3ip1	18
C4	GO:0006979	response to oxidative stress	12/547	84/17035	1.46497e-05	0.00030717	0.000269071	prdx4/ndufa6/ptgs2a/prdx6/atox1/prdx3/ndufa12/anxa1a/hmox1a/prdx1/gpx4b/prdx2	12
C4	GO:0006096	glycolytic process	8/547	36/17035	1.46854e-05	0.00030717	0.000269071	tpi1b/gapdhs/pkma/eno1a/pgk1/aldoaa/pgam1a/gpia	8
C4	GO:0006757	ATP generation from ADP	8/547	36/17035	1.46854e-05	0.00030717	0.000269071	tpi1b/gapdhs/pkma/eno1a/pgk1/aldoaa/pgam1a/gpia	8
C4	GO:0035967	cellular response to topologically incorrect protein	10/547	59/17035	1.6363e-05	0.000338731	0.000296718	hspa5/hsp70.3/calr3b/calr/canx/hspa8/sdf2l1/vcp/serp1/calr3a	10
C4	GO:0006090	pyruvate metabolic process	9/547	48/17035	1.86354e-05	0.000381835	0.000334476	tpi1b/gapdhs/pkma/eno1a/pgk1/pdha1a/aldoaa/pgam1a/gpia	9
C4	GO:0006123	mitochondrial electron transport, cytochrome c to oxygen	5/547	12/17035	2.20146e-05	0.000442053	0.000387225	cox7c/cox6a1/cox4i1/cox5ab/cox5aa	5
C4	GO:0019646	aerobic electron transport chain	5/547	12/17035	2.20146e-05	0.000442053	0.000387225	cox7c/cox6a1/cox4i1/cox5ab/cox5aa	5
C4	GO:0045185	maintenance of protein location	6/547	20/17035	2.81467e-05	0.00055959	0.000490184	tmsb4x/kdelr2b/kdelr3/kdelr2a/rer1/tmsb2	6
C4	GO:0022618	ribonucleoprotein complex assembly	15/547	136/17035	3.17515e-05	0.000625069	0.000547542	eif2s2/snrpd2/eif4h/lsm4/snrpe/mrpl20/snrpf/snrpc/mrpl11/mcts1/snrpd1/snrpg/snrpd3l/denr/rps27l	15
C4	GO:0046031	ADP metabolic process	8/547	40/17035	3.33335e-05	0.000649841	0.000569241	tpi1b/gapdhs/pkma/eno1a/pgk1/aldoaa/pgam1a/gpia	8
C4	GO:0030029	actin filament-based process	34/547	500/17035	3.37014e-05	0.000650696	0.00056999	arpc4/capza1a/arpc2/tmsb4x/rhoab/rhocb/capza1b/cfl1/gmfb/ehd2b/pfn1/arpc3/cnn3a/tpm4a/anxa1a/arpc1a/arpc1b/pfn2l/arpc5a/cnn2/actr2a/rnd3b/cdc42l/abracl/tmsb2/cotl1/rac1a/tpm3/gsna/brk1/cct5/pfn2/tpm4b/kif23	34
C4	GO:0035966	response to topologically incorrect protein	10/547	64/17035	3.41658e-05	0.00065338	0.000572341	hspa5/hsp70.3/calr3b/calr/canx/hspa8/sdf2l1/vcp/serp1/calr3a	10
C4	GO:0006367	transcription initiation from RNA polymerase II promoter	7/547	30/17035	3.62465e-05	0.000686633	0.000601469	sub1b/sub1a/psmc2/psmc3/psmc4/psmc6/psmc5	7
C4	GO:0009135	purine nucleoside diphosphate metabolic process	8/547	41/17035	4.02616e-05	0.0007417	0.000649706	tpi1b/gapdhs/pkma/eno1a/pgk1/aldoaa/pgam1a/gpia	8
C4	GO:0009179	purine ribonucleoside diphosphate metabolic process	8/547	41/17035	4.02616e-05	0.0007417	0.000649706	tpi1b/gapdhs/pkma/eno1a/pgk1/aldoaa/pgam1a/gpia	8
C4	GO:0009185	ribonucleoside diphosphate metabolic process	8/547	41/17035	4.02616e-05	0.0007417	0.000649706	tpi1b/gapdhs/pkma/eno1a/pgk1/aldoaa/pgam1a/gpia	8
C4	GO:0071826	ribonucleoprotein complex subunit organization	15/547	139/17035	4.10569e-05	0.000749474	0.000656517	eif2s2/snrpd2/eif4h/lsm4/snrpe/mrpl20/snrpf/snrpc/mrpl11/mcts1/snrpd1/snrpg/snrpd3l/denr/rps27l	15
C4	GO:0030036	actin cytoskeleton organization	33/547	487/17035	4.7042e-05	0.000850993	0.000745444	arpc4/capza1a/arpc2/tmsb4x/rhoab/rhocb/capza1b/cfl1/gmfb/ehd2b/pfn1/arpc3/cnn3a/tpm4a/anxa1a/arpc1a/arpc1b/pfn2l/arpc5a/cnn2/actr2a/rnd3b/cdc42l/tmsb2/cotl1/rac1a/tpm3/gsna/brk1/cct5/pfn2/tpm4b/kif23	33
C4	GO:0019752	carboxylic acid metabolic process	33/547	488/17035	4.89638e-05	0.000877852	0.000768972	ndufab1b/ptgs2a/tpi1b/has1/gapdhs/pkma/eno1a/pgk1/ldhba/aldh1a2/got2b/pdha1a/anxa1a/psat1/eci1/aldoaa/ahcy/ndufab1a/suclg1/aimp1a/hibadhb/lipg/odc1/hars/pgam1a/idh2/plod3/elovl1b/mdh2/plod2/ldha/gpia/si:dkey-40g16.6	33
C4	GO:0006891	intra-Golgi vesicle-mediated transport	6/547	22/17035	5.12948e-05	0.000911504	0.00079845	copg2/copb1/cope/copa/copb2/copz1	6
C4	GO:0051123	RNA polymerase II preinitiation complex assembly	5/547	14/17035	5.27514e-05	0.000929165	0.000813921	psmc2/psmc3/psmc4/psmc6/psmc5	5
C4	GO:0051130	positive regulation of cellular component organization	21/547	249/17035	5.65867e-05	0.000988053	0.000865505	ranbp1/arpc4/arpc2/gmfb/pfn1/arpc3/hspa8/psmc2/psmc3/anxa1a/arpc1a/arpc1b/pfn2l/arpc5a/eif5a2/actr2a/psmc4/psmc6/psmc5/gsna/pfn2	21
C4	GO:0034620	cellular response to unfolded protein	8/547	43/17035	5.77506e-05	0.000999683	0.000875692	hspa5/hsp70.3/calr3b/calr/canx/hspa8/serp1/calr3a	8
C4	GO:0045047	protein targeting to ER	6/547	23/17035	6.75259e-05	0.00114908	0.00100656	ssr3/spcs2/pmm2/sec61b/spcs1/tram1	6
C4	GO:0072599	establishment of protein localization to endoplasmic reticulum	6/547	23/17035	6.75259e-05	0.00114908	0.00100656	ssr3/spcs2/pmm2/sec61b/spcs1/tram1	6
C4	GO:0090407	organophosphate biosynthetic process	24/547	311/17035	7.10437e-05	0.00119879	0.0010501	atp5f1c/atp5l/atp5pd/atp5mc3b/atp5f1e/cmpk/atp5mc3a/tpi1b/atp5pb/ckba/atp5fa1/atp5f1d/atp5meb/pdha1a/atp5mc1/cyc1/atp5pf/suclg1/atp5po/ckbb/erh/elovl1b/atp5f1b/rrm2	24
C4	GO:0006165	nucleoside diphosphate phosphorylation	8/547	45/17035	8.11393e-05	0.00135773	0.00118933	tpi1b/gapdhs/pkma/eno1a/pgk1/aldoaa/pgam1a/gpia	8
C4	GO:0006890	retrograde vesicle-mediated transport, Golgi to endoplasmic reticulum	7/547	34/17035	8.56878e-05	0.00142199	0.00124562	kdelr3/kdelr2a/cope/copa/copb2/rer1/copz1	7
C4	GO:0046939	nucleotide phosphorylation	8/547	46/17035	9.54925e-05	0.00157171	0.00137677	tpi1b/gapdhs/pkma/eno1a/pgk1/aldoaa/pgam1a/gpia	8
C4	GO:0006986	response to unfolded protein	8/547	48/17035	0.000130535	0.00213101	0.0018667	hspa5/hsp70.3/calr3b/calr/canx/hspa8/serp1/calr3a	8
C4	GO:0033043	regulation of organelle organization	30/547	449/17035	0.000132559	0.0021466	0.00188036	ranbp1/arpc4/capza1a/arpc2/tmsb4x/rhoab/rhocb/capza1b/gmfb/pfn1/arpc3/anxa1a/arpc1a/arpc1b/pfn2l/arpc5a/actr2a/rnd3b/cdc42l/tmsb2/cotl1/mapre1b/gsna/brk1/pfn2/map1ab/histh1l/ezrb/tpx2/mad2l1	30
C4	GO:0032535	regulation of cellular component size	18/547	208/17035	0.000136573	0.00219391	0.0019218	arpc4/capza1a/arpc2/tmsb4x/capza1b/gmfb/pfn1/arpc3/arpc1a/arpc1b/pfn2l/arpc5a/actr2a/tmsb2/cotl1/gsna/brk1/pfn2	18
C4	GO:1901137	carbohydrate derivative biosynthetic process	30/547	450/17035	0.00013784	0.00219669	0.00192423	atp5f1c/atp5l/atp5pd/atp5mc3b/atp5f1e/atp5mc3a/tpi1b/has1/atp5pb/atp5fa1/atp5f1d/atp5meb/sdf2l1/pdha1a/vcp/atp5mc1/cyc1/dad1/atp5pf/pmm2/atp5po/krtcap2/serp1/ddost/rpn1/elovl1b/atp5f1b/tmem258/uap1/rrm2	30
C4	GO:0017144	drug metabolic process	21/547	267/17035	0.000152431	0.00241009	0.00211116	atp5f1c/prdx4/atp5l/atp5pd/atp5mc3b/atp5f1e/atp5mc3a/prdx6/atp5pb/atp5fa1/atp5f1d/atp5meb/atp5mc1/ahcy/cyc1/prdx1/atp5pf/suclg1/prdx2/atp5po/atp5f1b	21
C4	GO:0030838	positive regulation of actin filament polymerization	9/547	63/17035	0.000171556	0.00269128	0.00235748	arpc4/arpc2/gmfb/arpc3/arpc1a/arpc1b/arpc5a/actr2a/gsna	9
C4	GO:0001731	formation of translation preinitiation complex	4/547	10/17035	0.000189248	0.00294582	0.00258045	eif2s2/eif4h/mcts1/denr	4
C4	GO:0006301	postreplication repair	5/547	18/17035	0.000202921	0.00313435	0.0027456	ube2v2/pcna/vcp/ube2na/ube2v1	5
C4	GO:0009132	nucleoside diphosphate metabolic process	8/547	52/17035	0.000232624	0.00356572	0.00312346	tpi1b/gapdhs/pkma/eno1a/pgk1/aldoaa/pgam1a/gpia	8
C4	GO:0006458	'de novo' protein folding	6/547	29/17035	0.000269741	0.00410333	0.0035944	hspa5/hsp70.3/hspe1/hspa8/dnajb1b/hspd1	6
C4	GO:0032273	positive regulation of protein polymerization	9/547	68/17035	0.000309942	0.00467942	0.00409903	arpc4/arpc2/gmfb/arpc3/arpc1a/arpc1b/arpc5a/actr2a/gsna	9
C4	GO:0033365	protein localization to organelle	20/547	262/17035	0.000321767	0.0048217	0.00422366	ran/ssr3/kdelr2b/spcs2/hspa8/si:ch211-212k18.7/kdelr3/kdelr2a/uqcrc2a/pmm2/hspd1/sec61b/rer1/nutf2/uqcrc2b/nutf2l/mapre1b/spcs1/tram1/kpna2	20
C4	GO:0010638	positive regulation of organelle organization	14/547	150/17035	0.000343696	0.00511217	0.0044781	ranbp1/arpc4/arpc2/gmfb/pfn1/arpc3/anxa1a/arpc1a/arpc1b/pfn2l/arpc5a/actr2a/gsna/pfn2	14
C4	GO:0006397	mRNA processing	22/547	304/17035	0.000347766	0.00513466	0.00449781	bud31/snrpb/cirbpa/rbm8a/khdrbs1a/snrpd2/lsm4/snrpe/lsm8/snrpf/rbm4.3/ddx39ab/snrpc/lsm6/sf3b5/snu13b/snrpd1/snrpg/snrpd3l/srsf3b/lsm7/magoh	22
C4	GO:0031347	regulation of defense response	9/547	72/17035	0.000477935	0.00700507	0.00613623	tnfaip6/cav1/anxa1a/hmgb2a/atp5if1a/cnbpa/hmgb2b/hmgb3b/cxcl8a	9
C4	GO:0018208	peptidyl-proline modification	6/547	34/17035	0.000666567	0.00969904	0.00849606	ppiaa/fkbp1aa/crtap/ppiab/ppib/ppih	6
C4	GO:0070897	transcription preinitiation complex assembly	5/547	23/17035	0.000697791	0.0100803	0.00883005	psmc2/psmc3/psmc4/psmc6/psmc5	5
C4	GO:0022613	ribonucleoprotein complex biogenesis	21/547	301/17035	0.000756704	0.0108533	0.00950717	eif2s2/rps7/snrpd2/eif4h/nhp2/lsm4/snrpe/mrpl20/snrpf/snrpc/lsm6/trmt112/mrpl11/mcts1/snu13b/snrpd1/snrpg/abce1/snrpd3l/denr/rps27l	21
C4	GO:0030968	endoplasmic reticulum unfolded protein response	6/547	35/17035	0.000782925	0.0110712	0.00969805	hspa5/calr3b/calr/canx/serp1/calr3a	6
C4	GO:0061077	chaperone-mediated protein folding	6/547	35/17035	0.000782925	0.0110712	0.00969805	hspa5/hsp70.3/hspe1/fkbp1aa/hspa8/dnajb1b	6
C4	GO:0006487	protein N-linked glycosylation	7/547	48/17035	0.000795583	0.0111715	0.00978594	vcp/dad1/pmm2/krtcap2/ddost/rpn1/tmem258	7
C4	GO:0000413	protein peptidyl-prolyl isomerization	5/547	24/17035	0.000858366	0.0119694	0.0104849	ppiaa/fkbp1aa/ppiab/ppib/ppih	5
C4	GO:0065004	protein-DNA complex assembly	11/547	112/17035	0.000950712	0.0131657	0.0115328	nap1l1/cenpx/setb/psmc2/psmc3/psmc4/psmc6/seta/psmc5/chaf1a/histh1l	11
C4	GO:0032787	monocarboxylic acid metabolic process	17/547	226/17035	0.00103875	0.0142864	0.0125145	ndufab1b/ptgs2a/tpi1b/gapdhs/pkma/eno1a/pgk1/aldh1a2/pdha1a/anxa1a/eci1/aldoaa/ndufab1a/lipg/pgam1a/elovl1b/gpia	17
C4	GO:0043248	proteasome assembly	4/547	15/17035	0.00108224	0.0147833	0.0129497	sem1/pomp/psmd4a/psmd13	4
C4	GO:0006352	DNA-templated transcription, initiation	7/547	53/17035	0.00145098	0.0194114	0.0170038	sub1b/sub1a/psmc2/psmc3/psmc4/psmc6/psmc5	7
C4	GO:0030198	extracellular matrix organization	12/547	136/17035	0.00145845	0.0194114	0.0170038	col1a1a/has1/scara3/col1a1b/col1a2/col5a1/postnb/col11a1b/sulf2b/plod3/plod2/lum	12
C4	GO:0043062	extracellular structure organization	12/547	136/17035	0.00145845	0.0194114	0.0170038	col1a1a/has1/scara3/col1a1b/col1a2/col5a1/postnb/col11a1b/sulf2b/plod3/plod2/lum	12
C4	GO:0016052	carbohydrate catabolic process	8/547	68/17035	0.00145973	0.0194114	0.0170038	tpi1b/gapdhs/pkma/eno1a/pgk1/aldoaa/pgam1a/gpia	8
C4	GO:0051085	chaperone cofactor-dependent protein refolding	5/547	27/17035	0.00150593	0.0198941	0.0174266	hspa5/hsp70.3/hspe1/hspa8/dnajb1b	5
C4	GO:0072594	establishment of protein localization to organelle	14/547	175/17035	0.00157487	0.0206689	0.0181053	ran/ssr3/spcs2/si:ch211-212k18.7/uqcrc2a/pmm2/hspd1/sec61b/nutf2/uqcrc2b/nutf2l/spcs1/tram1/kpna2	14
C4	GO:0051187	cofactor catabolic process	6/547	40/17035	0.00161678	0.0210812	0.0184665	prdx4/prdx6/hmox1a/ahcy/prdx1/prdx2	6
C4	GO:0002063	chondrocyte development	5/547	28/17035	0.00178551	0.0227884	0.019962	vwa1/pmm2/col12a1b/col12a1a/sulf2b	5
C4	GO:0006099	tricarboxylic acid cycle	5/547	28/17035	0.00178551	0.0227884	0.019962	suclg1/idh2/sdhdb/mdh2/sdhb	5
C4	GO:0051084	'de novo' posttranslational protein folding	5/547	28/17035	0.00178551	0.0227884	0.019962	hspa5/hsp70.3/hspe1/hspa8/dnajb1b	5
C4	GO:0018126	protein hydroxylation	4/547	17/17035	0.00179311	0.0227884	0.019962	crtap/asph/plod3/plod2	4
C4	GO:0009266	response to temperature stimulus	7/547	56/17035	0.00201006	0.025385	0.0222365	hspa5/hsp70.1/hsp70.3/cirbpa/hspa8/nupr1b/hsp90aa1.2	7
C4	GO:0090066	regulation of anatomical structure size	18/547	263/17035	0.00216833	0.0272126	0.0238374	arpc4/capza1a/arpc2/tmsb4x/capza1b/gmfb/pfn1/arpc3/arpc1a/arpc1b/pfn2l/arpc5a/actr2a/tmsb2/cotl1/gsna/brk1/pfn2	18
C4	GO:0042744	hydrogen peroxide catabolic process	4/547	18/17035	0.00224746	0.0280304	0.0245538	prdx4/prdx6/prdx1/prdx2	4
C4	GO:0044419	interspecies interaction between organisms	22/547	357/17035	0.00279246	0.0346128	0.0303197	nap1l1/hsp90b1/hspa5/cav1/angptl4/pcna/ilf3b/stat2/si:ch211-66k16.27/mxa/hmgb2a/stat1b/ppih/ptx3a/hmgb2b/hmgb3b/psmd14/mxb/lgals17/cxcl8a/rsad2/irf7	22
C4	GO:0071391	cellular response to estrogen stimulus	5/547	31/17035	0.00285208	0.0351349	0.0307771	hdlbpa/ssr4/nupr1b/fkbp11/lman1	5
C4	GO:0006605	protein targeting	11/547	129/17035	0.00296341	0.0362837	0.0317834	ssr3/spcs2/uqcrc2a/pmm2/hspd1/sec61b/akap12b/uqcrc2b/spcs1/tram1/tomm20a	11
C4	GO:0032101	regulation of response to external stimulus	13/547	168/17035	0.00305296	0.0371536	0.0325455	nucb2a/tnfaip6/cav1/anxa1a/hmgb2a/hspd1/col12a1b/col12a1a/atp5if1a/cnbpa/hmgb2b/hmgb3b/cxcl8a	13
C4	GO:0001501	skeletal system development	22/547	362/17035	0.00330179	0.039181	0.0343214	rap1b/ponzr1/col1a1a/cdh2/col1a1b/col1a2/vwa1/loxa/aldh1a2/pmm2/nansa/hand2/fn1a/col12a1b/sec23a/col12a1a/hdac1/cnbpa/sulf2b/plod2/marcksl1b/marcksb	22
C4	GO:0034340	response to type I interferon	3/547	10/17035	0.00333777	0.039181	0.0343214	cav1/stat2/stat1b	3
C4	GO:0060337	type I interferon signaling pathway	3/547	10/17035	0.00333777	0.039181	0.0343214	cav1/stat2/stat1b	3
C4	GO:0071357	cellular response to type I interferon	3/547	10/17035	0.00333777	0.039181	0.0343214	cav1/stat2/stat1b	3
C4	GO:0062197	cellular response to chemical stress	6/547	46/17035	0.00335529	0.039181	0.0343214	prdx6/prdx3/anxa1a/nupr1b/prdx1/prdx2	6
C4	GO:0043207	response to external biotic stimulus	21/547	340/17035	0.00335614	0.039181	0.0343214	nap1l1/hsp90b1/hspa5/cav1/angptl4/pcna/ilf3b/stat2/si:ch211-66k16.27/mxa/hmgb2a/stat1b/ptx3a/hmgb2b/hmgb3b/psmd14/mxb/lgals17/cxcl8a/rsad2/irf7	21
C4	GO:0051707	response to other organism	21/547	340/17035	0.00335614	0.039181	0.0343214	nap1l1/hsp90b1/hspa5/cav1/angptl4/pcna/ilf3b/stat2/si:ch211-66k16.27/mxa/hmgb2a/stat1b/ptx3a/hmgb2b/hmgb3b/psmd14/mxb/lgals17/cxcl8a/rsad2/irf7	21
C4	GO:0042743	hydrogen peroxide metabolic process	4/547	20/17035	0.00338204	0.0392552	0.0343863	prdx4/prdx6/prdx1/prdx2	4
C4	GO:0016071	mRNA metabolic process	24/547	410/17035	0.00355777	0.0410575	0.0359651	bud31/snrpb/cirbpa/rbm8a/hnrnpa0b/khdrbs1a/snrpd2/lsm4/snrpe/lsm8/snrpf/rbm4.3/ddx39ab/snrpc/lsm6/syncrip/sf3b5/snu13b/snrpd1/snrpg/snrpd3l/srsf3b/lsm7/magoh	24
C4	GO:0009607	response to biotic stimulus	21/547	343/17035	0.00371522	0.0426295	0.0373421	nap1l1/hsp90b1/hspa5/cav1/angptl4/pcna/ilf3b/stat2/si:ch211-66k16.27/mxa/hmgb2a/stat1b/ptx3a/hmgb2b/hmgb3b/psmd14/mxb/lgals17/cxcl8a/rsad2/irf7	21
C4	GO:0009408	response to heat	5/547	33/17035	0.00377964	0.0431222	0.0377738	hspa5/hsp70.1/hsp70.3/hspa8/hsp90aa1.2	5
C4	GO:0080134	regulation of response to stress	15/547	214/17035	0.00392961	0.04458	0.0390508	lgals2a/tnfaip6/cav1/tp53/anxa1a/hmgb2a/actr2a/col12a1b/col12a1a/atp5if1a/cnbpa/hmgb2b/hmgb3b/hyou1/cxcl8a	15
C4	GO:0071824	protein-DNA complex subunit organization	11/547	134/17035	0.00397044	0.0447901	0.0392348	nap1l1/cenpx/setb/psmc2/psmc3/psmc4/psmc6/seta/psmc5/chaf1a/histh1l	11
C4	GO:0030199	collagen fibril organization	4/547	21/17035	0.00407311	0.0454379	0.0398022	col5a1/plod3/plod2/lum	4
C4	GO:0090171	chondrocyte morphogenesis	4/547	21/17035	0.00407311	0.0454379	0.0398022	vwa1/pmm2/col12a1b/col12a1a	4
C4	GO:0006413	translational initiation	8/547	80/17035	0.00409882	0.045472	0.0398321	eif2s2/eif2s1a/eif4h/mcts1/eif4e1c/abce1/denr/eif1axb	8
C4	GO:0070534	protein K63-linked ubiquitination	3/547	11/17035	0.00448074	0.0494358	0.0433043	ube2v2/ube2na/ube2v1	3
C5	GO:0006412	translation	72/85	432/17035	1.54215e-103	5.45919e-101	4.9511e-101	rpl18a/rps16/rplp2l/rps13/rps4x/rps17/rps20/rpl34/rpl13/rplp0/rpl36a/rpl12/rpl19/rps2/rps15a/rpl27/rpl23/rps11/rps27a/rpsa/rplp2/rps26l/rpl5a/rps28/rps8a/eef1da/uba52/eef2b/rpl24/rps3a/rpl8/rpl31/rpl18/rps27.2/rps19/rps9/rpl28/rps7/rps29/faua/rpl10a/ybx1/rpl13a/rack1/eef1g/rpl39/rps24/rpl35a/rpl38/rplp1/rps27.1/pabpc1b/rpl30/rpl11/rpl14/rps5/rps21/rpl10/rps26/rps12/rpl35/rpl17/rps14/rpl29/rps15/r…	72
C5	GO:0043043	peptide biosynthetic process	72/85	437/17035	3.79635e-103	6.71954e-101	6.09414e-101	rpl18a/rps16/rplp2l/rps13/rps4x/rps17/rps20/rpl34/rpl13/rplp0/rpl36a/rpl12/rpl19/rps2/rps15a/rpl27/rpl23/rps11/rps27a/rpsa/rplp2/rps26l/rpl5a/rps28/rps8a/eef1da/uba52/eef2b/rpl24/rps3a/rpl8/rpl31/rpl18/rps27.2/rps19/rps9/rpl28/rps7/rps29/faua/rpl10a/ybx1/rpl13a/rack1/eef1g/rpl39/rps24/rpl35a/rpl38/rplp1/rps27.1/pabpc1b/rpl30/rpl11/rpl14/rps5/rps21/rpl10/rps26/rps12/rpl35/rpl17/rps14/rpl29/rps15/r…	72
C5	GO:0042254	ribosome biogenesis	25/85	209/17035	4.41241e-28	5.20664e-26	4.72205e-26	rps16/rplp0/rpl12/rpl7a/rpsa/rps10/rpl5a/rps28/rps8a/rpl7/rpl24/rps27.2/rps19/rps7/rpl10a/rpl35a/rps27.1/rpl11/rpl14/rps5/rps21/rpl10/rpl35/rps14/rps15	25
C5	GO:0042255	ribosome assembly	15/85	45/17035	2.46169e-24	2.17859e-22	1.97583e-22	rplp0/rpl12/rpsa/rps10/rpl5a/rps28/rpl24/rps27.2/rps19/rps27.1/rpl11/rps5/rpl10/rps14/rps15	15
C5	GO:0022613	ribonucleoprotein complex biogenesis	25/85	301/17035	4.69894e-24	3.32685e-22	3.01722e-22	rps16/rplp0/rpl12/rpl7a/rpsa/rps10/rpl5a/rps28/rps8a/rpl7/rpl24/rps27.2/rps19/rps7/rpl10a/rpl35a/rps27.1/rpl11/rpl14/rps5/rps21/rpl10/rpl35/rps14/rps15	25
C5	GO:0042274	ribosomal small subunit biogenesis	13/85	55/17035	5.58774e-19	3.29677e-17	2.98993e-17	rps16/rpsa/rps10/rps28/rps8a/rps27.2/rps19/rps7/rps27.1/rps5/rps21/rps14/rps15	13
C5	GO:0000028	ribosomal small subunit assembly	9/85	16/17035	1.37849e-17	6.97123e-16	6.32241e-16	rpsa/rps10/rps28/rps27.2/rps19/rps27.1/rps5/rps14/rps15	9
C5	GO:0042273	ribosomal large subunit biogenesis	12/85	58/17035	7.87109e-17	3.48296e-15	3.15879e-15	rplp0/rpl12/rpl7a/rpl5a/rpl7/rpl24/rpl10a/rpl35a/rpl11/rpl14/rpl10/rpl35	12
C5	GO:0022618	ribonucleoprotein complex assembly	15/85	136/17035	1.73434e-16	6.82175e-15	6.18683e-15	rplp0/rpl12/rpsa/rps10/rpl5a/rps28/rpl24/rps27.2/rps19/rps27.1/rpl11/rps5/rpl10/rps14/rps15	15
C5	GO:0071826	ribonucleoprotein complex subunit organization	15/85	139/17035	2.42106e-16	8.57054e-15	7.77286e-15	rplp0/rpl12/rpsa/rps10/rpl5a/rps28/rpl24/rps27.2/rps19/rps27.1/rpl11/rps5/rpl10/rps14/rps15	15
C5	GO:0002181	cytoplasmic translation	12/85	67/17035	5.1071e-16	1.64356e-14	1.49059e-14	rplp0/rpsa/rps28/rpl8/rpl31/rpl35a/rplp1/rps21/rpl17/rpl29/rpl36/rpl9	12
C5	GO:0030218	erythrocyte differentiation	11/85	105/17035	4.17023e-12	1.23022e-10	1.11572e-10	rps15a/rpl27/rps19/rps29/sparc/rpl35a/rplp1/rps27.1/rpl11/rpl35/rps14	11
C5	GO:0034101	erythrocyte homeostasis	11/85	106/17035	4.63451e-12	1.26201e-10	1.14456e-10	rps15a/rpl27/rps19/rps29/sparc/rpl35a/rplp1/rps27.1/rpl11/rpl35/rps14	11
C5	GO:0002262	myeloid cell homeostasis	11/85	116/17035	1.25905e-11	3.18359e-10	2.88729e-10	rps15a/rpl27/rps19/rps29/sparc/rpl35a/rplp1/rps27.1/rpl11/rpl35/rps14	11
C5	GO:0048872	homeostasis of number of cells	11/85	133/17035	5.64572e-11	1.33239e-09	1.20838e-09	rps15a/rpl27/rps19/rps29/sparc/rpl35a/rplp1/rps27.1/rpl11/rpl35/rps14	11
C5	GO:0048534	hematopoietic or lymphoid organ development	17/85	475/17035	1.56082e-10	3.45332e-09	3.13192e-09	rpl19/rps15a/rpl27/rps19/rps7/rps29/sparc/rps24/rpl35a/rplp1/rps27.1/rpl11/naca/tcf21/rpl35/rps14/rpl22	17
C5	GO:0002520	immune system development	17/85	483/17035	2.0201e-10	4.20655e-09	3.81504e-09	rpl19/rps15a/rpl27/rps19/rps7/rps29/sparc/rps24/rpl35a/rplp1/rps27.1/rpl11/naca/tcf21/rpl35/rps14/rpl22	17
C5	GO:0000027	ribosomal large subunit assembly	6/85	21/17035	6.5926e-10	1.29654e-08	1.17587e-08	rplp0/rpl12/rpl5a/rpl24/rpl11/rpl10	6
C5	GO:0030097	hemopoiesis	16/85	463/17035	9.63475e-10	1.79511e-08	1.62803e-08	rpl19/rps15a/rpl27/rps19/rps7/rps29/sparc/rps24/rpl35a/rplp1/rps27.1/rpl11/naca/rpl35/rps14/rpl22	16
C5	GO:0006364	rRNA processing	10/85	138/17035	1.63536e-09	2.89459e-08	2.62519e-08	rps16/rpl7a/rps28/rps8a/rpl7/rps7/rpl10a/rps21/rpl35/rps14	10
C5	GO:0006414	translational elongation	7/85	44/17035	1.97626e-09	3.32618e-08	3.01661e-08	rplp2l/rplp2/eef1da/eef2b/rack1/eef1g/rplp1	7
C5	GO:0030099	myeloid cell differentiation	11/85	186/17035	2.06712e-09	3.32618e-08	3.01661e-08	rps15a/rpl27/rps19/rps29/sparc/rpl35a/rplp1/rps27.1/rpl11/rpl35/rps14	11
C5	GO:0016072	rRNA metabolic process	10/85	145/17035	2.65114e-09	4.08045e-08	3.70068e-08	rps16/rpl7a/rps28/rps8a/rpl7/rps7/rpl10a/rps21/rpl35/rps14	10
C5	GO:0034470	ncRNA processing	10/85	259/17035	6.38002e-07	9.41053e-06	8.53468e-06	rps16/rpl7a/rps28/rps8a/rpl7/rps7/rpl10a/rps21/rpl35/rps14	10
C5	GO:0030490	maturation of SSU-rRNA	5/85	40/17035	1.57505e-06	2.23027e-05	2.02269e-05	rps16/rps28/rps8a/rps21/rps14	5
C5	GO:0000470	maturation of LSU-rRNA	4/85	22/17035	3.94291e-06	5.36842e-05	4.86878e-05	rpl7a/rpl7/rpl10a/rpl35	4
C5	GO:0034660	ncRNA metabolic process	10/85	322/17035	4.52033e-06	5.92665e-05	5.37505e-05	rps16/rpl7a/rps28/rps8a/rpl7/rps7/rpl10a/rps21/rpl35/rps14	10
C5	GO:0000462	maturation of SSU-rRNA from tricistronic rRNA transcript (SSU-rRNA, 5.8S rRNA, LSU-rRNA)	4/85	28/17035	1.07874e-05	0.000136383	0.00012369	rps16/rps8a/rps21/rps14	4
C5	GO:0048821	erythrocyte development	4/85	42/17035	5.59166e-05	0.000682568	0.00061904	rps19/rps29/rpl11/rps14	4
C5	GO:0006417	regulation of translation	6/85	144/17035	8.30427e-05	0.000979904	0.000888703	rps9/ybx1/rpl13a/rack1/pabpc1b/rpl10	6
C5	GO:0034248	regulation of cellular amide metabolic process	6/85	147/17035	9.30709e-05	0.00106281	0.000963892	rps9/ybx1/rpl13a/rack1/pabpc1b/rpl10	6
C5	GO:0061515	myeloid cell development	4/85	63/17035	0.000274802	0.00304	0.00275706	rps19/rps29/rpl11/rps14	4
C5	GO:0051726	regulation of cell cycle	9/85	442/17035	0.000353512	0.00379222	0.00343927	rpl13/rpl36a/rps15a/rps8a/rpl7/rps7/rps29/rpl35/rpl36	9
C5	GO:0000463	maturation of LSU-rRNA from tricistronic rRNA transcript (SSU-rRNA, 5.8S rRNA, LSU-rRNA)	2/85	14/17035	0.00215356	0.0217817	0.0197545	rpl7/rpl35	2
C5	GO:0042541	hemoglobin biosynthetic process	2/85	14/17035	0.00215356	0.0217817	0.0197545	rps19/rpl11	2
C5	GO:0010608	posttranscriptional regulation of gene expression	6/85	273/17035	0.00243513	0.0236973	0.0214918	rps9/ybx1/rpl13a/rack1/pabpc1b/rpl10	6
C5	GO:0020027	hemoglobin metabolic process	2/85	15/17035	0.00247684	0.0236973	0.0214918	rps19/rpl11	2
C5	GO:0017148	negative regulation of translation	3/85	62/17035	0.00366771	0.0341676	0.0309876	ybx1/rpl13a/pabpc1b	3
C5	GO:0034249	negative regulation of cellular amide metabolic process	3/85	65/17035	0.00419083	0.0380399	0.0344994	ybx1/rpl13a/pabpc1b	3
C5	GO:0072332	intrinsic apoptotic signaling pathway by p53 class mediator	2/85	20/17035	0.00440997	0.0390282	0.0353958	rps19/rps29	2
C6	GO:0034308	primary alcohol metabolic process	3/34	22/17035	1.09005e-05	0.00421849	0.00323573	hsd11b2/adh8a/dhrs3a	3
C6	GO:0006956	complement activation	3/34	53/17035	0.00015895	0.0200943	0.015413	c7a/c4/c6	3
C6	GO:0002682	regulation of immune system process	5/34	289/17035	0.00025236	0.0200943	0.015413	b2m/c7a/cxcl12a/c4/c6	5
C6	GO:0006955	immune response	6/34	457/17035	0.000256273	0.0200943	0.015413	b2m/c7a/cxcl12a/c4/tnfsf12/c6	6
C6	GO:0050776	regulation of immune response	4/34	157/17035	0.000259616	0.0200943	0.015413	b2m/c7a/c4/c6	4
C6	GO:0006959	humoral immune response	3/34	75/17035	0.000444644	0.0285317	0.0218848	c7a/c4/c6	3
C6	GO:0085029	extracellular matrix assembly	2/34	17/17035	0.000516078	0.0285317	0.0218848	lamb1b/efemp2a	2
C6	GO:0034446	substrate adhesion-dependent cell spreading	2/34	23/17035	0.000952879	0.0460955	0.0353568	lamb1b/lama4	2
