# Supplementary material for: Activation of a transient progenitor state in the epicardium is required for zebrafish heart regeneration
Source: Nat Commun. 2022 Dec 13;13:7704. doi: 10.1038/s41467-022-35433-9 (PMC9747719; doi:10.1038/s41467-022-35433-9)
Supplement: Supplementary file 8 — Source Data [file 41467_2022_35433_MOESM8_ESM.xlsx]

## Sheet: Fig.1h
	sample #	% of mCherry+ mesenchymal cells
Uninjured	1	0
	2	0
	3	0
	4	0
	5	0
	6	0
	7	0
	8	0
	9	0
	10	0
	11	0
	12	0
	13	0
7 dpa	1	25.641
	2	28.8344
	3	40.3974
	4	29.1667
	5	23.2877
	6	13.7255

## Sheet: Fig. 7d
		sample #	tcf21+ cells in the wound
	NTR+, Veh	1	233
		2	271
		3	357
		4	194
		5	177
		6	188
		7	258
		8	396
	NTR-, Mtz	1	165
		2	246
		3	406
		4	255
		5	146
		6	257
		7	334
		8	258
	NTR+, Mtz	1	169
		2	110
		3	132
		4	113
		5	58
		6	97
		7	145

## Sheet: Fig. 7f
			sample#	Mef2 cell #	Mef2+PCNA+ cell #	%
		NTR+ Ctrl	1	577	85	14.7314
			2	442	59	13.3484
			3	429	62	14.4522
			4	356	41	11.5169
			5	457	57	12.4726
			6	360	53	14.7222
			7	453	61	13.4658
			8	510	85	16.6667
			9	322	51	15.8385
			10	418	66	15.7895
			11	475	55	11.5789
			12	414	52	12.5604
			13	438	44	10.0457
			14	473	62	13.1078
			15	551	90	16.3339
			16	453	34	7.50552
		NTR- +Mtz	1	388	60	15.4639
			2	385	77	20
			3	371	42	11.3208
			4	405	36	8.88889
			5	245	57	23.2653
			6	546	41	7.50916
			7	421	55	13.0641
			8	363	42	11.5702
			9	404	66	16.3366
			10	604	58	9.60265
			11	593	69	11.6358
			12	534	63	11.7978
			13	373	47	12.6005
			14	384	48	12.5
			15	456	40	8.77193
			16	711	82	11.5331
		NTR+ +MTZ	1	567	64	11.2875
			2	462	38	8.22511
			3	637	26	4.08163
			4	491	28	5.70265
			5	464	10	2.15517
			6	347	22	6.34006
			7	271	23	8.48708
			8	632	26	4.11392
			9	520	23	4.42308
			10	405	33	8.14815
			11	540	32	5.92593
			12	606	56	9.24092
			13	607	17	2.80066
			14	551	20	3.62976

## Sheet: Fig. 7h
			sample#	category
		NTR+, Ctrl	1	2		1=robust
			2	1		2=partial
			3	2		3=blocked
			4	2
			5	1
			6	1
			7	3
			8	3
			9	1
			10	2
			11	1
			12	2
			13	2
		NTR-, Mtz	1	3
			2	1
			3	2
			4	3
			5	1
			6	2
			7	1
			8	2
			9	1
			10	1
			11	1
			12	1
			13	1
		NTR+, MTZ	1	3
			2	3
			3	2
			4	3
			5	3
			6	3
			7	3
			8	2
			9	3
			10	3
			11	2
			12	3
			13	3

## Sheet: Fig. 8b
			sample #	# of nrg+tcf21+ cells
		NTR+, Ctrl	1	43
			2	27
			3	36
			4	23
			5	43
			6	25
			7	21
			8	33
		NTR-, Mtz	1	37
			2	28
			3	42
			4	26
			5	13
			6	43
			7	22
			8	50
		NTR+, MTZ	1	27
			2	13
			3	14
			4	21
			5	26
			6	19
			7	11
			8	19
			9	17

## Sheet: Fig. 8d
			sample#	#of hapln1a+ cells
		NTR+, Ctrl	1	28
			2	13
			3	36
			4	27
			5	25
			6	28
			7	24
			8	19
			9	33
		NTR-, Mtz	1	18
			2	31
			3	34
			4	33
			5	36
			6	25
			7	14
			8	18
			9	35
			10	23
		NTR+, MTZ	1	5
			2	3
			3	18
			4	19
			5	13
			6	28
			7	29
			8	17
			9	12
			10	11
			11	15
			12	15
			13	13

## Sheet: Fig. 9f
			sample#	# of tcf21 cells in the wound
		DMSO	1	339
			2	214
			3	319
			4	242
			5	230
			6	387
		SB431542	1	138
			2	127
			3	140
			4	111
			5	170
			6	125
			7	107

## Sheet: Fig. 9g
		Wound cap thickness in 5 evenly distributed positions of each sample (by EGFP signals, um)
		DMSO
		sample#	1	2	3	4	5	6
		position-1	0	20.6544	61.766	29.64	73.944	94.536
		position-2	140.4	29.1938	66.624	36.816	40.872	93.6
		position-3	98.904	51.792	59.684	84.864	0	96.72
		position-4	32.136	32.76	90.914	40.248	24.648	85.488
		position-5	74.568	38.376	87.444	68.64	62.088	114.816
		average	69.2016	34.5552	73.2864	52.0416	40.3104	97.032
		SB431542
		sample#	1	2	3	4	5	6	7
		position-1	40.248	9.022	5.928	0	17.784	9.36	9.048
		position-2	30.888	6.94	11.544	9.36	10.296	13.728	6.864
		position-3	30.576	6.593	19.656	12.792	9.048	48.984	42.432
		position-4	42.744	8.328	14.04	6.552	26.208	9.984	11.232
		position-5	33.384	11.104	30.576	33.384	7.176	27.456	13.416
		average	35.568	8.3974	16.3488	12.4176	14.1024	21.9024	16.5984

## Sheet: Fig. 9h
			sample#	# of ptx3a cells in the wound
		DMSO	1	118
			2	99
			3	154
			4	107
			5	108
			6	147
		SB431542	1	49
			2	56
			3	50
			4	38
			5	91
			6	70
			7	51

## Sheet: Fig. 9j
			sample#	# of hapln1a+ cells in the wound
		DMSO	1	38
			2	32
			3	35
			4	32
			5	26
			6	53
		SB431542	1	11
			2	7
			3	16
			4	5
			5	15
			6	19
			7	7
